# Supplementary material for: Recurring volcanic winters during the latest Cretaceous: Sulfur and fluorine budgets of Deccan Traps lavas
Source: Sci Adv. 2023 Oct 4;9(40):eadg8284. doi: 10.1126/sciadv.adg8284 (PMC10550224; doi:10.1126/sciadv.adg8284)
Supplement: Supplementary file 2 — Data S1 to S7 [file sciadv.adg8284_data_s1_to_s7.zip]

Archive with 2 entries (2 files):
- adg8284_Data_S1 to S6.xlsx
- adg8284_Data_S7.xlsx
