# Supplementary material for: Recurring volcanic winters during the latest Cretaceous: Sulfur and fluorine budgets of Deccan Traps lavas
Source: Sci Adv. 2023 Oct 4;9(40):eadg8284. doi: 10.1126/sciadv.adg8284 (PMC10550224; doi:10.1126/sciadv.adg8284)
Supplement: Supplementary file 2 — Data S1 to S7 [file sciadv.adg8284_data_s1_to_s7.zip › adg8284_Data_S1 to S6.xlsx]

## Sheet: Data S1
Lava Sample	PAN15-3	PAS14-1	AMB14-10	D244	D242	D231	AMB14-8	AMB14-4	AMB14-3	KJA14-2	KJA14-1	AMB14-1	KAM14-1	MSJ14-8	MAT14-6B	MSJ14-2	BOR14-2	MG8C	MAT 14-3	MAT14-2	MAT14-1	MSJ14-6B	KAS15-2	KAS14-1
Group	Wai	Wai	Wai	Wai	Wai	Wai	Wai	Wai	Wai	Wai	Wai	Lonavala	Lonavala	Lonavala	Lonavala	Kalsubai	Kalsubai	Kalsubai	Kalsubai	Kalsubai	Kalsubai	Kalsubai	Kalsubai	Kalsubai
Formation	Mahabaleshwar	Mahabaleshwar	Mahabaleshwar	Mahabaleshwar	Mahabaleshwar	Mahabaleshwar	Ambenali	Ambenali	Poladpur	Poladpur	Poladpur	Bushe	Bushe	Khandala	Khandala	Thakurvadi	Thakurvadi	Thakurvadi	Thakurvadi	Neral	Neral	Igatpuri	Jawhar	Jawhar
Age (Ma) ± 2SD	65.422±0.206							65.968±0.496		65.940±0.184	65.977±0.302				66.105±0.204			66.239±0.164				66.347±0.144	66.234±0.168	66.381±0.100
Analyzed for	F	S and F	F	S and F	S and F	F	S and F	S and F	S and F	F	S	S	S and F	S and F	S and F	F	F	S and F	n.a	F	S and F	S and F	F	S and F
wt%
SiO2	49.7816	50.78	50.28	50.57	49.81	49.3	48.7	49.7117	51.25	50.76	49.4986	52.76	51.15	47.4682	46.7292	49.9	52.32	52.07	50.83	49.95	50.6895	49.48	50.6396	50.4076
TiO2	2.75561	2.37	2.38	3.23	2.53	2.31	3.78	1.8917	1.88	2.15	1.87897	1.08	1.55	3.28179	1.35846	2.06	1.01	2.77	2	3.56	1.60799	2.57	3.12203	3.01512
Al2O3	13.0816	13	14.41	13.32	14.81	14.13	11.9	14.2839	13.95	13.97	13.9042	15.35	14.63	12.4203	16.8994	13.73	8.12	13.46	13.49	12.63	13.8103	13.58	13.1299	13.4434
FeO t	14.6286	11.7605	11.8595	12.7053	11.5176	11.7425	15.6387	12.5564	11.2206	10.9687	10.62	9.21405	10.2218	14.9957	11.7888	11.6525	9.98789	12.2104	11.2296	15.1348	9.84666	12.9933	14.0801	14.1345
MnO	0.24883	0.17	0.19	0.21	0.2	0.2	0.23	0.188992	0.21	0.17	0.160053	0.16	0.19	0.221842	0.1563	0.2	0.19	0.22	0.2	0.23	0.15334	0.16	0.20896	0.209573
MgO	5.6777	7.36	5.85	4.39	5.53	6.04	5.79	5.75712	6.61	6.91	6.86052	6.63	6.94	5.37685	5.85974	8.17	13.46	4.56	6.99	4.34	7.08564	6.24	4.52219	4.5105
CaO	10.0411	10.64	10.74	10.02	10.71	11.58	9.22	10.9884	11.08	11.11	10.9047	10.64	11.45	9.92754	10.9159	10.36	12.34	9.21	11.18	9.12	10.3068	10.08	8.98087	9.01182
Na2O	2.42248	2.3	2.48	3.14	2.79	2.64	2.32	2.46024	2.28	2.18	2.24215	2.45	2.29	2.42524	2.41125	2.03	1.26	2.56	2.22	2.73	2.76145	2.57	2.51659	2.69684
K2O	0.40356	0.49	0.47	0.45	0.39	0.32	0.41	0.358855	0.25	0.52	0.499681	0.78	0.54	0.336486	0.25143	0.68	0.48	1.23	0.53	0.56	0.37847	0.87	1.05118	1.07416
P2O5	0.2684	0.22	0.23	0.35	0.26	0.22	0.28	0.167706	0.16	0.17	0.171114	0.11	0.12	0.295904	0.14411	0.22	0.09	0.35	0.21	0.35	0.23317	0.21	0.294868	0.28
LOI	0.518755	1.21	1.54				1.01	0.822718	0.99	2.09	2.34914	2.09	1.12	2.22504	1.94	4.22	2.84	2.31	2.38	1.69	1.93	1.25	0.756686	n.a.
Tot	99.8283	100.301	100.429	98.3853	98.5476	98.4825	99.2787	99.1877	99.8806	100.999	99.0891	101.264	100.202	98.9749	98.4546	103.223	102.098	100.95	101.26	100.295	98.8034	100.003	99.303	98.7835
ppm
Sc	39.8	10	<5	36.2	33.5	42.1	24	36.5435	17	9	34.672	12	16	36.051	27.8	8	17	13	12	20	32.8	13	32.4	n.a.
V	428.9	272	273	477.3	392.4	441.7	420	354.206	310	329	344.553	237	277	418.034	224	283	267	322	276	343	314.7	344	415.811	n.a.
Cr	62.2	399	310	107.1	155.2	314.9	119	100.864	295	316	281.612	353	396	107.069	78.3	530	1494	79	323	69	338.9	241	27.661	n.a.
Co		58	49	48.3	43.3	48	57		49	47		45	44		53.2	52	70	38	50	48	42.8	58		n.a.
Ni	60.7	141	116	79.7	104.2	119	79	63.9265	89	101	101.16	104	90	63.04	147.3	182	285	22	83	36	66.5	138	32.039	n.a.
Cu	271.6	212	201	237.2	196	205.2	319	176.118	188	187	170.898	131	135	262.995	133	109	99	174	127	267	88.8	114	174.025
Zn	134.4	132	130	142.7	125.9	123.9	181	104.508	122	111	93.772	101	108	139.181	94.6	117	91	174	122	173	87	130	126.962	n.a.
Ga	22.4	26	27	25.6	24.1	22.9	28	19.7	26	27	18.715	26	26	22.261	19.5	30	18	30	26	32	17.7	30	22.885	n.a.
Rb	9.016	12	14	14.5	7.6	4.9	14	8.5695	16	17	12.9035	27	15	4.925	3.8	15	16	25	16	44	11.8	27	21.1166	n.a.
Sr	209.3	287	290	230.1	262.8	210.1	202	202.22	193	191	200.546	185	171	261.222	209	227	165	308	305	283	681.7	222	273.123	n.a.
Y	35.5	26	29	42.9	29.8	33.4	45	30.535	31	28	28.0725	23	28	37.233	25.4	30	13	40	27	43	21.2	33	38.1085	n.a.
Zr	167.586	156	159	206.4	151.1	137.4	219	114.95	121	132	122.632	92	101	199.069	95	157	73	250	141	249	118.1	184	231.975	n.a.
Nb	13.1	14	16	17.4	14.8	8.5	17	7.683	7	10	8.9635	3	5	13.4945	3	12	6	22	10	18	7.2	8	16.4175	n.a.
Hf				5.1	3.8	3.5																		n.a.
Ba	155.8	315	344	115.9	109.8	62.8	339	80.573	212	255	105.691	236	202	161.343	143.1	313	175	543	277	468	168.4	376	255.516	n.a.
La	15.3	<10	<10				<10	12.9035	<10	<10	11.82	<10	<10	15.563		11	<10	34	10	21		<10	26.1685	n.a.
Ce	37.9	<10	10				<10	26.398	<10	<10	24.625	12	<10	45.4085		<10	<10	23	14	<10		<10	55.2225	n.a.
Nd	24.1	32	38				40	18.321	36	38	16.745	23	36	27.6785		29	21	35	27	42		39	33.3325	n.a.
Pb	1.9	11	13	5.1	1.4	2.1	6	1.97	7	8	2.6595	14	17	1.6745	0.4	10	12	11	9	<5	1.8	8	4.378	n.a.
Th	2.5	5	11	2.5	0.7	4.8	9	1.0835	9	6	0.6895	7	7	2.6595	0	12	7	9	7	9	2.2	9	4.2785	n.a.
U	2	3	<3	0.6		1	<3	1.773	<3	<3	0.197	4	<3	0.394	0.8	<3	<3	<3	3	<3	0	5	1.6915	n.a.
Sulfides	yes	no	no	no	no	no	no	yes	yes	no	n.a.	yes	no	no	no	no	no	no	n.a.	no	yes	no	yes	yes
Texture	intergranular, porphyritic, sulfides enclosed in cpx and in the matrix	intersertal, porphyritic, vesicular?	intersertal, porphyritic with very large phenocrysts	intergranular, glomeroporphyritic with very large crystals, altered olivine	intergranular, porphiritic with very large phenocrysts, alteration patches in the matrix	intergranular, glomeroporphyritic with very large phenocrysts	intergranular, small phenocrysts	intersertal, glomeroporphyritic	porphiritic intergranular to intersertal, sulfides in cpx	intersertal, porphyritic and glomeroporphyritic, vesicular?, altered olivine?, melt inclusions in cpx	n.a.	intersertal, fine grained, hopper quenched oxides in the glassy matrix, sulfides present	intersertal, porphyritic, altered glass, small phenocrysts, quenched hopper oxides in the matrix	porphyritic/cumulitic?, very large phenocrysts, quenched hopper oxides in the matrix	porphyritic, partially cumulitic, with large ophitic pyroxene enclosing plg, pockets of interstitial melt with oxides	intersertal, small phenocrysts, acicular oxides in the matrix	intersertal, cumulitic with very large cpx glomerocrysts and phenocrysts, quenched, hopper oxides in the matrix	intersertal, acicular and hopper quenched oxides in the glassy matrix	n.a.	intergranular, porphyritic, small phenocrysts, alteration patches in the matrix	intersertal, porphyritic with large phenocrysts and xenocrystic plagioclase, quenched hopper oxides in the matrix	intergranular, porphyritic (cpx) and glomeroporphyritic (plg)	intergranular, porphyritic	intersertal, small phenocrysts

## Sheet: Data S2
Lava sample and cpx ID								Clinopyroxene compositions																																		Whole-rock composition
								Oxides weight percent
EMP beam current 15 nA, acc. voltage 20 kV	Formation							SiO2	TiO2	Al2O3	FeOt	MnO	MgO	CaO	Na2O	Cr2O3	TOT		IV Al	VI Al	Wo	En	Fs	cpx Mg#		FeO	Fe2O3	Total		Si	Ti	Al	Cr	Fe3+	Fe2+	Mn	Mg	Ca	Na	Total		SiO2	TiO2	Al2O3	FeOt	MnO	MgO	CaO	Na2O
Sample	Formation
PAN-15-3-cpx-2-2_7	Mahabaleshwar				8496	-9414		50.3334	0.9895	1.9874	14.9061	0.328	14.077	16.9533	0.2264	0.041	99.8421		0.0886896	0	35.0028	40.4398	24.5574	62.7345		13.3991	1.67474	100.01		1.90584	0.0281823	0.0886896	0.00122741	0.0477184	0.424292	0.0105194	0.794602	0.68777	0.0166209	4.00547		49.7816	2.75561	13.0816	14.6286	0.24883	5.6777	10.0411	2.42248
PAN-15-3-cpx-2-2_8	Mahabaleshwar				8484	-9413		50.2507	1.0284	2.2395	15.9598	0.3663	13.8464	16.4442	0.222	0.0355	100.393		0.0996444	0	33.9357	39.7586	26.3057	60.7311		14.1725	1.98626	100.592		1.89709	0.0292037	0.0996444	0.00105962	0.0564272	0.447455	0.011713	0.779276	0.665145	0.0162497	4.00326		49.7816	2.75561	13.0816	14.6286	0.24883	5.6777	10.0411	2.42248
PAN-15-3-cpx-2-2_9	Mahabaleshwar				8473	-9412		50.3811	0.9218	1.7575	16.2737	0.3498	13.4522	16.8801	0.2168	0.0278	100.261		0.0786157	0	34.7496	38.5318	26.7186	59.572		14.9787	1.43915	100.405		1.91217	0.0263163	0.0786157	0.000834215	0.0411028	0.475433	0.0112451	0.761132	0.686421	0.0159538	4.00922		49.7816	2.75561	13.0816	14.6286	0.24883	5.6777	10.0411	2.42248
PAN-15-3-cpx-2-2_10	Mahabaleshwar				8462	-9411		50.9298	0.9095	1.6466	14.4337	0.3403	14.9935	16.5342	0.2323	0.0193	100.039		0.0730861	0	33.7906	42.6351	23.5743	64.9336		13.2289	1.33891	100.173		1.91806	0.0257646	0.0730861	0.000574677	0.0379447	0.41665	0.0108552	0.841787	0.667163	0.0169624	4.00885		49.7816	2.75561	13.0816	14.6286	0.24883	5.6777	10.0411	2.42248
PAN-15-3-cpx-3-3_1	Mahabaleshwar				-6499	1074		50.8496	0.9727	1.905	12.6029	0.2827	15.5829	17.3014	0.2355	0.0918	99.8245		0.0841959	0	35.2773	44.2092	20.5135	68.7899		11.2088	1.54934	99.9797		1.9069	0.0274377	0.0841959	0.00272181	0.0437215	0.351523	0.00897948	0.871157	0.69515	0.0171229	4.00891		49.7816	2.75561	13.0816	14.6286	0.24883	5.6777	10.0411	2.42248
PAN-15-3-cpx-3-3_2	Mahabaleshwar				-6493	1081		50.6083	0.9572	2.0887	12.4065	0.3057	15.4504	17.7108	0.2372	0.1168	99.8816		0.0922814	0	36.046	43.7531	20.2009	68.9436		10.7453	1.84616	100.067		1.89716	0.0269907	0.0922814	0.00346179	0.0520784	0.336866	0.00970651	0.863436	0.711341	0.0172402	4.01056		49.7816	2.75561	13.0816	14.6286	0.24883	5.6777	10.0411	2.42248
PAN-15-3-cpx-3-3_3	Mahabaleshwar				-6488	1088		50.5246	0.9817	2.0204	12.4432	0.2831	15.3673	17.439	0.2447	0.0988	99.4028		0.0896633	0	35.767	43.854	20.3791	68.7646		10.8879	1.72844	99.576		1.9025	0.0278054	0.0896633	0.0029414	0.048976	0.342865	0.00902915	0.862636	0.703559	0.017865	4.00784		49.7816	2.75561	13.0816	14.6286	0.24883	5.6777	10.0411	2.42248
PAN-15-3-cpx-3-3_4	Mahabaleshwar				-6482	1096		50.7732	0.9492	1.9892	12.5516	0.3182	15.8325	17.3401	0.2364	0.1254	100.116		0.0876669	0	35.0886	44.5774	20.334	69.2171		11.0262	1.69522	100.286		1.89861	0.0266986	0.0876669	0.00370744	0.0477016	0.344813	0.0100783	0.88259	0.694721	0.0171394	4.01372		49.7816	2.75561	13.0816	14.6286	0.24883	5.6777	10.0411	2.42248
PAN-15-3-cpx-3-3_5	Mahabaleshwar				-6476	1103		50.7152	0.9348	2.8945	10.8661	0.2082	16.143	17.6409	0.2689	0.1914	99.863		0.116988	0.00967393	36.1877	46.0761	17.7362	72.5898		8.64915	2.4638	100.11		1.88301	0.0261074	0.126662	0.00561866	0.0688379	0.268562	0.00654759	0.893527	0.701768	0.0193576	4		49.7816	2.75561	13.0816	14.6286	0.24883	5.6777	10.0411	2.42248
PAN-15-3-cpx-3-3_6	Mahabaleshwar				-6470	1110		50.1969	1.1373	3.4807	10.9793	0.3357	15.6851	17.0647	0.3205	0.153	99.3532		0.123995	0.0293187	35.757	45.7299	18.5131	71.8042		9.39758	1.75784	99.5293		1.87601	0.0319714	0.153313	0.00452089	0.0494359	0.293717	0.0106266	0.873882	0.683303	0.0232237	4		49.7816	2.75561	13.0816	14.6286	0.24883	5.6777	10.0411	2.42248
PAN-15-3-cpx-3-3_7	Mahabaleshwar				-6465	1117		50.0584	1.2598	3.1124	11.5756	0.2696	15.7097	17.3997	0.2451	0.2024	99.8327		0.133543	0.00322729	35.8708	45.0628	19.0663	70.7536		9.28567	2.5449	100.088		1.86646	0.0353323	0.136771	0.0059666	0.0714033	0.289541	0.00851425	0.873207	0.695089	0.0177187	4		49.7816	2.75561	13.0816	14.6286	0.24883	5.6777	10.0411	2.42248
PAN-15-3-cpx-3-3_8	Mahabaleshwar				-6459	1125		49.5002	1.4851	3.2186	12.0071	0.2332	14.9437	17.8403	0.2477	0.2054	99.6813		0.142271	0	37.0212	43.1477	19.831	68.9303		9.7626	2.49441	99.9312		1.85652	0.0418964	0.142271	0.00609071	0.0703991	0.306206	0.00740809	0.835524	0.716889	0.0180121	4.00121		49.7816	2.75561	13.0816	14.6286	0.24883	5.6777	10.0411	2.42248
PAN-15-3-cpx-3-3_9	Mahabaleshwar				-6453	1132		50.5938	0.9601	2.6123	12.2425	0.2747	15.6956	17.1389	0.2501	0.1749	99.9429		0.113055	0.00177143	35.1562	44.7969	20.0469	69.5622		9.98723	2.50638	100.194		1.88695	0.0269344	0.114826	0.00515736	0.0703423	0.311504	0.00867774	0.872667	0.684861	0.0180852	4		49.7816	2.75561	13.0816	14.6286	0.24883	5.6777	10.0411	2.42248
PAN-15-3-cpx-3-3_10	Mahabaleshwar				-6448	1139		50.43	0.9559	1.9595	13.5118	0.3518	15.7982	16.4803	0.2267	0.1147	99.8289		0.0868557	0	33.4377	44.5995	21.9628	67.5771		12.0527	1.62155	99.9914		1.89664	0.027042	0.0868557	0.00341064	0.0458919	0.379086	0.0112067	0.885754	0.664079	0.0165308	4.0165		49.7816	2.75561	13.0816	14.6286	0.24883	5.6777	10.0411	2.42248
PAN-15-3-cpx-3-3_11	Mahabaleshwar				-6442	1146		50.7942	0.9757	1.91	13.9456	0.3217	15.9476	16.0787	0.2191	0.1375	100.33		0.0842604	0	32.5429	44.9109	22.5461	67.089		12.6311	1.46091	100.476		1.90129	0.0274713	0.0842604	0.00406923	0.0411494	0.395394	0.0101993	0.889893	0.644826	0.0159009	4.01445		49.7816	2.75561	13.0816	14.6286	0.24883	5.6777	10.0411	2.42248
PAN-15-3-cpx-3-3_12	Mahabaleshwar				-6436	1153		50.636	0.9276	1.7691	14.0691	0.3595	16.2	15.7534	0.2087	0.1046	100.028		0.078322	0	31.7866	45.4817	22.7317	67.2409		12.8596	1.34416	100.163		1.9021	0.0262099	0.078322	0.00310658	0.0379956	0.403979	0.0114383	0.907191	0.634026	0.0152	4.01957		49.7816	2.75561	13.0816	14.6286	0.24883	5.6777	10.0411	2.42248
PAN-15-3-cpx-3-3_13	Mahabaleshwar				-6430	1161		50.7225	0.8692	1.8155	13.7945	0.398	15.9725	15.764	0.2051	0.0934	99.6347		0.0805286	0	32.1256	45.2906	22.5838	67.3634		12.4123	1.53608	99.7886		1.90897	0.0246063	0.0805286	0.0027792	0.0435028	0.390667	0.0126872	0.896147	0.635655	0.0149661	4.01051		49.7816	2.75561	13.0816	14.6286	0.24883	5.6777	10.0411	2.42248
PAN-15-3-cpx-3-3_14	Mahabaleshwar				-6425	1168		50.4971	0.9745	1.9264	13.5375	0.3533	15.8024	15.9844	0.2228	0.0885	99.3869		0.0856356	0	32.743	45.0398	22.2172	67.5412		12.1428	1.55001	99.5422		1.90466	0.027648	0.0856356	0.00263919	0.043994	0.383024	0.0112871	0.888554	0.645961	0.0162935	4.0097		49.7816	2.75561	13.0816	14.6286	0.24883	5.6777	10.0411	2.42248
PAN-15-3-cpx-3-3_15	Mahabaleshwar				-6419	1175		50.7682	0.9837	1.8152	13.8124	0.3189	16.1395	15.9092	0.2065	0.0658	100.019		0.0802584	0	32.2055	45.4593	22.3351	67.5633		12.6073	1.33931	100.154		1.90459	0.0277589	0.0802584	0.00195169	0.0378092	0.395537	0.0101333	0.902627	0.639464	0.0150202	4.01515		49.7816	2.75561	13.0816	14.6286	0.24883	5.6777	10.0411	2.42248
PAN-15-3-cpx-4-4_1	Mahabaleshwar				-1772	9963		51.0546	0.8315	2.1211	14.0412	0.3828	17.9314	12.491	0.1935	0.1465	99.1936		0.0887758	0.0048065	25.6472	51.2281	23.1246	69.4794		12.5447	1.66315	99.3602		1.91122	0.0234136	0.0935824	0.00433601	0.0468505	0.392729	0.0121376	1.00069	0.500993	0.0140444	4		49.7816	2.75561	13.0816	14.6286	0.24883	5.6777	10.0411	2.42248
PAN-15-3-cpx-4-4_2	Mahabaleshwar				-1768	9953		50.3452	0.9139	2.4223	11.3108	0.2821	16.3096	17.4957	0.2337	0.2005	99.5138		0.106753	0	35.5312	46.0864	18.3825	71.992		9.18882	2.35825	99.7501		1.88258	0.0257053	0.106753	0.00592768	0.0663578	0.28735	0.00893478	0.909174	0.700945	0.0169434	4.01067		49.7816	2.75561	13.0816	14.6286	0.24883	5.6777	10.0411	2.42248
PAN-15-3-cpx-4-4_3	Mahabaleshwar				-1764	9944		51.4286	0.6801	1.8736	11.7614	0.2738	17.5868	16.0805	0.2172	0.1615	100.064		0.0818608	0	32.1948	48.9919	18.8133	72.7187		9.9935	1.96474	100.26		1.90655	0.0189647	0.0818608	0.00473359	0.0548095	0.309825	0.0085973	0.971937	0.638705	0.0156117	4.01159		49.7816	2.75561	13.0816	14.6286	0.24883	5.6777	10.0411	2.42248
PAN-15-3-cpx-4-4_4	Mahabaleshwar				-1760	9934		50.581	0.7709	2.19	11.4208	0.2667	17.4828	15.8383	0.2152	0.1724	98.9381		0.0966292	0	32.1335	49.3527	18.5138	73.1815		9.38528	2.26216	99.1647		1.89363	0.0217088	0.0966292	0.00510294	0.0637292	0.29384	0.00845701	0.975726	0.635293	0.0156206	4.00974		49.7816	2.75561	13.0816	14.6286	0.24883	5.6777	10.0411	2.42248
PAN-15-3-cpx-4-4_5	Mahabaleshwar				-1756	9925		50.7235	0.7652	2.4462	11.227	0.2879	17.4169	16.4012	0.2206	0.2048	99.6933		0.107077	0	33.0497	48.8331	18.1172	73.4425		8.83828	2.65469	99.9593		1.8839	0.0213774	0.107077	0.00601388	0.0741943	0.27452	0.00905684	0.964337	0.652654	0.0158855	4.00902		49.7816	2.75561	13.0816	14.6286	0.24883	5.6777	10.0411	2.42248
PAN-15-3-cpx-4-4_6	Mahabaleshwar				-1753	9915		50.5481	0.8761	2.6778	10.6244	0.2655	16.7252	17.1533	0.2313	0.2183	99.32		0.117489	4.62483e-05	35.0587	47.5631	17.3782	73.7271		8.09971	2.8058	99.6011		1.88251	0.0245423	0.117535	0.00642779	0.0786314	0.252266	0.00837497	0.928566	0.684444	0.0167015	4		49.7816	2.75561	13.0816	14.6286	0.24883	5.6777	10.0411	2.42248
PAN-15-3-cpx-4-4_7	Mahabaleshwar				-1749	9906		50.4409	0.9188	2.8529	10.8427	0.2406	16.5135	17.1342	0.246	0.2145	99.4041		0.12117	0.00407166	35.1367	47.118	17.7454	73.0814		8.36884	2.74931	99.6796		1.87883	0.0257428	0.125241	0.00631695	0.0770613	0.260691	0.00759077	0.916964	0.683795	0.0177659	4		49.7816	2.75561	13.0816	14.6286	0.24883	5.6777	10.0411	2.42248
PAN-15-3-cpx-4-4_8	Mahabaleshwar				-1745	9896		50.5914	0.8582	2.645	10.9847	0.2789	16.5505	17.1026	0.2238	0.1657	99.4008		0.114699	0.00146847	34.9564	47.0682	17.9754	72.8689		8.53297	2.72472	99.6738		1.8853	0.0240559	0.116168	0.00488205	0.0764069	0.265926	0.00880315	0.91944	0.682847	0.01617	4		49.7816	2.75561	13.0816	14.6286	0.24883	5.6777	10.0411	2.42248
PAN-15-3-cpx-4-4_9	Mahabaleshwar				-1741	9886		50.5514	0.7778	2.2788	11.7921	0.3137	16.9705	16.1951	0.2084	0.1525	99.2403		0.100488	0	32.8767	47.9348	19.1885	71.9527		9.6408	2.39083	99.4798		1.8914	0.0218901	0.100488	0.00451123	0.0673142	0.301661	0.00994146	0.946571	0.649219	0.015118	4.00811		49.7816	2.75561	13.0816	14.6286	0.24883	5.6777	10.0411	2.42248
PAN-15-3-cpx-4-4_11	Mahabaleshwar				-1733	9867		49.8535	1.1079	3.1126	11.0728	0.2924	15.8279	17.5778	0.2369	0.1838	99.2656		0.134511	0.00275888	36.2618	45.4317	18.3064	71.816		8.48009	2.88139	99.5543		1.86549	0.0311837	0.13727	0.00543773	0.0811347	0.265371	0.00926745	0.882935	0.704724	0.0171873	4		49.7816	2.75561	13.0816	14.6286	0.24883	5.6777	10.0411	2.42248
PAN-15-3-cpx-4-4_12	Mahabaleshwar				-1729	9858		49.942	0.9601	2.967	11.138	0.3038	15.9489	17.1811	0.2518	0.1406	98.8333		0.124533	0.00678326	35.567	45.9387	18.4943	71.8513		8.66488	2.74849	99.1087		1.87547	0.02712	0.131316	0.0041745	0.0776684	0.272121	0.00966311	0.892859	0.691277	0.0183335	4		49.7816	2.75561	13.0816	14.6286	0.24883	5.6777	10.0411	2.42248
PAN-15-3-cpx-4-4_13	Mahabaleshwar				-1725	9848		50.2465	0.9267	3.067	11.2144	0.3069	16.3409	17.2075	0.2412	0.1641	99.7152		0.131941	0.00244508	35.1603	46.4581	18.3816	72.2028		8.31236	3.22516	100.038		1.86806	0.0259151	0.134386	0.00482357	0.0902285	0.258443	0.00966423	0.905669	0.685425	0.0173864	4		49.7816	2.75561	13.0816	14.6286	0.24883	5.6777	10.0411	2.42248
PAN-15-3-cpx-4-4_14	Mahabaleshwar				-1721	9838		50.3689	0.9538	2.9641	11.0824	0.2677	16.3832	17.1	0.2497	0.1332	99.503		0.124215	0.00588286	35.0715	46.7529	18.1756	72.4914		8.54571	2.81914	99.7854		1.87579	0.0267182	0.130098	0.00392193	0.0790031	0.266149	0.00844413	0.909553	0.682298	0.0180296	4		49.7816	2.75561	13.0816	14.6286	0.24883	5.6777	10.0411	2.42248
PAN-15-3-cpx-4-4_15	Mahabaleshwar				-1717	9829		49.8769	0.9584	3.2074	11.0526	0.2971	16.2126	17.1827	0.2424	0.1503	99.1804		0.136149	0.00511195	35.3533	46.4133	18.2334	72.3361		8.16376	3.21049	99.5021		1.86385	0.0269394	0.141261	0.00444065	0.0902799	0.255128	0.00940373	0.903177	0.687956	0.0175627	4		49.7816	2.75561	13.0816	14.6286	0.24883	5.6777	10.0411	2.42248
PAN-15-3-cpx-4-4_16	Mahabaleshwar				-1714	9819		50.0543	0.9556	3.1786	11.3573	0.2795	16.2269	16.9361	0.2856	0.115	99.3889		0.132907	0.00683156	34.8479	46.4569	18.6952	71.8064		8.48133	3.1962	99.7091		1.86709	0.0268121	0.139739	0.00339155	0.089715	0.264572	0.00883064	0.902337	0.676855	0.0206552	4		49.7816	2.75561	13.0816	14.6286	0.24883	5.6777	10.0411	2.42248
PAN-15-3-cpx-4-4_17	Mahabaleshwar				-1710	9810		50.1198	1.0377	3.2526	11.5291	0.3573	16.0219	16.8431	0.2837	0.1047	99.5499		0.130585	0.0123973	34.7873	46.043	19.1697	71.2417		9.04809	2.75726	99.8261		1.86941	0.0291137	0.142983	0.00308758	0.0773894	0.282234	0.011288	0.890879	0.673094	0.0205164	4		49.7816	2.75561	13.0816	14.6286	0.24883	5.6777	10.0411	2.42248
PAN-15-3-cpx-4-4_18	Mahabaleshwar				-1706	9800		49.6717	1.1032	3.3858	12.1113	0.2694	16.007	16.5354	0.2881	0.0767	99.4486		0.143926	0.00518332	34.112	45.9466	19.9415	70.2025		9.06058	3.3904	99.7883		1.85607	0.0310077	0.149109	0.00226599	0.0953334	0.283138	0.00852648	0.891671	0.662001	0.0208726	4		49.7816	2.75561	13.0816	14.6286	0.24883	5.6777	10.0411	2.42248
PAN-15-3-cpx-4-4_19	Mahabaleshwar				-1702	9791		49.857	1.0397	3.0394	11.951	0.3086	15.975	16.8588	0.2577	0.0578	99.345		0.134046	0	34.6471	45.6806	19.6723	70.4388		8.9951	3.28503	99.6741		1.86568	0.029265	0.134046	0.00171007	0.0925033	0.281497	0.00978122	0.89117	0.675921	0.018697	4.00027		49.7816	2.75561	13.0816	14.6286	0.24883	5.6777	10.0411	2.42248
PAN-15-3-cpx-4-4_20	Mahabaleshwar				-1698	9781		50.5914	0.9195	2.3429	11.5447	0.3054	16.1964	17.2353	0.2404	0.1564	99.5324		0.103218	0	35.1572	45.969	18.8738	71.4355		9.48747	2.28629	99.7615		1.89113	0.025854	0.103218	0.0046223	0.064311	0.296587	0.00966942	0.902553	0.690275	0.0174231	4.00565		49.7816	2.75561	13.0816	14.6286	0.24883	5.6777	10.0411	2.42248
PAS14-1-cpx-1_8	Mahabaleshwar				-5588	-814		50.8463	0.7777	3.2333	7.1723	0.1469	16.6439	18.9213	0.2638	0.9885	99.0034		0.112402	0.0290638	39.5893	48.4543	11.9564	80.5321		6.20988	1.06958	99.1106		1.8876	0.0217166	0.141466	0.0290136	0.0298793	0.192792	0.0046191	0.921115	0.75259	0.0189877	4.00022		50.78	2.37	13	11.763	0.17	7.36	10.64	2.3
PAS14-1-cpx-1_14	Mahabaleshwar				-5643	-849		51.2873	0.799	3.2033	7.663	0.1358	16.7451	18.4073	0.2562	0.6955	99.1925		0.0990371	0.0408951	38.513	48.7479	12.7391	79.5723		7.28813	0.416604	99.2342		1.90096	0.0222761	0.139932	0.0203815	0.0116197	0.22591	0.00426333	0.925252	0.73099	0.0184115	4		50.78	2.37	13	11.763	0.17	7.36	10.64	2.3
PAS14-1-cpx-1_18	Mahabaleshwar				-5680	-873		51.7307	0.9631	2.2177	11.1604	0.2432	15.9809	17.5248	0.2903	0.3977	100.519		0.0856791	0.0110429	36.0118	45.6924	18.2958	71.8512		10.1841	1.08496	100.628		1.91432	0.0268082	0.096722	0.0116358	0.0302126	0.315171	0.00762282	0.881609	0.694828	0.0208286	4.00024		50.78	2.37	13	11.763	0.17	7.36	10.64	2.3
PAS14-1-cpx-1_20	Mahabaleshwar				-5698	-885		51.414	0.8253	2.0493	9.0828	0.2079	16.3569	18.564	0.2404	0.3668	99.1074		0.0824986	0.00757882	38.2158	46.8514	14.9328	76.2482		7.95478	1.25362	99.233		1.9175	0.0231524	0.0900774	0.0108158	0.0351826	0.248107	0.00656742	0.909419	0.741794	0.0173834	4		50.78	2.37	13	11.763	0.17	7.36	10.64	2.3
PAS14-1-cpx-1_22	Mahabaleshwar				-5717	-896		51.617	0.7086	2.0254	9.2798	0.2151	16.7025	18.0186	0.2419	0.463	99.2745		0.0797507	0.00905316	37.0207	47.748	15.2313	76.2383		8.159	1.2456	99.3993		1.92025	0.0198288	0.0888038	0.0136182	0.0348698	0.253839	0.00677784	0.926307	0.718197	0.0174481	4.00006		50.78	2.37	13	11.763	0.17	7.36	10.64	2.3
PAS14-1-cpx-1_23	Mahabaleshwar				-5726	-902		51.3181	0.7968	2.2874	9.0979	0.2187	16.3525	18.37	0.2376	0.4656	99.1466		0.0868708	0.0136305	37.9569	47.0128	15.0303	76.2133		8.07138	1.14082	99.2609		1.91313	0.0223436	0.100501	0.0137234	0.0320036	0.251639	0.00690571	0.908796	0.733737	0.0171738	4.00005		50.78	2.37	13	11.763	0.17	7.36	10.64	2.3
PAS14-1-cpx-1_24	Mahabaleshwar				-5735	-908		51.6914	0.7732	1.9075	8.7045	0.1557	16.4603	18.7527	0.2153	0.2781	98.9387		0.0712183	0.0126669	38.6074	47.1514	14.2412	77.1214		7.9828	0.802059	99.0191		1.92878	0.0217013	0.0838852	0.00820429	0.0225205	0.249101	0.00492084	0.915611	0.749698	0.015576	4		50.78	2.37	13	11.763	0.17	7.36	10.64	2.3
PAS14-1-cpx-1_25	Mahabaleshwar				-5744	-914		51.8639	0.7355	1.8477	9.3402	0.2151	16.6052	18.7356	0.2193	0.2749	99.8374		0.080157	0.000452867	38.0028	46.8645	15.1327	76.0142		7.84006	1.66717	100.004		1.91984	0.0204792	0.0806098	0.00804546	0.0464396	0.242703	0.00674414	0.916333	0.743063	0.0157393	4		50.78	2.37	13	11.763	0.17	7.36	10.64	2.3
PAS14-1-cpx-2_6	Mahabaleshwar				13031	-2125		52.3992	0.4442	1.7983	7.3612	0.1577	18.3857	17.599	0.2388	0.5579	98.942		0.0648622	0.0134096	35.8788	52.1532	11.9679	81.6591		6.46811	0.992529	99.0414		1.93514	0.0123394	0.0782718	0.0162899	0.0275828	0.199766	0.00493293	1.01222	0.696358	0.0170989	4		50.78	2.37	13	11.763	0.17	7.36	10.64	2.3
PAS14-1-cpx-2_7	Mahabaleshwar				13031	-2118		52.4904	0.4478	1.7484	7.3676	0.2048	18.559	17.3309	0.2497	0.6523	99.0583		0.0642096	0.0117837	35.3213	52.6284	12.0503	81.7863		6.51107	0.951903	99.1537		1.93579	0.012422	0.0759933	0.0190196	0.0264167	0.200811	0.00639726	1.02033	0.68479	0.0178543	4.00017		50.78	2.37	13	11.763	0.17	7.36	10.64	2.3
PAS14-1-cpx-2_8	Mahabaleshwar				13030	-2110		53.4506	0.4388	2.2226	7.8868	0.2225	19.3004	16.4492	0.2529	0.609	100.833		0.0660524	0.0287261	33.1399	54.1033	12.7568	81.3514		7.432	0.50544	100.883		1.93395	0.0119423	0.0947784	0.0174215	0.0137616	0.224882	0.0068188	1.04104	0.637668	0.0177414	4		50.78	2.37	13	11.763	0.17	7.36	10.64	2.3
PAS14-1-cpx-2_9	Mahabaleshwar				13030	-2103		52.5058	0.4415	2.1815	7.8736	0.1557	18.9659	16.3061	0.2462	0.6241	99.3081		0.0704444	0.0240402	33.3022	53.8949	12.8029	81.1104		7.17713	0.774013	99.3856		1.92956	0.0122042	0.0944847	0.0181334	0.0214045	0.220575	0.00484646	1.03904	0.642034	0.0175422	4.00018		50.78	2.37	13	11.763	0.17	7.36	10.64	2.3
PAS14-1-cpx-2_10	Mahabaleshwar				13030	-2096		52.1481	0.4463	2.2094	8.004	0.1592	18.9171	16.3038	0.2556	0.6065	99.0574		0.078642	0.0172981	33.2742	53.7185	13.0073	80.8175		6.79676	1.34166	99.1918		1.92136	0.0123688	0.0959401	0.0176675	0.0371978	0.209425	0.00496819	1.03904	0.6436	0.018259	4.00017		50.78	2.37	13	11.763	0.17	7.36	10.64	2.3
PAS14-1-cpx-2_12	Mahabaleshwar				13029	-2081		51.0242	0.6591	3.3365	7.7579	0.1394	17.7791	17.1428	0.2765	0.9778	99.0933		0.114385	0.0309348	35.6798	51.4875	12.8327	80.3353		6.52674	1.36824	99.2304		1.88562	0.0183214	0.14532	0.0285695	0.0380493	0.201711	0.0043634	0.979479	0.67876	0.0198115	4		50.78	2.37	13	11.763	0.17	7.36	10.64	2.3
PAS14-1-cpx-2_13	Mahabaleshwar				13029	-2074		51.1239	0.7196	3.3939	7.8219	0.1213	17.7952	17.0287	0.2628	0.9921	99.2594		0.113098	0.0345339	35.4838	51.5943	12.9219	80.2195		6.89971	1.02487	99.3621		1.8869	0.0199777	0.147632	0.0289505	0.0284643	0.212967	0.00379203	0.979122	0.673387	0.018806	4		50.78	2.37	13	11.763	0.17	7.36	10.64	2.3
PAS14-1-cpx-2_14	Mahabaleshwar				13028	-2066		51.0758	0.6942	3.1956	7.9815	0.152	17.7516	17.2943	0.2465	0.8636	99.2568		0.113934	0.0251415	35.7735	51.0913	13.1352	79.8576		6.59999	1.53534	99.4106		1.88607	0.0192822	0.139075	0.0252133	0.0426631	0.203817	0.00475413	0.97721	0.68423	0.0176484	4.00004		50.78	2.37	13	11.763	0.17	7.36	10.64	2.3
PAS14-1-cpx-2_20	Mahabaleshwar				13026	-2022		50.0725	1.0072	3.9306	8.3646	0.1792	16.508	18.1156	0.2562	0.6556	99.0966		0.1394	0.0327353	37.9341	48.0975	13.9683	77.8666		6.76978	1.77239	99.2742		1.8606	0.0281513	0.172135	0.0192605	0.0495587	0.21037	0.00563998	0.914443	0.721214	0.0184578	4.00017		50.78	2.37	13	11.763	0.17	7.36	10.64	2.3
AMB14-10-cpx1-1_1	Mahabaleshwar				16771	22068		51.7963	0.6487	2.946	7.5347	0.1598	17.8492	18.0294	0.3151	0.8318	100.111		0.105949	0.0210156	36.8909	50.8168	12.2923	80.8534		5.98016	1.72763	100.284		1.89405	0.0178429	0.126964	0.0240485	0.0475391	0.182878	0.00494943	0.973017	0.706369	0.0223402	4		50.28	2.38	14.41	11.9	0.19	5.85	10.74	2.48
AMB14-10-cpx1-1_2	Mahabaleshwar				16760	22066		51.2584	0.7239	3.4754	7.2306	0.1769	17.0064	18.3476	0.3421	0.9853	99.5466		0.111131	0.0398072	38.389	49.5098	12.1013	80.7421		6.35679	0.971101	99.6439		1.88887	0.0200653	0.150938	0.0287065	0.0269283	0.195898	0.00552142	0.934239	0.724392	0.024442	4		50.28	2.38	14.41	11.9	0.19	5.85	10.74	2.48
AMB14-10-cpx1-1_3	Mahabaleshwar				16748	22065		51.0883	0.8015	3.5938	7.3673	0.1626	17.2414	18.4961	0.3127	0.944	100.008		0.126886	0.0284072	38.2429	49.6014	12.1557	80.6641		5.76484	1.78089	100.186		1.87311	0.0221042	0.155293	0.0273647	0.0491346	0.176761	0.00504951	0.942375	0.726575	0.0222289	4		50.28	2.38	14.41	11.9	0.19	5.85	10.74	2.48
AMB14-10-cpx1-1_4	Mahabaleshwar				16737	22063		51.3981	0.7925	3.5336	7.379	0.2072	17.1204	18.4275	0.3677	1.0788	100.305		0.119646	0.0327119	38.2534	49.4502	12.2964	80.5292		6.13057	1.38743	100.444		1.88035	0.0218083	0.152358	0.0312039	0.0381955	0.187564	0.00642049	0.933716	0.722298	0.0260815	4		50.28	2.38	14.41	11.9	0.19	5.85	10.74	2.48
AMB14-10-cpx1-1_5	Mahabaleshwar				16725	22061		51.3479	0.7038	3.5566	7.4641	0.1783	17.3606	18.2667	0.2984	0.9042	100.081		0.119251	0.0342808	37.7495	49.9191	12.3313	80.5678		6.1192	1.49465	100.23		1.88075	0.0193904	0.153532	0.0261847	0.041196	0.187438	0.00553153	0.947941	0.716846	0.0211911	4		50.28	2.38	14.41	11.9	0.19	5.85	10.74	2.48
AMB14-10-cpx1-1_6	Mahabaleshwar				16714	22060		51.2855	0.733	3.507	7.2779	0.1798	17.095	18.554	0.3039	0.908	99.8441		0.115881	0.0359653	38.5235	49.3865	12.09	80.7215		6.1492	1.25437	99.9698		1.88412	0.0202557	0.151847	0.0263739	0.0346774	0.188925	0.00559486	0.936249	0.730313	0.0216467	4		50.28	2.38	14.41	11.9	0.19	5.85	10.74	2.48
AMB14-10-cpx1-1_7	Mahabaleshwar				16702	22058		51.2602	0.7149	3.4933	7.2162	0.2007	17.1005	18.5007	0.3225	0.8814	99.6904		0.114684	0.0367404	38.4746	49.4818	12.0436	80.8586		6.05374	1.29189	99.8198		1.88532	0.0197778	0.151424	0.0256302	0.0357551	0.186202	0.00625226	0.937608	0.729037	0.0229975	4		50.28	2.38	14.41	11.9	0.19	5.85	10.74	2.48
AMB14-10-cpx1-1_8	Mahabaleshwar				16691	22056		51.5152	0.7105	3.5492	7.2829	0.1982	17.1555	18.5225	0.312	0.7719	100.018		0.111723	0.0416031	38.4014	49.4882	12.1104	80.7657		6.27995	1.11463	100.13		1.88828	0.0195895	0.153326	0.02237	0.0307444	0.192505	0.00615346	0.937437	0.727424	0.0221733	4		50.28	2.38	14.41	11.9	0.19	5.85	10.74	2.48
AMB14-10-cpx1-1_9	Mahabaleshwar				16679	22055		51.3529	0.7072	3.4424	7.5267	0.2291	17.3401	18.3421	0.3672	0.7623	100.07		0.119753	0.0287953	37.7992	49.7206	12.4802	80.4181		5.69771	2.03263	100.274		1.88025	0.019477	0.148548	0.0220674	0.0560037	0.174464	0.00710495	0.946477	0.719543	0.0260675	4		50.28	2.38	14.41	11.9	0.19	5.85	10.74	2.48
AMB14-10-cpx2-2_2	Mahabaleshwar				17085	28201		50.0115	1.3779	4.9133	9.6995	0.2403	14.8942	18.0273	0.302	0.4251	99.8911		0.140979	0.0742713	38.7585	44.5558	16.6858	73.2426		9.6995	0	99.8911		1.85902	0.0385267	0.21525	0.0124934	0	0.301523	0.00756578	0.825354	0.717964	0.0217655	3.99946		50.28	2.38	14.41	11.9	0.19	5.85	10.74	2.48
AMB14-10-cpx2-2_4	Mahabaleshwar				17039	28201		52.1052	0.5692	2.4105	6.9786	0.198	18.2967	18.5424	0.2487	0.7259	100.075		0.0979491	0.00575694	37.3808	51.3224	11.2968	82.3747		5.09228	2.09635	100.285		1.90205	0.0156292	0.103706	0.0209504	0.0575855	0.155457	0.00612198	0.995686	0.725211	0.0176021	4		50.28	2.38	14.41	11.9	0.19	5.85	10.74	2.48
AMB14-10-cpx2-2_5	Mahabaleshwar				17016	28201		51.725	0.6644	2.6669	6.8662	0.1812	17.4862	19.1972	0.2622	0.7651	99.8144		0.102056	0.0132746	39.1539	49.6231	11.223	81.9486		5.28359	1.75883	99.9906		1.89794	0.0183376	0.115331	0.0221961	0.0485639	0.162132	0.00563153	0.956504	0.754707	0.0186536	4		50.28	2.38	14.41	11.9	0.19	5.85	10.74	2.48
AMB14-10-cpx2-2_6	Mahabaleshwar				16992	28201		51.0868	0.6762	2.7526	6.6562	0.17	16.996	19.2477	0.318	1.0144	98.9179		0.106633	0.0136009	39.9117	49.0364	11.0519	81.9875		5.0928	1.73747	99.092		1.89337	0.0188508	0.120233	0.0297242	0.0484564	0.157848	0.00533655	0.939034	0.764298	0.0228507	4		50.28	2.38	14.41	11.9	0.19	5.85	10.74	2.48
AMB14-10-cpx2-2_7	Mahabaleshwar				16969	28201		51.221	0.6643	2.9912	6.9817	0.2184	18.1514	19.3877	0.2931	1.0368	100.946		0.128011	0	38.5704	50.2446	11.1849	82.2521		4.26191	3.02263	101.248		1.85992	0.0181443	0.128011	0.0297658	0.0825922	0.129422	0.00671716	0.982575	0.754277	0.0206352	4.01206		50.28	2.38	14.41	11.9	0.19	5.85	10.74	2.48
AMB14-10-cpx2-2_8	Mahabaleshwar				16946	28201		51.3793	0.6306	2.6415	6.8818	0.1684	17.2134	19.2134	0.3043	0.8527	99.2854		0.103655	0.0112493	39.4779	49.2116	11.3105	81.6809		5.1231	1.95452	99.4812		1.89635	0.017507	0.114904	0.0248829	0.0542846	0.158131	0.0052645	0.947119	0.759786	0.021776	4		50.28	2.38	14.41	11.9	0.19	5.85	10.74	2.48
AMB14-10-cpx2-2_9	Mahabaleshwar				16923	28201		51.4602	0.6844	2.9423	7.0529	0.0915	17.1832	19.1342	0.2802	0.8931	99.722		0.107813	0.0196945	39.3544	49.1742	11.4714	81.2839		5.61316	1.60004	99.8823		1.89219	0.0189292	0.127507	0.0259638	0.0442722	0.172606	0.0028497	0.941901	0.753808	0.0199759	4		50.28	2.38	14.41	11.9	0.19	5.85	10.74	2.48
AMB14-10-cpx2-2_10	Mahabaleshwar				16900	28201		51.5117	0.6584	2.7164	7.2075	0.1774	17.3107	19.1434	0.3382	0.8489	99.9126		0.110179	0.00727437	39.0718	49.1597	11.7685	81.0655		5.05636	2.39066	100.152		1.88982	0.0181691	0.117453	0.0246233	0.0659994	0.155135	0.00551257	0.946756	0.752474	0.0240566	4		50.28	2.38	14.41	11.9	0.19	5.85	10.74	2.48
AMB14-10-cpx2-2_11	Mahabaleshwar				16877	28201		51.6141	0.5947	2.5793	7.0311	0.161	17.4069	19.0814	0.3124	0.8126	99.5935		0.101717	0.0100855	39.008	49.5126	11.4795	81.5265		5.16569	2.07311	99.8012		1.89828	0.0164521	0.111802	0.023629	0.0573749	0.158883	0.00501538	0.954383	0.751901	0.0222767	4		50.28	2.38	14.41	11.9	0.19	5.85	10.74	2.48
AMB14-10-cpx2-2_12	Mahabaleshwar				16854	28201		51.4948	0.7093	3.0308	7.0766	0.1635	16.9248	19.1368	0.3166	0.8947	99.7479		0.105284	0.0261458	39.5889	48.7168	11.6943	81.0007		5.89252	1.31592	99.8797		1.89472	0.0196309	0.13143	0.0260276	0.0364349	0.181317	0.00509547	0.928352	0.75441	0.0225859	4		50.28	2.38	14.41	11.9	0.19	5.85	10.74	2.48
AMB14-10-cpx2-2_13	Mahabaleshwar				16831	28201		51.6814	0.6595	2.5045	6.8068	0.1622	17.13	19.5274	0.3272	0.7565	99.5555		0.0973299	0.0113393	40.0125	48.8382	11.1493	81.772		5.15682	1.8337	99.7392		1.90267	0.0182631	0.108669	0.0220198	0.0508001	0.158769	0.00505785	0.940146	0.770249	0.0233555	4		50.28	2.38	14.41	11.9	0.19	5.85	10.74	2.48
AMB14-10-cpx2-2_14	Mahabaleshwar				16808	28201		51.6099	0.6408	2.4837	6.9287	0.1391	17.273	19.417	0.2651	0.7994	99.5567		0.0996247	0.00816109	39.6518	49.0795	11.2687	81.631		5.25237	1.86298	99.7433		1.90038	0.0177484	0.107786	0.0232727	0.0516204	0.16174	0.0043383	0.948162	0.766031	0.0189262	4		50.28	2.38	14.41	11.9	0.19	5.85	10.74	2.48
AMB14-10-cpx2-2_15	Mahabaleshwar				16785	28201		51.3704	0.632	2.1985	7.0236	0.1986	17.2526	19.7708	0.2982	0.7809	99.5256		0.0956486	0	40.0095	48.5785	11.412	81.4082		5.10909	2.12768	99.7388		1.89631	0.0175486	0.0956486	0.0227912	0.0591029	0.157723	0.00620956	0.949421	0.781948	0.0213427	4.00804		50.28	2.38	14.41	11.9	0.19	5.85	10.74	2.48
AMB14-10-cpx2-2_16	Mahabaleshwar				16761	28201		51.6738	0.6487	2.1844	7.0515	0.2196	17.1052	19.8056	0.2925	0.7965	99.7778		0.094775	0	40.1872	48.2924	11.5204	81.2176		5.21487	2.04113	99.9823		1.90229	0.017963	0.094775	0.0231828	0.0565436	0.160548	0.00684737	0.938734	0.78118	0.0208775	4.00294		50.28	2.38	14.41	11.9	0.19	5.85	10.74	2.48
AMB14-10-cpx2-2_17	Mahabaleshwar				16738	28201		51.7143	0.6675	2.3207	7.3136	0.1412	17.0602	19.6415	0.2665	0.7959	99.9214		0.0989181	0.00162799	39.9224	48.2477	11.8299	80.6134		5.48432	2.03296	100.125		1.90108	0.0184574	0.100546	0.0231326	0.0562374	0.168605	0.00439654	0.934938	0.773611	0.0189948	4		50.28	2.38	14.41	11.9	0.19	5.85	10.74	2.48
AMB14-10-cpx2-2_18	Mahabaleshwar				16715	28201		52.3181	0.6703	4.0702	7.2129	0.139	16.1772	18.7955	0.4535	0.6304	100.467		0.0909441	0.0840964	39.9528	47.8462	12.201	79.9921		7.2129	0	100.467		1.90906	0.0183978	0.17504	0.0181869	0	0.220106	0.00429603	0.879992	0.734815	0.0320841	3.99197		50.28	2.38	14.41	11.9	0.19	5.85	10.74	2.48
AMB14-10-cpx2-2_22	Mahabaleshwar				16623	28201		51.9261	0.6622	2.3883	7.762	0.1473	16.9065	18.7584	0.3106	0.7107	99.5721		0.0825057	0.0214368	38.7114	48.5453	12.7433	79.5195		6.92753	0.927386	99.665		1.91749	0.0183936	0.103943	0.0207496	0.0257701	0.213935	0.0046072	0.930702	0.742167	0.022238	4		50.28	2.38	14.41	11.9	0.19	5.85	10.74	2.48
AMB14-10-cpx2-2_24	Mahabaleshwar				16577	28201		52.1053	0.5962	2.1678	7.5159	0.1894	17.4278	18.9227	0.3425	0.6587	99.9263		0.0877767	0.00598641	38.4702	49.2987	12.2311	80.52		5.75213	1.96016	100.123		1.91222	0.016458	0.0937631	0.0191126	0.054132	0.176539	0.00588738	0.953472	0.744042	0.0243705	4		50.28	2.38	14.41	11.9	0.19	5.85	10.74	2.48
AMB14-10-cpx2-2_25	Mahabaleshwar				16554	28201		52.0921	0.5438	2.1064	7.4191	0.2158	17.7118	19.1833	0.2942	0.5798	100.146		0.0908626	0	38.5292	49.4972	11.9736	80.9728		5.29488	2.36074	100.383		1.9066	0.0149712	0.0908626	0.0167781	0.0650195	0.162069	0.00668999	0.966405	0.752262	0.0208774	4.00254		50.28	2.38	14.41	11.9	0.19	5.85	10.74	2.48
AMB14-10-cpx2-2_26	Mahabaleshwar				16530	28201		52.2898	0.6069	2.0422	7.4875	0.1459	17.5347	18.9847	0.2645	0.6177	99.9739		0.0814645	0.00684491	38.4757	49.4461	12.0783	80.6748		6.11811	1.52186	100.126		1.91854	0.0167494	0.0883095	0.0179187	0.042018	0.187727	0.00453413	0.959091	0.746301	0.0188159	4		50.28	2.38	14.41	11.9	0.19	5.85	10.74	2.48
AMB14-10-cpx2-2_27	Mahabaleshwar				16507	28201		51.967	0.6663	2.288	7.4131	0.1481	17.406	19.0372	0.2801	0.6761	99.8819		0.0914179	0.00761859	38.7256	49.2658	12.0086	80.7156		5.87314	1.71142	100.053		1.90858	0.018407	0.0990365	0.0196322	0.0472985	0.180389	0.00460706	0.952995	0.749107	0.0199454	4		50.28	2.38	14.41	11.9	0.19	5.85	10.74	2.48
AMB14-10-cpx2-2_28	Mahabaleshwar				16484	28201		51.2296	0.7555	2.8106	7.3247	0.1489	17.1655	19.3115	0.2768	0.7903	99.8134		0.116626	0.00515244	39.3867	48.7126	11.9007	80.6858		5.1634	2.40194	100.054		1.88337	0.020892	0.121779	0.0229712	0.0664486	0.158748	0.00463656	0.940764	0.760658	0.01973	4		50.28	2.38	14.41	11.9	0.19	5.85	10.74	2.48
AMB14-10-cpx2-2_29	Mahabaleshwar				16461	28201		51.259	0.7284	2.8043	7.4264	0.1445	17.1942	19.3423	0.2638	0.7483	99.9112		0.117281	0.00411308	39.3319	48.6485	12.0196	80.4962		5.1483	2.53175	100.165		1.88272	0.020124	0.121394	0.0217303	0.0699752	0.158138	0.00449541	0.941469	0.761169	0.0187861	4		50.28	2.38	14.41	11.9	0.19	5.85	10.74	2.48
AMB14-10-cpx2-2_30	Mahabaleshwar				16438	28201		51.4092	0.7054	2.6867	7.1115	0.1526	17.0997	19.7062	0.3123	0.7526	99.9362		0.113224	0.00298944	40.0776	48.388	11.5344	81.0831		4.77637	2.59513	100.196		1.88678	0.0194735	0.116213	0.0218383	0.0716715	0.1466	0.00474373	0.935571	0.77489	0.0222228	4		50.28	2.38	14.41	11.9	0.19	5.85	10.74	2.48
AMB14-10-cpx2-2_31	Mahabaleshwar				16415	28201		51.5902	0.7153	2.7637	7.4555	0.2166	17.1063	19.4495	0.2765	0.8572	100.431		0.112973	0.00616735	39.498	48.3363	12.1657	80.3539		5.41999	2.26215	100.657		1.88703	0.0196802	0.11914	0.0247895	0.0622644	0.165793	0.0067105	0.932772	0.762214	0.0196089	4		50.28	2.38	14.41	11.9	0.19	5.85	10.74	2.48
AMB14-10-cpx2-2_32	Mahabaleshwar				16392	28201		51.5682	0.6901	2.7822	7.2842	0.2315	17.0984	19.4261	0.267	0.8282	100.176		0.109837	0.0103512	39.5761	48.4679	11.956	80.7111		5.44404	2.04505	100.381		1.89016	0.0190265	0.120188	0.0240009	0.0564065	0.166876	0.00718711	0.934289	0.762888	0.0189747	4		50.28	2.38	14.41	11.9	0.19	5.85	10.74	2.48
AMB14-10-cpx2-2_33	Mahabaleshwar				16369	28201		51.3236	0.7251	2.7257	6.8652	0.1688	17.0057	19.803	0.2725	0.7496	99.6392		0.110592	0.00766951	40.45	48.3318	11.2182	81.535		4.90342	2.18022	99.8576		1.88941	0.0200787	0.118261	0.0218179	0.060397	0.150961	0.00526341	0.93328	0.781083	0.0194501	4		50.28	2.38	14.41	11.9	0.19	5.85	10.74	2.48
AMB14-10-cpx2-2_34	Mahabaleshwar				16346	28201		51.354	0.6932	2.8469	7.3376	0.1408	17.0672	19.545	0.2851	0.6557	99.9255		0.114437	0.00875906	39.7815	48.3347	11.8839	80.5686		5.10192	2.48461	100.174		1.88556	0.019145	0.123196	0.0190348	0.0686487	0.156659	0.0043788	0.934195	0.768883	0.020296	4		50.28	2.38	14.41	11.9	0.19	5.85	10.74	2.48
AMB14-10-cpx2-2_35	Mahabaleshwar				16323	28201		51.4748	0.7345	2.8457	7.2675	0.176	17.4873	19.0229	0.269	0.5761	99.8538		0.111637	0.0114001	38.6908	49.4886	11.8206	81.094		5.24254	2.25043	100.079		1.88836	0.0202681	0.123037	0.0167095	0.0621246	0.160838	0.00546876	0.956362	0.747696	0.0191333	4		50.28	2.38	14.41	11.9	0.19	5.85	10.74	2.48
AMB14-10-cpx2-2_37	Mahabaleshwar				16276	28201		51.4342	0.6492	2.8716	7.4848	0.1459	17.2589	19.1518	0.3039	0.5785	99.8788		0.112246	0.0119684	38.9872	48.8851	12.1278	80.4321		5.22793	2.50816	100.13		1.88775	0.0179226	0.124215	0.016787	0.0692716	0.160465	0.0045356	0.944311	0.753114	0.0216257	4		50.28	2.38	14.41	11.9	0.19	5.85	10.74	2.48
AMB14-10-cpx2-2_38	Mahabaleshwar				16253	28201		51.5231	0.6948	2.8254	7.5213	0.2316	17.2977	19.2344	0.289	0.6368	100.254		0.114785	0.00705591	38.9706	48.7638	12.2656	80.3909		5.18255	2.59915	100.515		1.88521	0.0191227	0.121841	0.018422	0.0715645	0.158584	0.00717766	0.94353	0.754041	0.0205023	4		50.28	2.38	14.41	11.9	0.19	5.85	10.74	2.48
AMB14-10-cpx2-2_40	Mahabaleshwar				16207	28201		51.0223	0.7287	2.811	7.3622	0.2406	16.9379	18.9196	0.3222	0.6859	99.0304		0.109099	0.0136809	39.071	48.669	12.26	80.3965		5.49583	2.07417	99.2382		1.8909	0.0203136	0.122779	0.0200976	0.0578444	0.170333	0.00755249	0.935787	0.75124	0.0231516	4		50.28	2.38	14.41	11.9	0.19	5.85	10.74	2.48
AMB14-10-cpx2-2_43	Mahabaleshwar				16138	28201		51.4157	0.7147	2.6718	7.7179	0.2135	17.1068	19.1488	0.2731	0.5748	99.8371		0.108672	0.00716101	38.9646	48.4338	12.6016	79.8026		5.61405	2.3381	100.071		1.89133	0.0197754	0.115833	0.0167172	0.0647205	0.172704	0.00665204	0.938099	0.754693	0.0194778	4		50.28	2.38	14.41	11.9	0.19	5.85	10.74	2.48
AMB14-10-cpx2-2_44	Mahabaleshwar				16115	28201		51.6236	0.7188	2.6401	7.5797	0.2088	17.0214	19.003	0.3125	0.5989	99.7068		0.0986809	0.0159187	38.9662	48.5638	12.47	80.0124		6.02743	1.72511	99.8796		1.90132	0.0199133	0.1146	0.0174396	0.0478112	0.18565	0.00651363	0.934567	0.749871	0.0223153	4		50.28	2.38	14.41	11.9	0.19	5.85	10.74	2.48
AMB14-10-cpx2-2_45	Mahabaleshwar				16092	28201		51.4258	0.7038	2.6124	7.7282	0.1843	17.1848	18.9959	0.2794	0.5475	99.6621		0.105842	0.00756295	38.7003	48.7135	12.5862	79.8544		5.67353	2.28345	99.8909		1.89416	0.0194991	0.113405	0.0159439	0.0632897	0.174761	0.00574971	0.943601	0.74964	0.019953	4		50.28	2.38	14.41	11.9	0.19	5.85	10.74	2.48
AMB14-10-cpx2-2_46	Mahabaleshwar				16068	28201		51.5591	0.7463	2.6686	7.7876	0.1634	17.0271	19.2067	0.2557	0.6472	100.062		0.105939	0.00959944	39.1128	48.2456	12.6416	79.5815		6.01326	1.9719	100.259		1.89406	0.020622	0.115539	0.0187976	0.0545106	0.184737	0.00508424	0.932476	0.75596	0.0182123	4		50.28	2.38	14.41	11.9	0.19	5.85	10.74	2.48
AMB14-10-cpx2-2_47	Mahabaleshwar				16045	28201		51.5249	0.7005	2.7037	7.9041	0.1688	17.3683	18.9919	0.2617	0.6013	100.225		0.11289	0.00381611	38.3977	48.859	12.7433	79.6625		5.56485	2.59971	100.486		1.88711	0.0192982	0.116706	0.0174119	0.0716493	0.170447	0.00523646	0.9483	0.745257	0.0185836	4		50.28	2.38	14.41	11.9	0.19	5.85	10.74	2.48
AMB14-10-cpx2-2_48	Mahabaleshwar				16022	28201		51.5315	0.6481	2.7578	7.767	0.2113	17.249	19.2236	0.284	0.6068	100.279		0.113862	0.00510294	38.8722	48.531	12.5968	79.8338		5.29499	2.74726	100.554		1.88614	0.0178432	0.118965	0.0175599	0.0756671	0.162077	0.00655067	0.941181	0.753864	0.0201542	4		50.28	2.38	14.41	11.9	0.19	5.85	10.74	2.48
AMB14-10-cpx2-2_49	Mahabaleshwar				15999	28201		50.9404	0.7238	2.9116	7.6731	0.2303	17.245	19.1378	0.2912	0.8399	99.9931		0.12605	0	38.8162	48.667	12.5168	80.0252		4.99077	2.98099	100.292		1.87118	0.0199987	0.12605	0.0243926	0.082399	0.153313	0.00716529	0.944335	0.753189	0.0207392	4.00277		50.28	2.38	14.41	11.9	0.19	5.85	10.74	2.48
AMB14-10-cpx3-3_1	Mahabaleshwar				-18042	23311		52.3554	0.6542	2.0676	8.0281	0.1611	17.3136	18.7524	0.2527	0.5623	100.147		0.0781923	0.0112558	38.0867	48.9276	12.9857	79.3576		6.97016	1.17574	100.265		1.92181	0.0180629	0.0894481	0.0163189	0.0324762	0.213967	0.00500875	0.947424	0.737502	0.0179846	4		50.28	2.38	14.41	11.9	0.19	5.85	10.74	2.48
AMB14-10-cpx3-3_2	Mahabaleshwar				-18048	23302		52.3404	0.6079	2.1012	7.8994	0.1956	17.3913	18.7733	0.2667	0.5332	100.109		0.0796897	0.0111672	38.0859	49.0916	12.8225	79.6936		6.64544	1.39358	100.249		1.92031	0.0167763	0.0908569	0.0154668	0.0384746	0.203899	0.0060784	0.951207	0.73796	0.0189716	4		50.28	2.38	14.41	11.9	0.19	5.85	10.74	2.48
AMB14-10-cpx3-3_3	Mahabaleshwar				-18053	23293		52.3147	0.6139	2.0716	7.917	0.1853	17.3996	18.5163	0.251	0.5841	99.8535		0.0752789	0.0145479	37.7482	49.3551	12.8966	79.6653		7.0178	0.999326	99.9536		1.92472	0.0169891	0.0898268	0.0169905	0.0276668	0.215924	0.00577438	0.954315	0.729887	0.0179046	4		50.28	2.38	14.41	11.9	0.19	5.85	10.74	2.48
AMB14-10-cpx3-3_4	Mahabaleshwar				-18059	23284		51.9016	0.6093	2.0926	8.0952	0.179	17.5054	18.7282	0.2621	0.5252	99.8986		0.0906714	0	37.8001	49.1609	13.0389	79.4016		6.13106	2.18284	100.117		1.90813	0.0168496	0.0906714	0.0152661	0.060389	0.188504	0.005574	0.95942	0.737704	0.0186828	4.00119		50.28	2.38	14.41	11.9	0.19	5.85	10.74	2.48
AMB14-10-cpx3-3_5	Mahabaleshwar				-18065	23275		52.1607	0.5916	2.0547	7.6831	0.1639	17.6028	18.6275	0.2498	0.5426	99.6767		0.0806358	0.00847254	37.825	49.7344	12.4406	80.3309		6.33614	1.49694	99.8267		1.91936	0.0163746	0.0891084	0.0157859	0.04145	0.194982	0.00510833	0.965616	0.734389	0.0178219	4		50.28	2.38	14.41	11.9	0.19	5.85	10.74	2.48
AMB14-10-cpx3-3_6	Mahabaleshwar				-18070	23266		52.2116	0.6118	2.0938	7.9921	0.1587	17.3261	18.8484	0.254	0.5619	100.058		0.0825336	0.00809225	38.2169	48.8802	12.9029	79.4429		6.6112	1.53465	100.212		1.91747	0.0169005	0.0906258	0.0163153	0.0424109	0.203047	0.00493655	0.948572	0.74164	0.0180859	4		50.28	2.38	14.41	11.9	0.19	5.85	10.74	2.48
AMB14-10-cpx3-3_7	Mahabaleshwar				-18076	23257		52.2982	0.6108	2.1019	8.0415	0.2606	17.3722	18.638	0.2409	0.5361	100.1		0.0797149	0.0112443	37.8111	49.0372	13.1517	79.3856		6.85877	1.31442	100.232		1.92029	0.0168697	0.0909593	0.0155632	0.0363179	0.210611	0.00810474	0.950916	0.733223	0.0171499	4		50.28	2.38	14.41	11.9	0.19	5.85	10.74	2.48
AMB14-10-cpx3-3_8	Mahabaleshwar				-18081	23248		52.7365	0.6043	2.1224	7.8153	0.2325	17.2978	18.8932	0.2825	0.6028	100.587		0.0731815	0.0182115	38.3655	48.8739	12.7606	79.7794		7.01827	0.885777	100.676		1.92682	0.0166078	0.091393	0.0174132	0.0243535	0.214445	0.00719512	0.942169	0.739593	0.0200122	4		50.28	2.38	14.41	11.9	0.19	5.85	10.74	2.48
AMB14-10-cpx3-3_9	Mahabaleshwar				-18087	23239		51.9582	0.5817	2.1423	7.8257	0.2004	17.2803	18.9226	0.2862	0.5672	99.7646		0.08754	0.00539401	38.4347	48.8366	12.7287	79.7416		6.07617	1.94434	99.9594		1.91246	0.0161052	0.092934	0.0165063	0.0538538	0.187035	0.00624772	0.948196	0.746237	0.0204246	4		50.28	2.38	14.41	11.9	0.19	5.85	10.74	2.48
AMB14-10-cpx3-3_10	Mahabaleshwar				-18093	23230		52.1631	0.6155	2.1196	7.7453	0.12	17.1401	18.76	0.2322	0.5485	99.4443		0.0722913	0.0200271	38.4828	48.9213	12.596	79.7768		7.14163	0.670883	99.5115		1.92771	0.0171094	0.0923183	0.0160262	0.0186566	0.220715	0.00375617	0.944278	0.742794	0.0166374	4		50.28	2.38	14.41	11.9	0.19	5.85	10.74	2.48
AMB14-10-cpx3-3_11	Mahabaleshwar				-18098	23220		51.9441	0.6063	2.1086	7.8201	0.1944	17.5131	18.7166	0.2622	0.5836	99.749		0.0888977	0.00253426	37.9325	49.3853	12.6822	79.9684		6.04772	1.96972	99.9463		1.9111	0.0167789	0.0914319	0.0169761	0.0545331	0.186078	0.00605801	0.960548	0.737789	0.0187037	4		50.28	2.38	14.41	11.9	0.19	5.85	10.74	2.48
AMB14-10-cpx3-3_12	Mahabaleshwar				-18104	23211		52.1655	0.6237	2.0982	7.8087	0.1847	17.5018	18.6451	0.285	0.5465	99.8592		0.082972	0.00790371	37.8672	49.4575	12.6753	79.9814		6.34396	1.62783	100.022		1.91703	0.0172405	0.0908758	0.0158785	0.0450153	0.194967	0.00574907	0.958818	0.734121	0.0203066	4		50.28	2.38	14.41	11.9	0.19	5.85	10.74	2.48
AMB14-10-cpx3-3_13	Mahabaleshwar				-18110	23202		51.8608	0.5523	2.1342	7.9775	0.2091	17.4594	18.6061	0.2823	0.518	99.5997		0.0891326	0.00354662	37.7473	49.2846	12.9681	79.5975		6.02875	2.16573	99.8167		1.91087	0.0153072	0.0926793	0.0150903	0.0600487	0.18577	0.00652576	0.959023	0.734521	0.0201673	4		50.28	2.38	14.41	11.9	0.19	5.85	10.74	2.48
AMB14-10-cpx3-3_14	Mahabaleshwar				-18115	23193		51.9404	0.6398	2.0791	8.0464	0.2241	17.5462	18.564	0.2353	0.5288	99.8041		0.0888845	0.00127538	37.552	49.385	13.063	79.5383		6.30458	1.93576	99.998		1.91112	0.0177074	0.0901598	0.0153833	0.0535971	0.193996	0.00698408	0.962439	0.731831	0.0167861	4		50.28	2.38	14.41	11.9	0.19	5.85	10.74	2.48
AMB14-10-cpx3-3_15	Mahabaleshwar				-18121	23184		51.9109	0.5953	2.1188	7.8855	0.1832	17.5017	18.5916	0.27	0.525	99.582		0.087192	0.00482305	37.7546	49.4521	12.7933	79.8242		6.15377	1.92455	99.7748		1.91281	0.0164998	0.092015	0.0152949	0.053364	0.189631	0.00571774	0.961394	0.733985	0.0192896	4		50.28	2.38	14.41	11.9	0.19	5.85	10.74	2.48
AMB14-10-cpx3-3_16	Mahabaleshwar				-18126	23175		51.5268	0.6576	2.4914	7.7865	0.2194	17.1381	19.046	0.2703	0.5548	99.6909		0.101673	0.00650502	38.7562	48.5234	12.7203	79.6892		5.77845	2.23163	99.9145		1.89833	0.0182234	0.108178	0.0161603	0.0618682	0.178035	0.00684637	0.941259	0.751795	0.0193077	4		50.28	2.38	14.41	11.9	0.19	5.85	10.74	2.48
AMB14-10-cpx3-3_18	Mahabaleshwar				-18138	23157		51.0021	0.9888	2.322	10.0796	0.2553	16.1925	18.4401	0.2582	0.2445	99.7831		0.101698	0	37.6024	45.9427	16.4549	74.1179		8.21851	2.06832	99.9903		1.89532	0.0276396	0.101698	0.00718371	0.0578387	0.255413	0.00803583	0.89705	0.734201	0.0186036	4.00298		50.28	2.38	14.41	11.9	0.19	5.85	10.74	2.48
AMB14-10-cpx3-3_19	Mahabaleshwar				-18143	23148		50.5669	1.1462	2.2411	12.0749	0.2912	15.2747	17.7422	0.2626	0.0363	99.6361		0.099085	0	36.4686	43.6853	19.8461	69.2778		10.4039	1.85703	99.8222		1.89695	0.032343	0.099085	0.00107664	0.0524222	0.326395	0.00925268	0.854224	0.713108	0.0190999	4.00396		50.28	2.38	14.41	11.9	0.19	5.85	10.74	2.48
AMB14-10-cpx4-4_1	Mahabaleshwar				-13373	21168		51.3675	0.6939	2.89	7.0141	0.23	17.1409	19.7768	0.2776	0.9513	100.342		0.121652	0.00289748	40.1289	48.3933	11.4778	81.3303		4.63478	2.64425	100.607		1.87835	0.019086	0.124549	0.027503	0.0727607	0.141733	0.00712363	0.934394	0.774821	0.0196813	4		50.28	2.38	14.41	11.9	0.19	5.85	10.74	2.48
AMB14-10-cpx4-4_2	Mahabaleshwar				-13391	21168		51.3546	0.6752	2.9723	6.8126	0.16	16.8687	19.5664	0.2899	1.0565	99.7562		0.110343	0.0185569	40.3585	48.4124	11.2291	81.529		5.37117	1.60192	99.9167		1.88966	0.0186881	0.1289	0.0307361	0.044356	0.165283	0.00498666	0.925324	0.771387	0.0206823	4		50.28	2.38	14.41	11.9	0.19	5.85	10.74	2.48
AMB14-10-cpx4-4_3	Mahabaleshwar				-13409	21168		51.2411	0.6183	3.1275	6.8351	0.1864	17.1665	19.4014	0.2823	0.9823	99.8409		0.119045	0.0162598	39.782	48.9763	11.2416	81.7419		4.87331	2.18022	100.059		1.88095	0.0170722	0.135305	0.0285088	0.0602238	0.149603	0.00579551	0.939399	0.763046	0.0200917	4		50.28	2.38	14.41	11.9	0.19	5.85	10.74	2.48
AMB14-10-cpx4-4_4	Mahabaleshwar				-13427	21168		51.1035	0.658	3.2053	7.6842	0.1711	17.3133	18.2655	0.2843	0.965	99.6502		0.118452	0.0206362	37.6699	49.6814	12.6487	80.0653		5.94428	1.93365	99.8439		1.88155	0.018223	0.139088	0.028091	0.0535734	0.183029	0.00533581	0.950283	0.720533	0.020295	4		50.28	2.38	14.41	11.9	0.19	5.85	10.74	2.48
AMB14-10-cpx4-4_5	Mahabaleshwar				-13445	21168		51.1057	0.7202	2.9057	6.8385	0.1889	16.923	19.7672	0.283	1.0434	99.7756		0.119933	0.00604969	40.5058	48.2503	11.2438	81.5202		4.7627	2.30693	100.007		1.88007	0.019929	0.125983	0.030348	0.0638625	0.146525	0.00588602	0.92809	0.779124	0.0201854	4		50.28	2.38	14.41	11.9	0.19	5.85	10.74	2.48
AMB14-10-cpx4-4_6	Mahabaleshwar				-13462	21168		51.1525	0.7407	3.1963	6.9816	0.1637	16.891	19.6788	0.2894	0.8897	99.9837		0.122554	0.0157083	40.3587	48.1998	11.4415	81.1773		5.00324	2.19864	100.204		1.87745	0.020449	0.138262	0.0258178	0.0607242	0.153571	0.00508903	0.924197	0.77385	0.0205942	4		50.28	2.38	14.41	11.9	0.19	5.85	10.74	2.48
AMB14-10-cpx4-4_7	Mahabaleshwar				-13480	21168		51.6509	0.6951	2.7561	7.3561	0.1628	17.1704	19.4492	0.2886	0.8368	100.366		0.110933	0.00786863	39.5225	48.5482	11.9293	80.6235		5.35891	2.21957	100.588		1.88907	0.0191226	0.118801	0.0241973	0.0610864	0.163909	0.00504324	0.936178	0.76213	0.020465	4		50.28	2.38	14.41	11.9	0.19	5.85	10.74	2.48
AMB14-10-cpx4-4_8	Mahabaleshwar				-13498	21168		51.3269	0.7146	2.9224	7.2282	0.1735	17.1915	19.4997	0.2691	0.7688	100.095		0.119046	0.00717402	39.6343	48.6193	11.7464	80.915		4.96629	2.51376	100.347		1.88095	0.0196982	0.12622	0.0222752	0.0693208	0.152202	0.0053854	0.939194	0.76563	0.0191202	4		50.28	2.38	14.41	11.9	0.19	5.85	10.74	2.48
AMB14-10-cpx4-4_9	Mahabaleshwar				-13516	21168		51.3615	0.6925	2.8238	7.4756	0.2111	17.2785	19.3719	0.2842	0.6158	100.115		0.118495	0.00341996	39.2024	48.6516	12.146	80.4693		4.88834	2.87534	100.403		1.8815	0.0190817	0.121915	0.0178354	0.0792618	0.149756	0.00655	0.943588	0.760322	0.0201854	4		50.28	2.38	14.41	11.9	0.19	5.85	10.74	2.48
D244-cpx1	Mahabaleshwar							51.6579	0.9246	2.363	9.0649	0.2499	16.3554	19.2443	0.2459	0.5194	100.106				38.8603	45.9533	14.2878	76.2823		7.39894	1.85146	100.811		1.89885	0.0255687	0.10237	0.015095	0.0512126	0.227447	0.00778049	0.896241	0.757905	0.0175251	4		50.57	3.23	13.32	12.7053	0.21	4.39	10.02	3.14
D242-cpx1	Mahabaleshwar							51.7924	0.7159	2.3782	7.4955	0.1956	17.117	19.217	0.2431	0.4232	99.1547				38.9607	48.2859	11.8615	80.2792		6.11735	1.5316	99.7313		1.90974	0.0198591	0.10335	0.0123375	0.0424971	0.188637	0.00610889	0.940901	0.759191	0.0173796	4		49.81	2.53	14.81	11.5176	0.2	5.53	10.71	2.79
D242-cpx3	Mahabaleshwar							50.8267	0.7939	2.7627	7.62	0.1191	16.8801	19.617	0.2483	0.5758	98.8678				39.6295	47.4473	12.0154	79.7934		4.99598	2.91619	99.7358		1.87774	0.0220653	0.120291	0.0168186	0.0810711	0.154355	0.00372684	0.929665	0.776485	0.0177855	4		49.81	2.53	14.81	11.5176	0.2	5.53	10.71	2.79
AMB 14.8-Cpx3-4	Ambenali				-18289	18640		50.6932	0.8463	1.279	16.8577	0.4096	13.4516	16.3097	0.2057	0.0288	100.082		0.0574494	0	33.6225	38.5842	27.7933	58.719		16.1279	0.811007	100.163		1.93201	0.0242612	0.0574494	0.000867814	0.023259	0.514036	0.0132222	0.76426	0.665982	0.0151999	4.01054		48.7	3.78	11.9	15.64	0.23	5.79	9.22	2.32
AMB 14.8-Cpx4-1	Ambenali				18097	31914		50.4567	1.1347	1.8612	14.7179	0.291	14.025	17.3037	0.2014	0.0174	100.009		0.0830052	0	35.6512	40.2058	24.143	62.9447		13.6856	1.14719	100.124		1.9093	0.0322973	0.0830052	0.000520572	0.0326661	0.433089	0.00932685	0.791166	0.70154	0.0147762	4.00769		48.7	3.78	11.9	15.64	0.23	5.79	9.22	2.32
AMB 14.8-cpx3-6	Ambenali				-18312	18502		50.7428	1.0136	1.6744	13.2375	0.2484	15.4926	16.9265	0.2037	0.0229	99.5624		0.0744119	0	34.5356	43.9821	21.4823	67.5984		12.2505	1.09687	99.6723		1.91338	0.028749	0.0744119	0.000682713	0.0311235	0.386312	0.00793349	0.870884	0.683836	0.0148924	4.01221		48.7	3.78	11.9	15.64	0.23	5.79	9.22	2.32
AMB 14.8-cpx3-7	Ambenali				-18177	18502		50.183	1.1474	1.75	16.0127	0.3957	13.8861	16.4289	0.1842	0.025	100.013		0.0784418	0	33.8312	39.7869	26.382	60.7204		15.2071	0.895333	100.103		1.90858	0.0328245	0.0784418	0.000751742	0.0256239	0.483676	0.0127469	0.787303	0.669452	0.0135828	4.01298		48.7	3.78	11.9	15.64	0.23	5.79	9.22	2.32
AMB 14.8-cpx3-8	Ambenali				-18169	18473		49.7602	1.4463	2.3382	13.812	0.3531	14.4585	16.952	0.2415	0.0383	99.4001		0.104526	0	35.2216	41.7987	22.9797	65.1086		12.5948	1.35268	99.5356		1.88742	0.0412642	0.104526	0.00114858	0.0386091	0.399516	0.0113441	0.817556	0.688913	0.0177603	4.00806		48.7	3.78	11.9	15.64	0.23	5.79	9.22	2.32
AMB 14.8-cpx3-9_1	Ambenali				-18302	18632		50.4241	0.8194	1.2192	18.0664	0.4354	13.0565	15.6435	0.2158	0	99.8803		0.0551038	0	32.4176	37.6466	29.9358	56.2989		17.3219	0.827409	99.9632		1.9337	0.0236361	0.0551038	0	0.0238769	0.555522	0.0141424	0.746424	0.64275	0.0160453	4.0112		48.7	3.78	11.9	15.64	0.23	5.79	9.22	2.32
AMB 14.8-cpx3-9_2	Ambenali				-18288	18636		50.597	0.9555	1.3156	16.9115	0.395	13.9569	15.9375	0.1949	0.0208	100.285		0.0589676	0	32.6123	39.7376	27.6501	59.5331		16.3441	0.630599	100.348		1.92423	0.0273334	0.0589676	0.00062542	0.0180465	0.519816	0.0127238	0.791281	0.649398	0.0143712	4.0168		48.7	3.78	11.9	15.64	0.23	5.79	9.22	2.32
AMB 14.8-cpx3-9_3	Ambenali				-18274	18641		50.7481	1.1093	1.7505	14.2118	0.3352	15.46	16.3387	0.184	0.0127	100.15		0.0775863	0	33.2036	43.7147	23.0817	65.9766		13.3258	0.984693	100.249		1.90848	0.0313795	0.0775863	0.000377612	0.027866	0.419098	0.0106772	0.866732	0.658328	0.0134163	4.01394		48.7	3.78	11.9	15.64	0.23	5.79	9.22	2.32
AMB 14.8-cpx3-9_4	Ambenali				-18261	18645		51.3016	1.0403	1.6586	13.7492	0.3096	15.4533	17.0143	0.2315	0.0288	100.787		0.0729423	0	34.3775	43.4442	22.1783	66.7059		12.7736	1.08417	100.896		1.91431	0.0291991	0.0729423	0.000849668	0.030443	0.398614	0.00978516	0.859629	0.680226	0.0167486	4.01275		48.7	3.78	11.9	15.64	0.23	5.79	9.22	2.32
AMB 14.8-cpx3-9_5	Ambenali				-18247	18649		50.4109	0.899	1.2947	17.299	0.3672	12.8793	16.4552	0.2137	0.0108	99.8298		0.0584706	0	34.1618	37.2033	28.6349	57.0292		16.6064	0.769765	99.9069		1.93169	0.025912	0.0584706	0.000327199	0.0221961	0.53216	0.0119179	0.735721	0.675574	0.0158768	4.00984		48.7	3.78	11.9	15.64	0.23	5.79	9.22	2.32
AMB 14.8-cpx3-10_1	Ambenali				-18370	18767		49.5189	1.1072	2.3024	17.5374	0.3716	12.3975	16.304	0.2264	0.0752	99.8406		0.103883	0	34.298	36.2877	29.4144	55.7551		15.8306	1.89686	100.031		1.89574	0.0318832	0.103883	0.00227614	0.0546448	0.506827	0.0120495	0.707537	0.668742	0.0168047	4.00038		48.7	3.78	11.9	15.64	0.23	5.79	9.22	2.32
AMB 14.8-cpx3-10_2	Ambenali				-18373	18777		49.8563	0.9755	1.7336	16.3456	0.3706	13.0012	16.5387	0.225	0.027	99.0735		0.0785456	0	34.6869	37.9401	27.373	58.6412		15.1612	1.31633	99.2054		1.91662	0.0282081	0.0785456	0.000820647	0.0380793	0.487422	0.0120672	0.74509	0.681202	0.0167705	4.00483		48.7	3.78	11.9	15.64	0.23	5.79	9.22	2.32
AMB 14.8-cpx3-10_3	Ambenali				-18377	18787		49.8788	0.8228	1.4119	19.1741	0.4577	12.3803	15.5021	0.2102	0.0253	99.8632		0.0641572	0	32.2583	35.8454	31.8963	53.5096		18.201	1.08141	99.9715		1.9231	0.0238621	0.0641572	0.000771226	0.0313749	0.586864	0.0149469	0.711582	0.640374	0.0157132	4.01274		48.7	3.78	11.9	15.64	0.23	5.79	9.22	2.32
AMB 14.8-cpx3-10_4	Ambenali				-18380	18797		50.3461	0.8849	1.3672	16.9629	0.3602	13.227	16.4616	0.2082	0.0097	99.8278		0.0616435	0	34.0181	38.0321	27.9498	58.1589		16.1544	0.898488	99.9178		1.92604	0.0254638	0.0616435	0.000293391	0.0258654	0.516829	0.0116715	0.754343	0.674728	0.0154428	4.01232		48.7	3.78	11.9	15.64	0.23	5.79	9.22	2.32
AMB 14.8-cpx3-10_5	Ambenali				-18384	18807		50.5837	0.9824	1.5416	15.8147	0.3704	13.8345	16.8431	0.1825	0.0062	100.159		0.0689485	0	34.5646	39.5025	25.9329	60.9282		14.9921	0.914174	100.251		1.91959	0.0280424	0.0689485	0.000186022	0.0261056	0.475791	0.0119057	0.782653	0.68482	0.0134278	4.01147		48.7	3.78	11.9	15.64	0.23	5.79	9.22	2.32
AMB 14.8-cpx4-2_1	Ambenali				18166	31914		49.5793	1.1752	3.143	12.2213	0.3131	14.4984	17.6821	0.2449	0.2539	99.1112		0.127093	0.0128389	37.1146	42.343	20.5424	67.8945		10.391	2.03407	99.315		1.87291	0.0333931	0.139932	0.00758323	0.0578215	0.328269	0.0100181	0.816478	0.715661	0.0179371	4		48.7	3.78	11.9	15.64	0.23	5.79	9.22	2.32
AMB 14.8-cpx4-2_2	Ambenali				18145	31914		50.0386	1.1434	3.7245	11.7106	0.2367	14.1709	17.9693	0.2954	0.2368	99.5262		0.119206	0.045785	38.2208	41.9389	19.8403	68.3254		10.9707	0.822282	99.6086		1.88079	0.0323269	0.164991	0.00703709	0.0232576	0.344847	0.00753564	0.794039	0.723644	0.0215275	4		48.7	3.78	11.9	15.64	0.23	5.79	9.22	2.32
AMB 14.8-cpx4-2_4	Ambenali				18102	31914		50.1075	1.1749	1.8768	13.794	0.2795	14.7632	17.0131	0.1958	0.0255	99.2303		0.0840343	0	35.0479	42.3166	22.6355	65.6103		12.8327	1.06831	99.3373		1.90364	0.0335748	0.0840343	0.000765946	0.0305414	0.407716	0.00899394	0.836126	0.692506	0.0144225	4.01232		48.7	3.78	11.9	15.64	0.23	5.79	9.22	2.32
AMB 14.8-cpx5-1_1	Ambenali				15239	35482		50.1979	1.1077	2.1352	13.4659	0.2623	14.656	17.1787	0.2445	0.126	99.3742		0.0952173	0	35.5747	42.2296	22.1957	65.988		12.0017	1.62725	99.5372		1.89936	0.0315263	0.0952173	0.00376936	0.0463322	0.379769	0.00840631	0.826695	0.696417	0.0179369	4.00543		48.7	3.78	11.9	15.64	0.23	5.79	9.22	2.32
AMB 14.8-cpx5-1_2	Ambenali				15239	35467		50.8885	1.0063	1.1231	14.4311	0.3168	14.3263	16.9362	0.2493	0.0536	99.3312		0.05041	0	35.0035	41.1984	23.7982	63.8943		14.1312	0.333248	99.3646		1.93804	0.028827	0.05041	0.00161392	0.0095503	0.450068	0.0102191	0.813363	0.69106	0.0184082	4.01155		48.7	3.78	11.9	15.64	0.23	5.79	9.22	2.32
AMB 14.8-cpx5-1_3	Ambenali				15239	35451		50.0933	1.1865	2.4808	12.4079	0.2389	14.7879	17.7747	0.2551	0.2029	99.428		0.110159	0	36.8584	42.6669	20.4747	67.9951		10.6465	1.95751	99.6241		1.88735	0.0336255	0.110159	0.00604407	0.0554988	0.335456	0.00762384	0.830591	0.717516	0.018635	4.00249		48.7	3.78	11.9	15.64	0.23	5.79	9.22	2.32
AMB 14.8-cpx5-1_5	Ambenali				15239	35420		50.2983	1.1136	1.7365	13.2737	0.3174	14.9055	17.6454	0.2483	0.0214	99.5601		0.077463	0	36.0136	42.3284	21.658	66.686		12.2743	1.1107	99.6714		1.90378	0.0317046	0.077463	0.000640402	0.031635	0.388522	0.0101755	0.841044	0.715571	0.0182216	4.01876		48.7	3.78	11.9	15.64	0.23	5.79	9.22	2.32
AMB 14.8-cpx1-1	Ambenali				-14395	40145		50.5776	0.8062	1.1511	17.1473	0.3688	12.4991	17.0424	0.2068	0.0114	99.8107		0.0520356	0	35.4243	36.1493	28.4265	56.51		16.5067	0.711973	99.882		1.93994	0.0232597	0.0520356	0.00034571	0.0205495	0.529476	0.0119814	0.714691	0.700357	0.015379	4.00802		48.7	3.78	11.9	15.64	0.23	5.79	9.22	2.32
AMB 14.8-cpx1-2	Ambenali				-14395	40116		50.3664	1.0879	1.7589	13.5476	0.2854	15.2204	16.9793	0.2328	0.041	99.5197		0.0784064	0	34.682	43.2575	22.0604	66.6967		12.5248	1.13663	99.6336		1.905	0.0309509	0.0784064	0.00122607	0.0323506	0.396171	0.00914311	0.858201	0.688069	0.017072	4.01659		48.7	3.78	11.9	15.64	0.23	5.79	9.22	2.32
AMB 14.8-cpx1-3	Ambenali				-14374	40211		50.9708	0.9542	1.5952	14.7702	0.2961	16.0798	15.059	0.2057	0.1063	100.037		0.0706741	0	30.6107	45.4787	23.9106	65.9939		13.8622	1.0091	100.138		1.91606	0.026981	0.0706741	0.00315935	0.0285451	0.43579	0.00942786	0.90111	0.606516	0.0149923	4.01326		48.7	3.78	11.9	15.64	0.23	5.79	9.22	2.32
AMB 14.8-cpx1-4	Ambenali				-14357	40211		49.7924	1.358	2.3206	14.1315	0.3887	14.4938	17.0144	0.2121	0.0584	99.7699		0.103522	0	35.0678	41.5647	23.3675	64.643		12.8675	1.40478	99.9106		1.88468	0.0386638	0.103522	0.00174768	0.0400119	0.407309	0.0124616	0.817835	0.69	0.0155655	4.0118		48.7	3.78	11.9	15.64	0.23	5.79	9.22	2.32
AMB 14.8-cpx1-5	Ambenali				-14343	40211		50.6447	1.013	1.7205	14.8107	0.3269	14.7526	16.3763	0.1725	0.0219	99.8391		0.0766822	0	33.6118	42.1304	24.2578	63.9718		13.8291	1.09093	99.9484		1.91522	0.0288153	0.0766822	0.000654792	0.0310448	0.437354	0.0104709	0.831689	0.663525	0.0126479	4.0081		48.7	3.78	11.9	15.64	0.23	5.79	9.22	2.32
AMB14-4-cpx4 c-r-1_1	Ambenali			120	-6478	-22764	144	51.4209	0.6017	2.0719	8.6387	0.1965	16.3739	19.3285	0.2473	0.1709	99.0599		0.0856923	0.00521463	39.4384	46.4862	14.0754	77.1624		6.7244	2.12745	99.273		1.91431	0.0168493	0.0909069	0.00503025	0.059599	0.209354	0.00619613	0.908726	0.770953	0.0178502	4.00023		49.7117	1.8917	14.2839	12.5564	0.188992	5.75712	10.9884	2.46024
AMB14-4-cpx4 c-r-1_2	Ambenali			128	-6483	-22749	136	51.2367	0.5667	2.1027	8.6241	0.1908	16.4956	19.446	0.4528	0.151	99.2693		0.0919806	0	39.46	46.5743	13.9657	77.3223		5.7732	3.16834	99.5867		1.90171	0.0158214	0.0919806	0.00443114	0.0884914	0.179199	0.00599828	0.912724	0.773305	0.0325848	4.00638		49.7117	1.8917	14.2839	12.5564	0.188992	5.75712	10.9884	2.46024
AMB14-4-cpx4 c-r-1_3	Ambenali			136	-6485	-22741	128	51.1282	0.5728	2.0019	8.5637	0.1928	16.4023	19.4891	0.2597	0.2156	98.8261		0.0880707	0	39.6539	46.4355	13.9106	77.3461		6.37458	2.43286	99.0698		1.90851	0.0160829	0.0880707	0.00636293	0.0683373	0.198994	0.00609573	0.912738	0.77944	0.0187954	4.00342		49.7117	1.8917	14.2839	12.5564	0.188992	5.75712	10.9884	2.46024
AMB14-4-cpx4 c-r-1_4	Ambenali			144	-6488	-22733	120	51.3676	0.5391	1.9415	8.5355	0.2243	16.4918	19.5773	0.3399	0.166	99.1847		0.0850645	0	39.6594	46.4849	13.8557	77.4989		6.13805	2.66439	99.4516		1.90961	0.0150749	0.0850645	0.00487908	0.0745349	0.190828	0.00706269	0.913969	0.779768	0.0244992	4.00537		49.7117	1.8917	14.2839	12.5564	0.188992	5.75712	10.9884	2.46024
AMB14-4-cpx4 c-r-1_5	Ambenali			152	-6490	-22725	112	51.5072	0.5659	2.0254	8.8136	0.1779	16.3725	19.6175	0.2101	0.1857	99.4773		0.0885652	0	39.6969	46.0977	14.2054	76.8058		6.66568	2.38708	99.7165		1.91102	0.015793	0.0885652	0.00544733	0.0666454	0.206822	0.00559059	0.905565	0.779826	0.0151136	4.00045		49.7117	1.8917	14.2839	12.5564	0.188992	5.75712	10.9884	2.46024
AMB14-4-cpx4 c-r-1_6	Ambenali			160	-6493	-22718	104	51.0946	0.5693	2.0152	8.8264	0.1667	16.3163	19.643	0.2102	0.2104	99.0553		0.0886019	0	39.79	45.9874	14.2225	76.7186		6.72209	2.33861	99.2896		1.90609	0.015975	0.0886019	0.00620569	0.06565	0.209715	0.00526733	0.907401	0.785117	0.0152037	4.00538		49.7117	1.8917	14.2839	12.5564	0.188992	5.75712	10.9884	2.46024
AMB14-4-cpx4 c-r-1_7	Ambenali			168	-6495	-22710	96	51.4963	0.5828	2.0187	8.8152	0.2224	16.5089	19.5638	0.2335	0.1783	99.6199		0.088164	0	39.4505	46.32	14.2294	76.95		6.64588	2.41087	99.8614		1.90827	0.0162447	0.088164	0.00522384	0.067227	0.205955	0.00698046	0.91199	0.776738	0.0167763	4.00357		49.7117	1.8917	14.2839	12.5564	0.188992	5.75712	10.9884	2.46024
AMB14-4-cpx4 c-r-1_8	Ambenali			176	-6497	-22702	88	51.4209	0.5644	2.1011	8.9483	0.1316	16.4764	19.5936	0.2457	0.2031	99.6851		0.0917113	0	39.4973	46.2133	14.2894	76.6479		6.62491	2.58208	99.9438		1.90441	0.015723	0.0917113	0.0059471	0.0719611	0.20519	0.00412821	0.909685	0.777485	0.017643	4.00388		49.7117	1.8917	14.2839	12.5564	0.188992	5.75712	10.9884	2.46024
AMB14-4-cpx4 c-r-1_9	Ambenali			184	-6500	-22694	80	51.3501	0.5594	1.988	8.8394	0.1909	16.4482	19.4424	0.2259	0.1758	99.2271		0.0871578	0	39.374	46.3477	14.2783	76.8359		6.6865	2.39261	99.4668		1.91018	0.0156526	0.0871578	0.00517045	0.0669751	0.208012	0.00601486	0.912139	0.774893	0.0162928	4.00282		49.7117	1.8917	14.2839	12.5564	0.188992	5.75712	10.9884	2.46024
AMB14-4-cpx4 c-r-1_10	Ambenali			192	-6502	-22687	72	51.4808	0.5526	1.9995	8.6418	0.191	16.522	19.4071	0.2145	0.1561	99.1654		0.0862969	0.00130363	39.3716	46.6376	13.9907	77.3144		6.55214	2.32233	99.3981		1.9137	0.0154515	0.0876005	0.00458783	0.0649623	0.203689	0.00601379	0.915589	0.772943	0.0154598	4		49.7117	1.8917	14.2839	12.5564	0.188992	5.75712	10.9884	2.46024
AMB14-4-cpx4 c-r-1_11	Ambenali			200	-6505	-22679	64	51.2726	0.5634	1.9364	8.7299	0.1815	16.4604	19.6471	0.2181	0.2228	99.2322		0.0849578	0	39.685	46.2615	14.0535	77.0701		6.71944	2.23432	99.4561		1.9087	0.0157761	0.0849578	0.00655757	0.0625899	0.20919	0.00572288	0.913484	0.783625	0.0157418	4.00634		49.7117	1.8917	14.2839	12.5564	0.188992	5.75712	10.9884	2.46024
AMB14-4-cpx4 c-r-1_12	Ambenali			208	-6507	-22671	56	51.3595	0.5625	1.9559	8.713	0.1817	16.4676	19.7146	0.2205	0.1635	99.3388		0.0856826	0	39.7695	46.2215	14.009	77.112		6.61181	2.33515	99.5728		1.90902	0.0157269	0.0856826	0.00480489	0.0653148	0.205526	0.00572045	0.912491	0.785119	0.0158908	4.0053		49.7117	1.8917	14.2839	12.5564	0.188992	5.75712	10.9884	2.46024
AMB14-4-cpx4 c-r-1_13	Ambenali			216	-6509	-22663	48	51.6413	0.546	1.9835	8.6879	0.241	16.3778	19.7469	0.2095	0.1908	99.6247		0.0865985	0	39.8873	46.0301	14.0826	77.0664		6.56944	2.35434	99.8606		1.91302	0.015214	0.0865985	0.00558825	0.0656293	0.20352	0.00756179	0.904453	0.783752	0.0150471	4.00038		49.7117	1.8917	14.2839	12.5564	0.188992	5.75712	10.9884	2.46024
AMB14-4-cpx4 c-r-1_14	Ambenali			224	-6512	-22656	40	51.4795	0.5678	1.9848	8.6334	0.1891	16.407	19.51	0.2659	0.1685	99.206		0.0869221	8.21303e-06	39.6328	46.3743	13.9929	77.2088		6.40101	2.48095	99.4546		1.91308	0.0158717	0.0869303	0.00495078	0.0693782	0.198931	0.00595217	0.908942	0.776807	0.0191586	4		49.7117	1.8917	14.2839	12.5564	0.188992	5.75712	10.9884	2.46024
AMB14-4-cpx4 c-r-1_15	Ambenali			232	-6514	-22648	32	51.5275	0.5559	2.019	8.7926	0.1797	16.4939	19.3793	0.2293	0.1386	99.3158		0.0869058	0.00144081	39.2819	46.5188	14.1993	76.9794		6.63948	2.39286	99.5555		1.91309	0.0155247	0.0883466	0.00406852	0.0668532	0.206152	0.00565108	0.912913	0.770891	0.0165062	4		49.7117	1.8917	14.2839	12.5564	0.188992	5.75712	10.9884	2.46024
AMB14-4-cpx4 c-r-1_16	Ambenali			240	-6517	-22640	24	51.7143	0.5686	1.985	8.9399	0.1427	16.4225	19.3336	0.1639	0.2252	99.4969		0.0805967	0.00623382	39.2364	46.3732	14.3904	76.606		7.3999	1.71147	99.6684		1.9194	0.0158742	0.0868305	0.00660845	0.0478005	0.229688	0.00448606	0.908664	0.768822	0.0117945	4.00003		49.7117	1.8917	14.2839	12.5564	0.188992	5.75712	10.9884	2.46024
AMB14-4-cpx4 c-r-1_17	Ambenali			248	-6519	-22632	20	51.6661	0.5793	2.2072	8.7211	0.1908	16.5929	19.3973	0.2157	0.1609	99.7313		0.0903698	0.00577846	39.2319	46.6951	14.073	77.2292		6.67854	2.26999	99.9587		1.90963	0.0161056	0.0961482	0.00470192	0.0631357	0.206434	0.00597321	0.91427	0.768144	0.0154575	4		49.7117	1.8917	14.2839	12.5564	0.188992	5.75712	10.9884	2.46024
AMB14-4-cpx4 c-r-1_18	Ambenali			256	-6522	-22625	10	51.352	0.6574	2.3498	9.0184	0.2554	16.3079	19.1485	0.2062	0.267	99.5626		0.0947628	0.00798648	39.0145	46.2318	14.7537	76.3227		7.17861	2.04464	99.7675		1.90524	0.0183464	0.102749	0.0078321	0.0570843	0.222735	0.00802598	0.901983	0.761174	0.0148329	4		49.7117	1.8917	14.2839	12.5564	0.188992	5.75712	10.9884	2.46024
AMB14-4-cpx4 c-r-1_19	Ambenali			264	-6524	-22617	0	51.2695	0.6234	2.2967	9.0406	0.1963	16.1533	19.3186	0.2092	0.1732	99.2808		0.0921837	0.00854143	39.4209	45.863	14.7161	76.1054		7.15299	2.09779	99.491		1.90782	0.0174491	0.100725	0.00509566	0.0587417	0.222598	0.00618705	0.896081	0.770213	0.0150933	4		49.7117	1.8917	14.2839	12.5564	0.188992	5.75712	10.9884	2.46024
AMB14-4-cpx5 c-r-2_1	Ambenali			115	-692	-19415	168	51.1063	0.5612	2.0766	8.6276	0.2187	16.3261	19.7198	0.1852	0.1858	99.0085		0.0912632	0	39.9647	46.0371	13.9982	77.1336		6.45689	2.4124	99.2502		1.90573	0.0157411	0.0912632	0.00547782	0.0676931	0.201357	0.00690751	0.907565	0.787856	0.0133898	4.00304		49.7117	1.8917	14.2839	12.5564	0.188992	5.75712	10.9884	2.46024
AMB14-4-cpx5 c-r-2_3	Ambenali			121	-691	-19409	161	51.4094	0.6	2.0646	8.579	0.2225	16.3945	19.8143	0.2332	0.2131	99.5413		0.0902347	0	40.0307	46.0854	13.8839	77.3065		6.40953	2.41103	99.7829		1.90644	0.0167364	0.0902347	0.00624799	0.0672809	0.198776	0.00698871	0.906334	0.787259	0.016767	4.00357		49.7117	1.8917	14.2839	12.5564	0.188992	5.75712	10.9884	2.46024
AMB14-4-cpx5 c-r-2_5	Ambenali			127	-691	-19396	154	50.8426	0.5961	2.0977	8.5265	0.1761	16.4487	19.8533	0.1993	0.2231	98.9634		0.0922996	0	40.0797	46.2035	13.7168	77.4716		6.39141	2.37282	99.2011		1.89814	0.0167397	0.0922996	0.0065853	0.0666611	0.199551	0.00556859	0.915462	0.794128	0.0144263	4.00956		49.7117	1.8917	14.2839	12.5564	0.188992	5.75712	10.9884	2.46024
AMB14-4-cpx5 c-r-2_12	Ambenali			133	-688	-19353	147	50.8655	0.5413	2.0853	8.6616	0.2205	16.4698	19.6449	0.1848	0.2601	98.9355		0.0917903	0	39.6899	46.2987	14.0114	77.2187		6.514	2.38672	99.1746		1.89975	0.0152069	0.0917903	0.00768048	0.0670781	0.203459	0.00697536	0.917	0.786104	0.013382	4.0085		49.7117	1.8917	14.2839	12.5564	0.188992	5.75712	10.9884	2.46024
AMB14-4-cpx5 c-r-2_13	Ambenali			139	-688	-19347	140	51.1408	0.5612	1.9528	8.5437	0.2297	16.3775	19.5773	0.1964	0.2353	98.8147		0.0859825	0	39.7789	46.3019	13.9191	77.3606		6.56829	2.19536	99.0347		1.91057	0.0157704	0.0859825	0.00695014	0.0617175	0.205213	0.00726847	0.912121	0.783622	0.014226	4.00344		49.7117	1.8917	14.2839	12.5564	0.188992	5.75712	10.9884	2.46024
AMB14-4-cpx5 c-r-2_15	Ambenali			145	-687	-19334	133	51.4858	0.5536	2.0369	8.5028	0.1594	16.4556	19.6471	0.2337	0.2601	99.335		0.0890908	0	39.8471	46.4369	13.716	77.5275		6.33217	2.41232	99.5767		1.91071	0.0154537	0.0890908	0.00763173	0.0673673	0.196524	0.0050105	0.910394	0.781202	0.0168156	4.0002		49.7117	1.8917	14.2839	12.5564	0.188992	5.75712	10.9884	2.46024
AMB14-4-cpx5 c-r-2_17	Ambenali			151	-686	-19322	126	51.6255	0.5633	1.9825	8.6951	0.2391	16.4277	19.5992	0.1842	0.2155	99.5321		0.0857476	0.000889595	39.6483	46.2396	14.112	77.1055		6.74856	2.16328	99.7488		1.91425	0.015711	0.0866372	0.00631768	0.0603608	0.209268	0.00750931	0.908072	0.77863	0.0132425	4		49.7117	1.8917	14.2839	12.5564	0.188992	5.75712	10.9884	2.46024
AMB14-4-cpx5 c-r-2_18	Ambenali			157	-686	-19316	119	51.3298	0.529	1.9295	8.5409	0.2094	16.3847	19.6662	0.2262	0.1684	98.9841		0.0847507	0	39.8942	46.2465	13.8594	77.374		6.40807	2.37031	99.2216		1.91299	0.0148295	0.0847507	0.00496204	0.0664744	0.199722	0.00661005	0.91031	0.785273	0.0163449	4.00226		49.7117	1.8917	14.2839	12.5564	0.188992	5.75712	10.9884	2.46024
AMB14-4-cpx5 c-r-2_19	Ambenali			163	-686	-19309	112	51.3848	0.5871	1.9599	8.5435	0.2002	16.3696	19.7014	0.223	0.1586	99.1284		0.0859679	0	39.9583	46.1955	13.8462	77.3525		6.4705	2.30382	99.3592		1.91241	0.0164357	0.0859679	0.00466686	0.0645212	0.201391	0.00631097	0.908223	0.785599	0.0160915	4.00163		49.7117	1.8917	14.2839	12.5564	0.188992	5.75712	10.9884	2.46024
AMB14-4-cpx5 c-r-2_20	Ambenali			169	-685	-19303	105	51.3581	0.5507	2.0393	8.5704	0.1964	16.3282	19.7877	0.2202	0.1833	99.2424		0.0893533	0	40.0954	46.035	13.8696	77.2529		6.34986	2.46778	99.4896		1.90934	0.0153999	0.0893533	0.0053878	0.0690379	0.197421	0.00618445	0.904941	0.788182	0.0158722	4.0015		49.7117	1.8917	14.2839	12.5564	0.188992	5.75712	10.9884	2.46024
AMB14-4-cpx5 c-r-2_22	Ambenali			175	-685	-19291	98	51.5555	0.5497	2.1767	8.6771	0.165	16.2492	19.551	0.2069	0.1709	99.302		0.0841134	0.011221	39.8484	46.0814	14.0702	76.9489		7.00236	1.86121	99.4885		1.91589	0.0153656	0.0953344	0.00502126	0.0520473	0.217618	0.00519355	0.900192	0.778433	0.0149074	4		49.7117	1.8917	14.2839	12.5564	0.188992	5.75712	10.9884	2.46024
AMB14-4-cpx5 c-r-2_23	Ambenali			181	-684	-19285	91	51.3456	0.5477	2.1387	8.6661	0.1909	16.3985	19.6439	0.1808	0.223	99.3413		0.0932091	0.000397314	39.7844	46.2104	14.0052	77.1331		6.45455	2.4578	99.5875		1.90679	0.0152993	0.0936064	0.00654757	0.0686836	0.200457	0.0060047	0.907847	0.781601	0.013018	4.00014		49.7117	1.8917	14.2839	12.5564	0.188992	5.75712	10.9884	2.46024
AMB14-4-cpx5 c-r-2_24	Ambenali			187	-684	-19278	84	51.2588	0.5282	2.0503	8.6989	0.1872	16.2539	19.5384	0.2377	0.218	98.9874		0.0893856	0.000683957	39.7996	46.0679	14.1324	76.9095		6.4585	2.48985	99.2369		1.91061	0.0148092	0.0900696	0.00642446	0.069837	0.201323	0.00591012	0.903173	0.780281	0.0171783	4.00038		49.7117	1.8917	14.2839	12.5564	0.188992	5.75712	10.9884	2.46024
AMB14-4-cpx5 c-r-2_25	Ambenali			193	-684	-19272	77	51.1735	0.5529	2.076	8.6327	0.1705	16.4544	19.7125	0.2316	0.1709	99.175		0.0910382	0	39.8392	46.2703	13.8904	77.261		6.32625	2.56326	99.4318		1.90408	0.0154745	0.0910382	0.00502757	0.0717697	0.196853	0.00537341	0.912706	0.78585	0.016708	4.00488		49.7117	1.8917	14.2839	12.5564	0.188992	5.75712	10.9884	2.46024
AMB14-4-cpx5 c-r-2_26	Ambenali			199	-683	-19266	70	51.0573	0.5626	2.0952	8.6189	0.1556	16.3909	19.637	0.2154	0.1907	98.9268		0.0921048	0	39.8367	46.266	13.8972	77.2211		6.35911	2.5114	99.1784		1.9044	0.0157845	0.0921048	0.00562376	0.0704894	0.19836	0.00491582	0.911406	0.784754	0.0155773	4.00357		49.7117	1.8917	14.2839	12.5564	0.188992	5.75712	10.9884	2.46024
AMB14-4-cpx5 c-r-2_27	Ambenali			205	-683	-19260	63	50.8116	0.5582	2.0696	8.5801	0.1983	16.482	19.699	0.2384	0.2007	98.8411		0.0911475	0	39.8073	46.3425	13.8503	77.3975		6.30461	2.52886	99.0945		1.89874	0.0156899	0.0911475	0.00592959	0.0711105	0.197023	0.0062764	0.918165	0.788686	0.0172725	4.01019		49.7117	1.8917	14.2839	12.5564	0.188992	5.75712	10.9884	2.46024
AMB14-4-cpx5 c-r-2_30	Ambenali			211	-682	-19241	56	51.0083	0.5763	2.0982	8.6779	0.2131	16.4102	19.4818	0.2247	0.1635	98.8552		0.0923083	0	39.5514	46.3552	14.0934	77.1217		6.39125	2.54125	99.1098		1.90405	0.0161814	0.0923083	0.00482538	0.0713827	0.199517	0.00673763	0.913188	0.779156	0.0162625	4.00367		49.7117	1.8917	14.2839	12.5564	0.188992	5.75712	10.9884	2.46024
AMB14-4-cpx5 c-r-2_32	Ambenali			217	-681	-19229	49	50.8784	0.5547	2.1738	8.7998	0.1871	16.4152	19.7613	0.2254	0.1584	99.1541		0.0954647	0	39.827	46.0319	14.1412	76.88		6.36131	2.71	99.4256		1.89583	0.0155473	0.0954647	0.00466657	0.0759878	0.19823	0.00590509	0.911847	0.788933	0.0162842	4.0087		49.7117	1.8917	14.2839	12.5564	0.188992	5.75712	10.9884	2.46024
AMB14-4-cpx5 c-r-2_33	Ambenali			223	-681	-19222	42	50.8836	0.5691	2.0579	8.5648	0.1556	16.4443	19.7321	0.2082	0.2203	98.8373		0.0906262	0	39.9267	46.2973	13.776	77.3886		6.41395	2.39034	99.0768		1.9013	0.0159953	0.0906262	0.00650823	0.0672108	0.200426	0.00492457	0.916004	0.789958	0.0150834	4.00811		49.7117	1.8917	14.2839	12.5564	0.188992	5.75712	10.9884	2.46024
AMB14-4-cpx5 c-r-2_41	Ambenali			229	-678	-19173	35	50.93	0.5519	2.0718	8.8025	0.2204	16.589	19.4789	0.2076	0.1336	98.9863		0.0911018	0	39.2674	46.5306	14.202	77.0613		6.52054	2.53604	99.2404		1.90019	0.0154886	0.0911018	0.00394099	0.0712011	0.203453	0.00696499	0.922682	0.778655	0.0150175	4.00872		49.7117	1.8917	14.2839	12.5564	0.188992	5.75712	10.9884	2.46024
AMB14-4-cpx5 c-r-2_43	Ambenali			235	-677	-19160	28	51.1184	0.5374	2.0286	8.5429	0.1964	16.6585	19.5195	0.2574	0.2056	99.0647		0.0890213	0	39.4162	46.8051	13.7786	77.6588		6.24835	2.55003	99.3202		1.90335	0.0150511	0.0890213	0.00605257	0.0714487	0.194564	0.00619396	0.924668	0.778696	0.0185822	4.00763		49.7117	1.8917	14.2839	12.5564	0.188992	5.75712	10.9884	2.46024
AMB14-4-cpx5 c-r-2_44	Ambenali			241	-677	-19154	21	50.8535	0.5167	2.0946	8.3722	0.1372	16.7098	19.6473	0.256	0.1661	98.7566		0.092147	0	39.659	46.9311	13.4099	78.0597		5.91331	2.73268	99.0304		1.89821	0.0145075	0.092147	0.00490195	0.0767573	0.184591	0.00433774	0.929831	0.78575	0.0185272	4.00972		49.7117	1.8917	14.2839	12.5564	0.188992	5.75712	10.9884	2.46024
AMB14-4-cpx5 c-r-2_45	Ambenali			247	-677	-19148	14	51.0792	0.5352	2.224	8.4125	0.2076	16.5503	19.4878	0.3036	0.1932	98.9934		0.097496	0	39.5721	46.7609	13.6669	77.8122		5.71979	2.99253	99.2932		1.89994	0.0149741	0.097496	0.0056817	0.083761	0.177923	0.00654047	0.91772	0.776634	0.0218949	4.00256		49.7117	1.8917	14.2839	12.5564	0.188992	5.75712	10.9884	2.46024
AMB14-4-cpx5 c-r-2_46	Ambenali			253	-676	-19142	7	51.2773	0.6116	1.6448	10.6571	0.2619	17.5373	17.0237	0.1526	0.1178	99.2905		0.0723316	0	34.0812	48.8511	17.0677	74.5769		9.19688	1.62281	99.4531		1.9133	0.0171655	0.0723316	0.0034752	0.0455652	0.286982	0.00827713	0.975506	0.680566	0.0110398	4.01452		49.7117	1.8917	14.2839	12.5564	0.188992	5.75712	10.9884	2.46024
AMB14-4-cpx5 c-r-2_49	Ambenali			259	-675	-19123	0	50.6254	0.7368	1.7715	11.7309	0.2597	15.5213	18.1777	0.1934	0.0367	99.0664		0.0787677	0	36.9948	43.9522	19.0529	70.2254		10.1461	1.76128	99.2429		1.90994	0.0209088	0.0787677	0.00109469	0.050002	0.320114	0.00829867	0.872946	0.734763	0.0141467	4.01161		49.7117	1.8917	14.2839	12.5564	0.188992	5.75712	10.9884	2.46024
AMB14-3-cpx1 c-r-1_1	Poladpur				-7023	29053		52.3711	0.4942	1.633	8.2494	0.169	17.7476	18.8107	0.1924	0.5735	100.257		0.0706478	0	37.5633	49.3117	13.125	79.3176		6.93317	1.46279	100.404		1.92242	0.0136455	0.0706478	0.0166443	0.0404059	0.212836	0.00525447	0.971191	0.739808	0.0136933	4.00732		51.25	1.88	13.95	11.223	0.21	6.61	11.08	2.28
AMB14-3-cpx1 c-r-1_2	Poladpur				-7018	29045		51.9892	0.4602	1.6528	9.1356	0.2205	18.3618	16.9355	0.1804	0.5512	99.4977		0.0719872	0	34.0145	51.3135	14.672	78.1796		7.73704	1.55428	99.6534		1.92129	0.0127925	0.0719872	0.0161051	0.0432231	0.239117	0.00690197	1.01159	0.670555	0.0129259	4.00697		51.25	1.88	13.95	11.223	0.21	6.61	11.08	2.28
AMB14-3-cpx1 c-r-1_3	Poladpur				-7014	29036		52.2721	0.4391	1.7142	8.5363	0.2133	17.8981	17.9154	0.214	0.6467	99.8492		0.0743501	0	36.0831	50.1575	13.7594	78.8922		7.02564	1.67886	100.017		1.92368	0.0121551	0.0743501	0.0188166	0.0464928	0.216225	0.00664876	0.981927	0.706396	0.0152695	4.00197		51.25	1.88	13.95	11.223	0.21	6.61	11.08	2.28
AMB14-3-cpx1 c-r-1_4	Poladpur				-7009	29028		51.9417	0.4816	1.673	8.3476	0.1836	17.7417	18.035	0.1895	0.5923	99.186		0.073058	0	36.5217	49.9898	13.4885	79.1174		6.97683	1.5234	99.3386		1.92456	0.0134225	0.073058	0.0173513	0.0424753	0.216187	0.00576201	0.979985	0.715961	0.0136136	4.00238		51.25	1.88	13.95	11.223	0.21	6.61	11.08	2.28
AMB14-3-cpx1 c-r-1_5	Poladpur				-7005	29020		52.1274	0.4309	1.6923	8.5123	0.2262	17.999	17.9935	0.2109	0.6192	99.8117		0.0734678	0	36.0878	50.2278	13.6844	79.0323		6.99894	1.68186	99.9802		1.92013	0.011939	0.0734678	0.0180331	0.0466188	0.215602	0.00705735	0.988372	0.710128	0.0150621	4.00641		51.25	1.88	13.95	11.223	0.21	6.61	11.08	2.28
AMB14-3-cpx1 c-r-1_6	Poladpur				-7000	29012		52.0195	0.4506	1.67	8.589	0.1891	17.8982	18.013	0.1766	0.6389	99.6458		0.0726784	0	36.1924	50.0371	13.7705	78.7896		7.24066	1.49848	99.7959		1.92087	0.0125157	0.0726784	0.0186527	0.041638	0.223597	0.00591439	0.98526	0.712651	0.0126436	4.00647		51.25	1.88	13.95	11.223	0.21	6.61	11.08	2.28
AMB14-3-cpx1 c-r-1_7	Poladpur				-6996	29003		52.3851	0.4392	1.6689	8.3403	0.1967	17.9277	18.259	0.1914	0.6349	100.045		0.0722516	0	36.6139	50.0201	13.366	79.3035		6.9349	1.56188	100.202		1.92428	0.0121354	0.0722516	0.0184392	0.0431733	0.213038	0.00611999	0.981735	0.718614	0.0136317	4.00351		51.25	1.88	13.95	11.223	0.21	6.61	11.08	2.28
AMB14-3-cpx1 c-r-1_8	Poladpur				-6991	28995		52.4727	0.4469	1.493	8.983	0.241	18.0681	17.5164	0.1817	0.4477	99.8642		0.0647967	0	35.1323	50.4225	14.4452	78.1919		7.68486	1.44268	100.009		1.93228	0.0123788	0.0647967	0.0130347	0.0399775	0.236662	0.00751692	0.991878	0.691098	0.0129729	4.00324		51.25	1.88	13.95	11.223	0.21	6.61	11.08	2.28
AMB14-3-cpx1 c-r-1_9	Poladpur				-6987	28987		52.2121	0.4601	1.5967	8.718	0.1929	17.7288	17.8399	0.1663	0.4928	99.4205		0.0690401	0.000555481	36.0657	49.8692	14.0651	78.3787		7.41172	1.45173	99.5659		1.93096	0.0127992	0.0695956	0.0144095	0.0404012	0.229233	0.00604255	0.97744	0.706891	0.0119245	4.0003		51.25	1.88	13.95	11.223	0.21	6.61	11.08	2.28
AMB14-3-cpx1 c-r-1_11	Poladpur				-6978	28970		52.2714	0.5411	1.348	9.8634	0.2387	17.851	17.3576	0.1611	0.2243	99.8572		0.0587409	0	34.6577	49.5934	15.7489	76.338		8.77561	1.2089	99.9783		1.93267	0.0150488	0.0587409	0.00655691	0.0336352	0.271349	0.00747537	0.983933	0.687609	0.0115488	4.0086		51.25	1.88	13.95	11.223	0.21	6.61	11.08	2.28
AMB14-3-cpx1 c-r-1_12	Poladpur				-6973	28962		52.1023	0.5749	1.8054	9.31	0.2519	16.8596	18.0842	0.1695	0.2496	99.4106		0.0648937	0.0141336	36.9	47.8659	15.2341	76.3488		8.55293	0.841363	99.4949		1.93511	0.0160609	0.0790274	0.00732939	0.0235146	0.265656	0.00792432	0.933477	0.719623	0.0122057	4.00008		51.25	1.88	13.95	11.223	0.21	6.61	11.08	2.28
AMB14-3-cpx1 c-r-1_13	Poladpur				-6969	28954		51.658	0.5953	1.7537	9.2979	0.2668	16.8663	18.6246	0.1918	0.2151	99.4817		0.076765	0	37.5794	47.3515	15.0691	76.3795		7.65599	1.82473	99.6645		1.91862	0.0166309	0.076765	0.00631637	0.0509984	0.237799	0.00839312	0.933856	0.741133	0.0138117	4.0049		51.25	1.88	13.95	11.223	0.21	6.61	11.08	2.28
AMB14-3-cpx1 c-r-1_14	Poladpur				-6964	28945		51.4333	0.7428	1.9991	10.758	0.3381	16.1803	17.7706	0.2194	0.086	99.5308		0.0824099	0.0054321	36.3049	45.9939	17.7011	72.834		9.19799	1.73371	99.7045		1.91759	0.0208311	0.087842	0.00253504	0.0486401	0.286788	0.0106768	0.899304	0.709857	0.0158597	4.00008		51.25	1.88	13.95	11.223	0.21	6.61	11.08	2.28
AMB14-3-cpx1 c-r-1_15	Poladpur				-6960	28937		51.1454	0.88	1.918	12.6929	0.2853	15.6959	17.2906	0.2319	0.0049	100.148		0.0843942	0	35.0987	44.3321	20.5692	68.7923		11.0399	1.83706	100.332		1.90948	0.0247127	0.0843942	0.000144637	0.0516105	0.34469	0.00902185	0.87358	0.691633	0.0167863	4.0062		51.25	1.88	13.95	11.223	0.21	6.61	11.08	2.28
AMB14-3-cpx2 c-r-2_1	Poladpur				1580	36259	0	50.9961	0.6872	2.6259	9.2295	0.1944	17.0696	17.961	0.2226	0.3606	99.3469		0.109472	0.00525915	36.6033	48.4021	14.9946	76.7271		6.92915	2.55649	99.603		1.89053	0.0191628	0.114731	0.0105693	0.0713176	0.214824	0.00610419	0.943361	0.713402	0.0159999	4		51.25	1.88	13.95	11.223	0.21	6.61	11.08	2.28
AMB14-3-cpx2 c-r-2_2	Poladpur				1587	36268	9	51.3983	0.6261	2.6522	8.9152	0.2111	16.9228	18.5488	0.234	0.6604	100.169		0.108735	0.0062832	37.6849	47.8382	14.4768	77.1883		6.79397	2.35741	100.405		1.89127	0.0173291	0.115018	0.0192126	0.065275	0.209066	0.00657927	0.928292	0.731269	0.0166942	4		51.25	1.88	13.95	11.223	0.21	6.61	11.08	2.28
AMB14-3-cpx2 c-r-2_3	Poladpur				1593	36276	18	51.4462	0.5665	2.6499	8.3908	0.2002	16.9223	19.099	0.2026	0.7114	100.189		0.109073	0.00571778	38.6993	47.7093	13.5914	78.2376		6.25028	2.37886	100.427		1.89093	0.0156621	0.114791	0.0206733	0.0657956	0.192122	0.00623263	0.927234	0.752125	0.014438	4		51.25	1.88	13.95	11.223	0.21	6.61	11.08	2.28
AMB14-3-cpx2 c-r-2_4	Poladpur				1600	36285	27	51.269	0.5655	2.5611	7.8569	0.2135	16.7666	19.2729	0.2119	0.7776	99.4953		0.103508	0.0081469	39.4102	47.7043	12.8855	79.1842		6.03543	2.02428	99.6981		1.89649	0.0157347	0.111655	0.022742	0.0563475	0.186707	0.00668929	0.924591	0.763837	0.0151975	4.00001		51.25	1.88	13.95	11.223	0.21	6.61	11.08	2.28
AMB14-3-cpx2 c-r-2_5	Poladpur				1606	36293	36	51.3039	0.5958	2.641	8.0467	0.1521	16.8406	19.2992	0.2486	0.7768	99.9178		0.11053	0.00410371	39.2801	47.6916	13.0282	78.8616		5.82106	2.47346	100.166		1.88947	0.0165052	0.114634	0.022619	0.0685489	0.179286	0.00474465	0.924604	0.761529	0.0177516	4.00031		51.25	1.88	13.95	11.223	0.21	6.61	11.08	2.28
AMB14-3-cpx2 c-r-2_6	Poladpur				1613	36302	45	51.3529	0.5436	2.5641	8.0521	0.1262	16.8809	19.265	0.2164	0.7871	99.7915		0.106364	0.00507166	39.2061	47.8003	12.9937	78.8902		5.98776	2.29419	100.021		1.89364	0.0150779	0.111435	0.0229476	0.0636602	0.184651	0.00394164	0.927974	0.761129	0.0154716	4.00008		51.25	1.88	13.95	11.223	0.21	6.61	11.08	2.28
AMB14-3-cpx2 c-r-2_7	Poladpur				1619	36310	54	51.4065	0.5212	2.4302	7.6587	0.1596	16.9496	19.4319	0.2263	0.7481	99.5446		0.101828	0.00393047	39.5603	48.0126	12.4271	79.7779		5.60859	2.27837	99.7729		1.89817	0.0144761	0.105759	0.02184	0.0633067	0.173192	0.00499156	0.933008	0.768759	0.0162012	4.00029		51.25	1.88	13.95	11.223	0.21	6.61	11.08	2.28
AMB14-3-cpx2 c-r-2_8	Poladpur				1626	36319	63	51.4547	0.5455	2.4208	8.1189	0.1872	17.4949	18.7513	0.2333	0.7634	99.97		0.104892	0	37.8212	49.0983	13.0805	79.344		5.86942	2.49994	100.22		1.8917	0.0150852	0.104892	0.0221899	0.0691616	0.180459	0.00582934	0.958844	0.738613	0.0166299	4.00341		51.25	1.88	13.95	11.223	0.21	6.61	11.08	2.28
AMB14-3-cpx2 c-r-2_9	Poladpur				1632	36327	72	52.0979	0.4978	2.0546	7.6984	0.1782	17.3138	19.1222	0.2004	0.5591	99.7294		0.0813999	0.00777601	38.7384	48.8031	12.4585	80.0362		6.2673	1.59045	99.8887		1.9186	0.0137895	0.0891759	0.0162791	0.0440748	0.193019	0.0055585	0.950529	0.754501	0.014309	4.00016		51.25	1.88	13.95	11.223	0.21	6.61	11.08	2.28
AMB14-3-cpx2 c-r-2_10	Poladpur				1639	36336	81	51.5356	0.5269	2.5136	8.0903	0.1169	16.7393	19.4072	0.2745	0.6627	99.8763		0.101274	0.00787152	39.5215	47.4306	13.048	78.6703		5.99681	2.32659	100.109		1.89873	0.014602	0.109146	0.019304	0.0645032	0.18477	0.003648	0.919392	0.766082	0.0196085	4.00022		51.25	1.88	13.95	11.223	0.21	6.61	11.08	2.28
AMB14-3-cpx2 c-r-2_11	Poladpur				1645	36344	90	51.3544	0.5674	2.5561	7.6787	0.1783	16.7754	19.4576	0.2237	0.6813	99.4799		0.101475	0.00989618	39.7635	47.7	12.5365	79.5684		5.86276	2.01813	99.6821		1.89853	0.0157782	0.111371	0.0199137	0.056143	0.181258	0.0055831	0.924528	0.7707	0.0160343	4.00017		51.25	1.88	13.95	11.223	0.21	6.61	11.08	2.28
AMB14-3-cpx2 c-r-2_12	Poladpur				1652	36353	99	51.469	0.5359	2.558	7.7128	0.1633	16.848	19.3222	0.2527	0.7103	99.5783		0.0998848	0.0114141	39.5026	47.9257	12.5717	79.5666		5.89693	2.01806	99.7805		1.90012	0.0148815	0.111299	0.0207325	0.0560629	0.182061	0.0051063	0.927238	0.764273	0.0180878	4.00014		51.25	1.88	13.95	11.223	0.21	6.61	11.08	2.28
AMB14-3-cpx2 c-r-2_13	Poladpur				1658	36361	108	52.012	0.5224	2.4361	7.81	0.1374	17.0397	19.2822	0.205	0.6459	100.091		0.0894338	0.0160315	39.1948	48.193	12.6122	79.5469		6.49567	1.46068	100.237		1.91057	0.0144341	0.105465	0.0187585	0.0403757	0.199544	0.00427495	0.933102	0.758879	0.0146002	4		51.25	1.88	13.95	11.223	0.21	6.61	11.08	2.28
AMB14-3-cpx2 c-r-2_14	Poladpur				1665	36370	117	51.5436	0.5075	2.4441	7.7922	0.1373	16.9287	19.36	0.2042	0.6952	99.618		0.0974403	0.00888543	39.4255	47.9675	12.607	79.4776		6.02021	1.96929	99.8153		1.90256	0.0140906	0.106326	0.0202884	0.0546992	0.185837	0.00429259	0.931528	0.765643	0.0146139	4.00012		51.25	1.88	13.95	11.223	0.21	6.61	11.08	2.28
AMB14-3-cpx2 c-r-2_15	Poladpur				1672	36378	126	51.6905	0.525	2.4082	7.6972	0.1688	17.0962	19.0077	0.2118	0.6903	99.503		0.0911272	0.0136857	38.8414	48.6088	12.5498	79.8359		6.29563	1.55763	99.6591		1.90887	0.0145833	0.104813	0.0201548	0.043285	0.194429	0.00527988	0.941184	0.752062	0.0151649	4.00017		51.25	1.88	13.95	11.223	0.21	6.61	11.08	2.28
AMB14-3-cpx2 c-r-2_16	Poladpur				1678	36387	135	52.0361	0.4606	2.1479	7.818	0.2134	17.5644	18.8786	0.2432	0.5835	99.9457		0.0900135	0.00290357	38.0704	49.2835	12.6461	80.0195		5.79655	2.24653	100.171		1.90999	0.0127168	0.0929171	0.0169333	0.0620505	0.177931	0.00663446	0.961097	0.742426	0.0173075	4		51.25	1.88	13.95	11.223	0.21	6.61	11.08	2.28
AMB14-3-cpx2 c-r-2_17	Poladpur				1685	36395	144	52.0611	0.488	2.2382	7.7291	0.1243	17.6274	18.9063	0.2027	0.5786	99.9557		0.089857	0.00692791	38.1451	49.4847	12.3702	80.2585		5.98133	1.94238	100.15		1.91014	0.013468	0.0967849	0.0167844	0.0536283	0.18353	0.00386286	0.964161	0.743219	0.0144196	4		51.25	1.88	13.95	11.223	0.21	6.61	11.08	2.28
AMB14-3-cpx2 c-r-2_18	Poladpur				1691	36404	153	51.9501	0.4757	2.2351	7.6523	0.1504	17.3927	19.1255	0.2515	0.6163	99.8496		0.0911872	0.00560269	38.7019	48.9708	12.3273	80.2043		5.72237	2.14482	100.064		1.90881	0.0131474	0.0967899	0.0179038	0.0593028	0.175836	0.0046807	0.952692	0.752918	0.0179168	4		51.25	1.88	13.95	11.223	0.21	6.61	11.08	2.28
AMB14-3-cpx2 c-r-2_19	Poladpur				1698	36412	162	52.1164	0.4925	2.2441	7.5486	0.1503	17.2571	18.9896	0.2267	0.6484	99.6824		0.080454	0.0169602	38.7449	48.9911	12.2641	80.2965		6.46062	1.20912	99.8035		1.91955	0.0136446	0.0974142	0.0188818	0.033512	0.199001	0.00468888	0.947546	0.749372	0.0161891	4.0002		51.25	1.88	13.95	11.223	0.21	6.61	11.08	2.28
AMB14-3-cpx2 c-r-2_20	Poladpur				1704	36421	171	51.7798	0.4868	2.2436	7.4869	0.2117	17.3131	19.295	0.2299	0.7235	99.7703		0.0951258	0.00215058	39.0622	48.7683	12.1696	80.477		5.49152	2.21755	99.9925		1.90487	0.0134706	0.0972764	0.0210436	0.0613885	0.168949	0.00659648	0.949488	0.760516	0.016398	4		51.25	1.88	13.95	11.223	0.21	6.61	11.08	2.28
AMB14-3-cpx2 c-r-2_21	Poladpur				1711	36429	180	51.9117	0.4773	2.1326	7.5292	0.2043	17.0886	19.4095	0.2433	0.6788	99.6753		0.0867839	0.00584882	39.4302	48.3028	12.2669	80.1817		5.83956	1.87777	99.8634		1.91322	0.0132318	0.0926327	0.0197795	0.0520774	0.179984	0.00637754	0.938888	0.766427	0.0173855	4		51.25	1.88	13.95	11.223	0.21	6.61	11.08	2.28
AMB14-3-cpx2 c-r-2_23	Poladpur				1724	36446	189	51.9	0.4618	2.1268	7.7229	0.167	17.5793	18.9765	0.2294	0.6828	99.8474		0.0921065	0	38.2619	49.3177	12.4205	80.2279		5.67003	2.28145	100.076		1.90711	0.0127641	0.0921065	0.019837	0.0630848	0.17424	0.00519768	0.962981	0.747104	0.0163436	4.00081		51.25	1.88	13.95	11.223	0.21	6.61	11.08	2.28
AMB14-3-cpx2 c-r-2_24	Poladpur				1730	36455	198	52.0188	0.4546	2.1376	7.8131	0.1428	17.6022	18.7167	0.2049	0.7023	99.7947		0.0872398	0.00539679	37.8729	49.5584	12.5686	80.0639		6.1583	1.83906	99.979		1.91276	0.0125736	0.0926366	0.0204173	0.0508865	0.189372	0.00444748	0.964885	0.737373	0.0146079	4.00004		51.25	1.88	13.95	11.223	0.21	6.61	11.08	2.28
AMB14-3-cpx2 c-r-2_25	Poladpur				1737	36463	207	51.6851	0.4723	2.1381	8.0167	0.2243	17.4308	18.415	0.2323	0.5999	99.2265		0.0875462	0.00569543	37.5029	49.3925	13.1046	79.491		6.2498	1.96363	99.4232		1.91245	0.0131454	0.0932416	0.0175501	0.0546755	0.193396	0.00702976	0.961505	0.730054	0.0166656	4.00028		51.25	1.88	13.95	11.223	0.21	6.61	11.08	2.28
AMB14-3-cpx2 c-r-2_26	Poladpur				1743	36472	216	52.1548	0.4624	2.0993	8.0286	0.1372	17.6206	18.7378	0.2011	0.6969	100.139		0.0876802	0.00303853	37.7548	49.3998	12.8453	79.643		6.29269	1.92919	100.332		1.91232	0.012753	0.0907187	0.0202028	0.053229	0.192956	0.00426095	0.963153	0.73611	0.0142963	4		51.25	1.88	13.95	11.223	0.21	6.61	11.08	2.28
AMB14-3-cpx2 c-r-2_27	Poladpur				1750	36480	225	52.209	0.5327	1.9199	8.4148	0.1982	17.6687	18.2536	0.1672	0.6388	100.003		0.0806178	0.00256829	36.8294	49.6023	13.5683	78.916		7.05073	1.51595	100.155		1.91938	0.0147309	0.0831861	0.0185676	0.041938	0.216774	0.00617171	0.968343	0.718989	0.0119179	4		51.25	1.88	13.95	11.223	0.21	6.61	11.08	2.28
AMB14-3-cpx2 c-r-2_28	Poladpur				1757	36489	234	52.0216	0.5159	1.9316	8.3225	0.2484	17.7808	18.256	0.2136	0.6862	99.9766		0.0837072	0	36.7408	49.7904	13.4688	79.2033		6.68189	1.82328	100.159		1.91282	0.0142687	0.0837072	0.0199487	0.0504488	0.205468	0.00773618	0.974651	0.719205	0.0152278	4.00348		51.25	1.88	13.95	11.223	0.21	6.61	11.08	2.28
AMB14-3-cpx2 c-r-2_29	Poladpur				1763	36497	243	51.2415	0.6592	2.4957	8.9678	0.2148	17.3022	18.0058	0.2046	0.6377	99.7293		0.108233	0.000357725	36.5603	48.8821	14.5577	77.4738		6.78818	2.42231	99.972		1.89177	0.018306	0.108591	0.0186139	0.0672951	0.209582	0.00671685	0.95226	0.712223	0.0146453	4		51.25	1.88	13.95	11.223	0.21	6.61	11.08	2.28
AMB14-3-cpx2 c-r-2_30	Poladpur				1770	36506	252	50.962	0.6474	2.3795	9.3718	0.2514	17.1841	17.7157	0.1844	0.6091	99.3104		0.104182	0	36.0519	48.6572	15.2909	76.5729		7.33133	2.26767	99.5376		1.8932	0.0180906	0.104182	0.0178901	0.0633923	0.227766	0.00791044	0.951667	0.705124	0.0132818	4.00274		51.25	1.88	13.95	11.223	0.21	6.61	11.08	2.28
AMB14-3-cpx2 c-r-2_31	Poladpur				1776	36514	261	51.6592	0.6265	2.1822	9.8804	0.2532	17.7111	16.9642	0.2008	0.3718	99.8494		0.0944891	0.000377749	34.2575	49.7644	15.978	76.1643		7.84251	2.2648	100.076		1.90551	0.0173826	0.0948668	0.010843	0.0628638	0.241922	0.00791067	0.973908	0.670432	0.0143606	4		51.25	1.88	13.95	11.223	0.21	6.61	11.08	2.28
AMB14-3-cpx2 c-r-2_32	Poladpur				1783	36523	270	51.7036	0.5465	2.0857	8.839	0.2091	17.6355	17.8373	0.2121	0.6623	99.7363		0.0906824	0	36.0788	49.632	14.2892	78.0539		7.01715	2.02471	99.9392		1.90737	0.0151647	0.0906824	0.0193172	0.0562063	0.216487	0.00653363	0.969865	0.705021	0.0151706	4.00207		51.25	1.88	13.95	11.223	0.21	6.61	11.08	2.28
AMB14-3-cpx2 c-r-2_33	Poladpur				1789	36531	279	51.9635	0.531	1.7207	8.9076	0.2573	17.4041	18.1751	0.1781	0.3831	99.5205		0.0750561	0	36.6823	48.8745	14.4432	77.6931		7.38712	1.68978	99.6898		1.92319	0.0147825	0.0750561	0.0112102	0.047061	0.228642	0.00806585	0.960251	0.720708	0.0127801	4.00175		51.25	1.88	13.95	11.223	0.21	6.61	11.08	2.28
AMB14-3-cpx2 c-r-2_34	Poladpur				1796	36540	288	52.0854	0.5694	1.6734	8.7772	0.1538	17.2751	18.6998	0.1751	0.3539	99.7631		0.0728556	0	37.6186	48.3545	14.0268	77.8195		7.37181	1.56188	99.9196		1.92408	0.0158217	0.0728556	0.0103363	0.0434171	0.227739	0.00481226	0.951341	0.740119	0.0125412	4.00306		51.25	1.88	13.95	11.223	0.21	6.61	11.08	2.28
AMB14-3-cpx2 c-r-2_35	Poladpur				1802	36548	297	52.1095	0.6	1.6998	9.2818	0.2092	17.1461	18.5463	0.2099	0.2594	100.062		0.0738966	0	37.2314	47.8926	14.876	76.706		7.72423	1.731	100.235		1.92215	0.0166476	0.0738966	0.00756512	0.048048	0.238277	0.00653609	0.942854	0.732968	0.0150117	4.00395		51.25	1.88	13.95	11.223	0.21	6.61	11.08	2.28
AMB14-3-cpx2 c-r-2_36	Poladpur				1809	36557	306	51.9358	0.6055	1.5863	9.6462	0.2129	17.0004	18.7213	0.2017	0.1161	100.026		0.0691587	0	37.3879	47.2394	15.3727	75.8549		8.14201	1.67168	100.194		1.9212	0.016848	0.0691587	0.00339557	0.0465334	0.251879	0.00667063	0.937503	0.741991	0.0144663	4.00964		51.25	1.88	13.95	11.223	0.21	6.61	11.08	2.28
AMB14-3-cpx2 c-r-2_37	Poladpur				1815	36565	315	51.8663	0.5931	1.4556	10.4547	0.2455	16.9785	17.8594	0.2067	0.1254	99.7852		0.0637323	0	35.8351	47.4015	16.7633	74.3257		9.1096	1.49487	99.935		1.92684	0.0165737	0.0637323	0.00368328	0.0417901	0.283019	0.007725	0.940306	0.710863	0.0148884	4.00942		51.25	1.88	13.95	11.223	0.21	6.61	11.08	2.28
AMB14-3-cpx2 c-r-2_39	Poladpur				1828	36582	324	51.8421	0.6447	1.3446	12.5418	0.32	16.6959	16.165	0.2033	0.0219	99.7889		0.0591585	0	32.6975	46.9894	20.3132	70.353		11.356	1.31785	99.9209		1.93531	0.0181032	0.0591585	0.00064638	0.0370205	0.354527	0.0101182	0.929152	0.646549	0.0147147	4.00576		51.25	1.88	13.95	11.223	0.21	6.61	11.08	2.28
AMB14-3-cpx2 c-r-2_40	Poladpur				1835	36591	333	50.9396	0.7205	1.5219	14	0.2843	15.8265	15.8379	0.1976	0	99.3344		0.0677253	0	32.3148	44.9304	22.7548	66.8343		12.6932	1.45233	99.4799		1.92338	0.0204631	0.0677253	0	0.0412648	0.400807	0.00909225	0.890845	0.640713	0.0144658	4.00905		51.25	1.88	13.95	11.223	0.21	6.61	11.08	2.28
KJA-14-2-cpx1-1_1	Poladpur				-16326	-20602		50.7128	0.7646	4.0033	6.904	0.1798	16.6965	19.2296	0.2544	1.062	99.807		0.134846	0.0386825	40.0683	48.4068	11.5249	81.1711		5.56715	1.4857	99.9559		1.86515	0.0211525	0.173529	0.0308814	0.0411182	0.171233	0.00560109	0.915442	0.757748	0.018141	4		50.76	2.15	13.97	10.9687	0.17	6.91	11.11	2.18
KJA-14-2-cpx1-1_2	Poladpur				-16323	-20613		50.6742	0.7612	3.8159	6.9956	0.1107	16.733	19.1845	0.2429	0.9053	99.4233		0.129661	0.0363304	39.9555	48.4899	11.5546	81.0025		5.63396	1.51325	99.5749		1.87034	0.021133	0.165992	0.0264181	0.0420291	0.173902	0.00346072	0.920695	0.75865	0.0173823	4		50.76	2.15	13.97	10.9687	0.17	6.91	11.11	2.18
KJA-14-2-cpx1-1_3	Poladpur				-16320	-20624		50.9688	0.7408	3.5441	6.7109	0.1466	16.8143	19.3794	0.2328	0.8866	99.4243		0.119601	0.0345003	40.2657	48.6099	11.1244	81.7062		5.58373	1.25267	99.5498		1.8804	0.0205578	0.154102	0.0258612	0.0347767	0.172277	0.00458105	0.924768	0.766026	0.0166523	4		50.76	2.15	13.97	10.9687	0.17	6.91	11.11	2.18
KJA-14-2-cpx1-1_4	Poladpur				-16317	-20636		50.7593	0.7199	3.5837	6.6643	0.0991	16.8326	19.5786	0.2656	0.9544	99.4575		0.129059	0.026621	40.5526	48.5108	10.9366	81.8263		4.92262	1.93561	99.6514		1.87094	0.0199593	0.15568	0.0278132	0.053687	0.151739	0.00309388	0.92492	0.773186	0.018981	4		50.76	2.15	13.97	10.9687	0.17	6.91	11.11	2.18
KJA-14-2-cpx1-1_5	Poladpur				-16314	-20647		50.9947	0.7581	3.4262	6.958	0.1596	17.0395	19.4875	0.2618	0.9069	99.9923		0.129711	0.0183884	39.9716	48.6298	11.3986	81.3621		4.9427	2.23969	100.217		1.87029	0.0209141	0.148099	0.0262977	0.061813	0.151602	0.00495795	0.931642	0.765769	0.0186166	4		50.76	2.15	13.97	10.9687	0.17	6.91	11.11	2.18
KJA-14-2-cpx1-1_6	Poladpur				-16311	-20658		51.0277	0.6944	3.3971	6.7033	0.1598	17.0562	19.5308	0.2292	0.911	99.7095		0.124188	0.0229914	40.1692	48.8098	11.021	81.9355		4.99058	1.90342	99.9002		1.87581	0.0192009	0.14718	0.0264775	0.0526533	0.153423	0.0049756	0.934704	0.769238	0.0163359	4		50.76	2.15	13.97	10.9687	0.17	6.91	11.11	2.18
KJA-14-2-cpx1-1_7	Poladpur				-16308	-20669		51.2864	0.64	3.0229	6.6584	0.1752	17.3139	19.641	0.2218	0.7898	99.7494		0.117175	0.0136184	40.0288	49.097	10.8743	82.2547		4.66915	2.21074	99.9709		1.88282	0.0176733	0.130794	0.0229245	0.0610735	0.143351	0.00544788	0.94757	0.772554	0.0157876	4		50.76	2.15	13.97	10.9687	0.17	6.91	11.11	2.18
KJA-14-2-cpx1-1_8	Poladpur				-16305	-20681		51.1697	0.6521	3.084	6.6702	0.1002	16.8466	19.7432	0.2192	0.8188	99.304		0.110038	0.0242114	40.7336	48.3613	10.9051	81.8255		5.33058	1.48878	99.4532		1.88996	0.0181169	0.134249	0.0239108	0.0413789	0.164653	0.00313468	0.927601	0.781296	0.0156974	4		50.76	2.15	13.97	10.9687	0.17	6.91	11.11	2.18
KJA-14-2-cpx1-1_9	Poladpur				-16302	-20692		51.4414	0.6185	2.9333	6.6702	0.143	16.8835	19.9781	0.2291	0.7837	99.6808		0.10705	0.0201655	40.9478	48.1493	10.9029	81.858		5.16927	1.66805	99.8479		1.89295	0.0171197	0.127215	0.0228009	0.0461895	0.159079	0.00445706	0.926184	0.787659	0.0163455	4		50.76	2.15	13.97	10.9687	0.17	6.91	11.11	2.18
KJA-14-2-cpx1-1_10	Poladpur				-16299	-20703		51.449	0.6364	2.8483	6.5951	0.1342	16.9006	20.1296	0.2372	0.6999	99.6303		0.106559	0.0169835	41.1657	48.0899	10.7443	82.0405		4.94123	1.83802	99.8144		1.89344	0.0176171	0.123543	0.0203651	0.0509016	0.152078	0.00418324	0.927226	0.793721	0.0169253	4		50.76	2.15	13.97	10.9687	0.17	6.91	11.11	2.18
KJA-14-2-cpx1-1_11	Poladpur				-16296	-20714		51.4491	0.6075	3.0338	6.4895	0.168	16.9592	20.0862	0.2472	0.8587	99.8992		0.112167	0.019031	41.0918	48.274	10.6343	82.3275		4.7859	1.89329	100.089		1.88783	0.0167672	0.131198	0.0249117	0.0522768	0.146861	0.00522132	0.927683	0.789662	0.0175865	4		50.76	2.15	13.97	10.9687	0.17	6.91	11.11	2.18
KJA-14-2-cpx1-1_12	Poladpur				-16293	-20725		51.3484	0.6226	2.9115	6.5527	0.1346	17.0605	20.2216	0.2305	0.7585	99.8409		0.11544	0.0104977	41.117	48.2668	10.6162	82.2731		4.43629	2.35206	100.077		1.88456	0.0171879	0.125938	0.0220097	0.064959	0.136163	0.00418421	0.933433	0.795163	0.0164021	4		50.76	2.15	13.97	10.9687	0.17	6.91	11.11	2.18
KJA-14-2-cpx1-1_13	Poladpur				-16290	-20737		51.5598	0.6247	2.8314	6.6262	0.172	16.9592	20.1213	0.2378	0.716	99.8484		0.106531	0.0160163	41.0419	48.1313	10.8269	82.0221		4.92831	1.88694	100.037		1.89347	0.0172563	0.122547	0.0207891	0.052145	0.151356	0.00535009	0.928455	0.7917	0.0169319	4		50.76	2.15	13.97	10.9687	0.17	6.91	11.11	2.18
KJA-14-2-cpx1-1_14	Poladpur				-16287	-20748		51.7187	0.6923	2.9506	6.7795	0.1558	16.8838	20.1338	0.2298	0.6627	100.207		0.106052	0.0212942	41.0553	47.9032	11.0416	81.6156		5.35101	1.58754	100.366		1.89395	0.0190697	0.127346	0.0191873	0.0437475	0.163875	0.00483252	0.92172	0.789958	0.0163161	4		50.76	2.15	13.97	10.9687	0.17	6.91	11.11	2.18
KJA-14-2-cpx1-1_15	Poladpur				-16284	-20759		51.5584	0.6317	2.4982	7.185	0.1273	16.9194	20.0366	0.2078	0.4505	99.6149		0.0999969	0.00850524	40.6529	47.7643	11.5829	80.7607		5.29677	2.09848	99.8251		1.9	0.0175104	0.108502	0.0131258	0.0581924	0.163238	0.00397346	0.929498	0.791109	0.0148473	4		50.76	2.15	13.97	10.9687	0.17	6.91	11.11	2.18
KJA-14-2-cpx2-2_1	Poladpur				-11044	-15610		52.2943	0.4901	2.0202	7.1801	0.1505	18.6648	17.7069	0.2062	0.5076	99.2207		0.0769444	0.010612	35.8436	52.5707	11.5857	82.2503		5.90665	1.41524	99.3625		1.92306	0.0135566	0.0875564	0.0147582	0.0391628	0.18165	0.0046877	1.02322	0.69765	0.0147019	4		50.76	2.15	13.97	10.9687	0.17	6.91	11.11	2.18
KJA-14-2-cpx2-2_2	Poladpur				-11063	-15618		52.9633	0.4219	1.9671	7.3161	0.1998	18.8478	17.3096	0.0179	0.4994	99.5429		0.0573364	0.0277	35.0376	53.0835	11.8789	82.1184		7.3161	0	99.5429		1.94266	0.0116402	0.0850364	0.0144826	0	0.224418	0.00620731	1.0306	0.680248	0.00127298	3.99657		50.76	2.15	13.97	10.9687	0.17	6.91	11.11	2.18
KJA-14-2-cpx-1_1	Poladpur				-11178	-15644		51.9863	0.4526	1.9081	6.2933	0.231	18.1093	19.1704	0.2126	0.7227	99.0863		0.0828864	0	38.7575	50.9421	10.3004	83.6855		4.60876	1.8721	99.2739		1.91609	0.0125479	0.0828864	0.0210601	0.0519233	0.142058	0.00721147	0.99503	0.757033	0.0151927	4.00103		50.76	2.15	13.97	10.9687	0.17	6.91	11.11	2.18
KJA-14-2-cpx-1_3	Poladpur				-11201	-15622		52.0088	0.4841	2.0275	6.1259	0.1842	18.1629	19.6569	0.2294	0.7422	99.6219		0.0876318	0	39.4275	50.6897	9.88282	84.0898		4.30925	2.01893	99.8242		1.90731	0.0133539	0.0876318	0.0215199	0.0557151	0.132161	0.00572163	0.992975	0.772356	0.0163112	4.00506		50.76	2.15	13.97	10.9687	0.17	6.91	11.11	2.18
KJA-14-2-cpx-1_4	Poladpur				-11212	-15610		51.7309	0.4869	1.9565	6.4206	0.1943	18.3043	19.2104	0.2189	0.6697	99.1925		0.0849845	0	38.541	51.0964	10.3627	83.5579		4.66484	1.95125	99.388		1.90657	0.0134981	0.0849845	0.0195146	0.0541158	0.143779	0.00606544	1.00569	0.758574	0.0156421	4.00844		50.76	2.15	13.97	10.9687	0.17	6.91	11.11	2.18
KJA-14-2-cpx-1_5	Poladpur				-11223	-15599		51.6739	0.4962	1.9447	6.6275	0.2065	18.4492	18.8767	0.1955	0.5192	98.9894		0.0846057	0	37.8418	51.4605	10.6976	83.2279		4.81707	2.01201	99.191		1.90749	0.0137777	0.0846057	0.0151531	0.0558893	0.148706	0.00645649	1.01526	0.746577	0.0139921	4.00791		50.76	2.15	13.97	10.9687	0.17	6.91	11.11	2.18
KJA-14-2-cpx-1_6	Poladpur				-11235	-15588		51.765	0.4486	1.9274	6.592	0.1494	18.4822	18.7906	0.1944	0.569	98.9186		0.0838418	0	37.7548	51.6697	10.5755	83.3275		4.76995	2.02492	99.1215		1.9106	0.0124544	0.0838418	0.0166043	0.0562403	0.147232	0.00467056	1.01694	0.743072	0.0139115	4.00556		50.76	2.15	13.97	10.9687	0.17	6.91	11.11	2.18
KJA-14-2-cpx-1_7	Poladpur				-11246	-15577		51.5248	0.4494	2.0025	6.4249	0.2351	18.3971	18.9515	0.219	0.5795	98.7838		0.0872527	0	38.0935	51.4526	10.4539	83.6181		4.45135	2.19329	99.0035		1.90488	0.0124972	0.0872527	0.0169387	0.0610175	0.137625	0.00736188	1.01393	0.750674	0.0156979	4.00787		50.76	2.15	13.97	10.9687	0.17	6.91	11.11	2.18
KJA-14-2-cpx-1_8	Poladpur				-11257	-15565		51.7402	0.4997	1.8615	6.9156	0.2228	18.6005	18.5043	0.2007	0.4294	98.9747		0.0810062	0	37.0389	51.8038	11.1573	82.7424		5.13176	1.98246	99.1733		1.91041	0.0138783	0.0810062	0.0125353	0.055082	0.158461	0.00696787	1.02384	0.732031	0.0143679	4.00858		50.76	2.15	13.97	10.9687	0.17	6.91	11.11	2.18
KJA14-1	Poladpur																																									49.4986	1.87897	13.9042	10.62	0.160053	6.86052	10.9047	2.24215
AMB-14-1-sito1-cpx1-1	Bushe				11425	33476		52.3424	0.3152	1.7459	7.2167	0.184	18.3839	18.04	0.1831	0.7269	99.1476		0.0702975	0.00556235	36.5199	51.7823	11.6978	81.9527		5.94677	1.41133	99.289		1.9297	0.00874082	0.0758599	0.0211878	0.0391536	0.183347	0.00574566	1.01038	0.712576	0.0130879	4.00022		52.76	1.08	15.35	9.3	0.16	6.63	10.64	2.45
AMB-14-1-sito1-cpx1-2	Bushe				11415	33476		51.565	0.3261	2.4406	7.5537	0.1801	18.4233	17.2407	0.2038	1.0051	98.9542		0.0953511	0.0108949	35.2475	52.4074	12.3451	81.3004		5.88395	1.85567	99.1401		1.90465	0.00906025	0.106246	0.0293525	0.0515784	0.181754	0.00563455	1.01446	0.682295	0.0145952	4.00037		52.76	1.08	15.35	9.3	0.16	6.63	10.64	2.45
AMB-14-1-sito1-cpx1-3	Bushe				11406	33476		51.8428	0.3177	2.262	7.6057	0.1968	17.9861	17.8797	0.1885	0.7801	99.0594		0.0839197	0.0146115	36.4909	51.0755	12.4336	80.8264		6.23535	1.52293	99.212		1.91608	0.00883226	0.0985312	0.0227956	0.0423559	0.192727	0.00616079	0.990993	0.708016	0.0135078	4		52.76	1.08	15.35	9.3	0.16	6.63	10.64	2.45
AMB-14-1-sito1-cpx1-8	Bushe				11355	33476		52.2047	0.4163	2.2553	6.9822	0.1842	17.554	19.2595	0.2473	0.6989	99.813		0.0844702	0.0130601	39.0821	49.5632	11.3547	81.7573		5.49133	1.65687	99.979		1.91553	0.0114899	0.0975303	0.0202754	0.0457483	0.168505	0.00572473	0.960205	0.75715	0.0175934	4.00025		52.76	1.08	15.35	9.3	0.16	6.63	10.64	2.45
AMB-14-1-sito1-cpx1-9	Bushe				11344	33476		51.6192	0.3867	2.545	6.9332	0.1149	17.3007	19.3454	0.3149	0.9579	99.5179		0.100334	0.0100511	39.5449	49.2071	11.248	81.6453		4.87089	2.29193	99.7475		1.89967	0.0107046	0.110385	0.0278716	0.063471	0.14991	0.00358156	0.949157	0.762784	0.0224691	4		52.76	1.08	15.35	9.3	0.16	6.63	10.64	2.45
AMB-14-1-sito1-cpx1-10	Bushe				11335	33476		51.9603	0.3278	2.2295	7.619	0.2257	17.7115	18.3177	0.1903	0.9646	99.5684		0.0856918	0.0111145	37.3169	50.2043	12.4787	80.5595		6.25889	1.51155	99.7198		1.91431	0.00908403	0.0968063	0.0280972	0.0419054	0.192838	0.007043	0.972756	0.723051	0.0135933	4.00052		52.76	1.08	15.35	9.3	0.16	6.63	10.64	2.45
AMB-14-1-sito1-cpx1-11	Bushe				11325	33476		51.8209	0.3593	2.2662	7.6128	0.2036	18.5245	17.0019	0.1777	0.9577	98.9246		0.0848646	0.0138426	34.783	52.7311	12.4859	81.2652		6.45462	1.28714	99.0536		1.91514	0.00998806	0.0987072	0.0279833	0.0357955	0.19949	0.00637321	1.02059	0.673209	0.0127329	4		52.76	1.08	15.35	9.3	0.16	6.63	10.64	2.45
AMB-14-1-sito1-cpx1-12	Bushe				11315	33476		52.2847	0.301	2.3382	7.6573	0.1582	18.6662	17.1779	0.1864	1.0385	99.8084		0.085135	0.0157906	34.8776	52.7331	12.3892	81.2924		6.48434	1.30357	99.939		1.91486	0.008292	0.100926	0.0300708	0.0359256	0.198603	0.00490745	1.01913	0.674049	0.013236	4		52.76	1.08	15.35	9.3	0.16	6.63	10.64	2.45
AMB-14-1-sito1-cpx1-13	Bushe				11305	33476		52.0658	0.3129	2.3904	7.0208	0.1329	18.1745	18.0554	0.1954	1.0488	99.4041		0.0850022	0.0186175	36.9016	51.6835	11.4149	82.1891		5.96398	1.17449	99.5218		1.915	0.00865667	0.10362	0.0304989	0.0325068	0.183446	0.00414025	0.996522	0.711509	0.0139344	4.00017		52.76	1.08	15.35	9.3	0.16	6.63	10.64	2.45
AMB-14-1-sito1-cpx1-14	Bushe				11296	33476		51.954	0.3657	2.5404	8.2864	0.2103	19.0667	16.1964	0.2155	1.0192	99.8601		0.0992764	0.0102599	32.8129	53.7467	13.4404	80.3986		6.49872	1.98673	100.059		1.90072	0.0100636	0.109536	0.0294805	0.0546947	0.198831	0.00651666	1.03988	0.634857	0.015286	4.00013		52.76	1.08	15.35	9.3	0.16	6.63	10.64	2.45
AMB-14-1-sito1-cpx1-15	Bushe				11284	33476		51.9523	0.3261	2.4986	8.0869	0.2398	19.0526	16.7015	0.1976	1.08	100.135		0.104667	0.0027645	33.5958	53.3255	13.0786	80.7684		5.89641	2.43439	100.379		1.89533	0.00894872	0.107432	0.0311516	0.0668309	0.179897	0.00740995	1.0362	0.65282	0.013977	4		52.76	1.08	15.35	9.3	0.16	6.63	10.64	2.45
AMB-14-1-sito1-cpx1-16	Bushe				11276	33476		52.1524	0.3663	2.5267	8.4036	0.234	19.2326	16.3797	0.1669	0.8719	100.348		0.10138	0.00703147	32.8354	53.6445	13.5201	80.3137		6.40095	2.22564	100.571		1.89862	0.0100307	0.108411	0.0250961	0.0609712	0.194879	0.00721548	1.04378	0.638892	0.0117806	4.00032		52.76	1.08	15.35	9.3	0.16	6.63	10.64	2.45
AMB-14-1-sito1-cpx1-17	Bushe				11265	33466		52.1597	0.3177	2.3983	8.256	0.1979	19.1873	16.3234	0.1895	0.9091	99.9481		0.0943122	0.00895829	32.896	53.8019	13.3021	80.5554		6.45412	2.0025	100.149		1.90569	0.00873099	0.10327	0.0262605	0.0550551	0.197201	0.00612418	1.04505	0.638977	0.0134237	4.00021		52.76	1.08	15.35	9.3	0.16	6.63	10.64	2.45
AMB-14-1-sito1-cpx1-18	Bushe				11255	33466		52.1302	0.3071	2.2948	7.788	0.118	18.7391	17.139	0.1644	0.857	99.5376		0.0865016	0.0127733	34.7051	52.7968	12.4982	81.0935		6.36769	1.57845	99.6957		1.9135	0.00847907	0.0992749	0.0248711	0.0435991	0.195468	0.00366865	1.02541	0.674034	0.0117	4		52.76	1.08	15.35	9.3	0.16	6.63	10.64	2.45
AMB-14-1-sito1-cpx1-19	Bushe				11245	33466		52.2964	0.3222	2.2409	7.6842	0.1692	18.6387	17.4813	0.1928	0.7834	99.8157		0.085474	0.011213	35.2824	52.3421	12.3754	81.2166		6.13186	1.72518	99.9885		1.91453	0.00887247	0.096687	0.0226751	0.047526	0.187732	0.00524657	1.01722	0.685679	0.0136849	4.00015		52.76	1.08	15.35	9.3	0.16	6.63	10.64	2.45
AMB14-1-cpx2-1_1	Bushe				3204	28559		51.2738	0.4228	2.6692	7.5821	0.0799	17.5953	18.6071	0.2071	0.8849	99.3322		0.108328	0.00773345	37.9191	49.8916	12.1893	80.5325		5.43874	2.38201	99.5709		1.89167	0.0117332	0.116061	0.0258119	0.0661303	0.167805	0.00249679	0.967733	0.735507	0.0148142	4.00024		52.76	1.08	15.35	9.3	0.16	6.63	10.64	2.45
AMB14-1-cpx2-1_2	Bushe				3195	28555		51.3587	0.3863	2.6277	7.4894	0.1362	17.939	18.5759	0.2066	0.8701	99.5956		0.112893	0.000899836	37.5349	50.4353	12.0298	81.0238		4.8833	2.89627	99.8858		1.88711	0.0106767	0.113793	0.0252771	0.0800809	0.150056	0.00423882	0.982628	0.731291	0.0147184	4.00013		52.76	1.08	15.35	9.3	0.16	6.63	10.64	2.45
AMB14-1-cpx2-1_3	Bushe				3186	28552		51.3377	0.4673	2.8477	8.1792	0.1468	18.0267	17.4933	0.1923	0.9032	99.6119		0.11127	0.0122063	35.6454	51.1092	13.2454	79.711		6.20811	2.19056	99.8314		1.88873	0.0129318	0.123476	0.026272	0.0606451	0.191007	0.00457452	0.988686	0.689545	0.013717	4.00042		52.76	1.08	15.35	9.3	0.16	6.63	10.64	2.45
AMB14-1-cpx2-1_4	Bushe				3176	28548		51.0755	0.5956	3.2236	8.308	0.1977	17.7387	17.7824	0.2312	0.7634	99.9238		0.125521	0.0139119	36.213	50.2628	13.5242	79.193		5.92869	2.64423	100.189		1.87448	0.0164419	0.139433	0.0221511	0.0730256	0.181963	0.00614554	0.970506	0.699223	0.0164514	4.00018		52.76	1.08	15.35	9.3	0.16	6.63	10.64	2.45
AMB14-1-cpx2-1_5	Bushe				3167	28544		51.8127	0.3756	2.5633	7.5963	0.1924	17.9225	18.1211	0.1827	0.7723	99.5555		0.0940835	0.0170445	36.8767	50.7477	12.3756	80.7907		6.07422	1.69155	99.725		1.90592	0.0103926	0.111128	0.022461	0.0468231	0.186859	0.00599458	0.982822	0.714184	0.0130302	4.00039		52.76	1.08	15.35	9.3	0.16	6.63	10.64	2.45
AMB14-1-cpx2-1_6	Bushe				3158	28541		52.2883	0.2957	2.0228	6.8673	0.2091	18.1305	19.0693	0.226	0.899	100.015		0.0871668	0	38.2752	50.6341	11.0907	82.4754		4.87448	2.21471	100.237		1.91182	0.00813247	0.0871668	0.0259882	0.0609348	0.149048	0.00647562	0.988235	0.747024	0.0160213	4.00119		52.76	1.08	15.35	9.3	0.16	6.63	10.64	2.45
AMB14-1-cpx2-1_7	Bushe				3149	28537		52.8598	0.2786	1.5153	7.2854	0.1853	18.6448	18.3913	0.1845	0.654	99.999		0.0652876	0	36.6604	51.7122	11.6274	82.0209		5.84162	1.60453	100.16		1.93242	0.00766103	0.0652876	0.0189029	0.04414	0.178594	0.0057377	1.01611	0.720355	0.0130773	4.00229		52.76	1.08	15.35	9.3	0.16	6.63	10.64	2.45
AMB14-1-cpx2-1_8	Bushe				3139	28533		52.6826	0.2717	1.5147	7.659	0.1942	18.7583	17.9409	0.2122	0.5074	99.741		0.0654279	0	35.7582	52.0206	12.2212	81.3638		6.00084	1.84279	99.9256		1.93084	0.0074903	0.0654279	0.014703	0.0508232	0.183928	0.00602858	1.0249	0.704502	0.015079	4.00373		52.76	1.08	15.35	9.3	0.16	6.63	10.64	2.45
AMB14-1-cpx2-1_9	Bushe				3130	28530		53.0883	0.2851	1.2099	8.3618	0.2411	19.2442	16.9958	0.1341	0.2977	99.858		0.0522221	0	33.6621	53.0334	13.3045	80.4019		7.14011	1.35772	99.994		1.94423	0.00785372	0.0522221	0.00861991	0.0374166	0.21868	0.00747879	1.05065	0.66688	0.0095219	4.00355		52.76	1.08	15.35	9.3	0.16	6.63	10.64	2.45
AMB14-1-cpx2-1_10	Bushe				3121	28526		53.5616	0.2938	1.1632	9.0822	0.2009	19.6179	15.9599	0.1216	0.1375	100.15		0.0454779	0.00454827	31.6012	54.0477	14.3511	79.3835		8.11758	1.07202	100.257		1.95452	0.00806433	0.0500262	0.00396703	0.0294373	0.247725	0.00620944	1.06721	0.623986	0.00860334	4.00025		52.76	1.08	15.35	9.3	0.16	6.63	10.64	2.45
KAM-14-1-cpx1a-3_1	Bushe				-3402	2096		52.0204	0.4262	2.576	6.5256	0.1539	17.5671	19.2666	0.2129	1.0455	99.7942		0.0916058	0.0197714	39.3802	49.9601	10.6597	82.755		5.44569	1.20015	99.9144		1.90839	0.0117608	0.111377	0.0303245	0.0331313	0.167072	0.0047821	0.960734	0.757281	0.0151432	4		51.15	1.55	14.63	10.2218	0.19	6.94	11.45	2.29
KAM-14-1-cpx1a-3_2	Bushe				-3415	2073		52.1397	0.4031	2.2315	6.5053	0.1668	17.6737	19.049	0.2054	0.8814	99.2559		0.07791	0.0190423	38.9951	50.3404	10.6644	82.8854		5.67803	0.919382	99.348		1.92209	0.0111776	0.0969523	0.0256894	0.025504	0.175049	0.00520819	0.971273	0.752376	0.0146809	4		51.15	1.55	14.63	10.2218	0.19	6.94	11.45	2.29
KAM-14-1-cpx1a-3_3	Bushe				-3428	2049		51.963	0.3662	2.3099	6.3269	0.1853	17.7773	19.4497	0.208	0.8611	99.4474		0.0901824	0.00987447	39.4758	50.2036	10.3205	83.3575		4.70472	1.8028	99.628		1.90982	0.0101238	0.100057	0.0250223	0.04986	0.144606	0.00576845	0.974029	0.765893	0.014822	4		51.15	1.55	14.63	10.2218	0.19	6.94	11.45	2.29
KAM-14-1-cpx1a-3_4	Bushe				-3442	2026		51.6209	0.3798	2.1912	6.402	0.2063	17.6075	19.3955	0.2059	0.8661	98.8752		0.0904299	0.00510193	39.5385	49.9423	10.5192	83.0586		4.66848	1.92654	99.0682		1.90957	0.010568	0.0955318	0.0253311	0.0536285	0.144425	0.00646391	0.970993	0.768721	0.0147677	4		51.15	1.55	14.63	10.2218	0.19	6.94	11.45	2.29
KAM-14-1-cpx1a-3_5	Bushe				-3455	2002		51.1935	0.4009	2.309	6.4034	0.1336	18.649	19.5459	0.2289	0.9565	99.8207		0.0998391	0	38.6299	51.2831	10.0869	83.849		4.24412	2.3997	100.061		1.87817	0.0110633	0.0998391	0.0277448	0.0662498	0.130216	0.00415157	1.01996	0.768306	0.0162822	4.02199		51.15	1.55	14.63	10.2218	0.19	6.94	11.45	2.29
KAM-14-1-cpx1b-1_1	Bushe				-3058	1164		52.2181	0.4286	2.2642	6.3282	0.1972	17.9941	19.4956	0.2239	0.9107	100.061		0.0931023	0.00434661	39.2836	50.4493	10.2671	83.5222		4.53484	1.99305	100.26		1.9069	0.011773	0.097449	0.026294	0.0547685	0.138492	0.00609957	0.979591	0.762782	0.0158528	4		51.15	1.55	14.63	10.2218	0.19	6.94	11.45	2.29
KAM-14-1-cpx1b-1_2	Bushe				-3058	1203		52.1523	0.415	2.1657	6.5487	0.1333	17.7105	19.2471	0.1836	0.8489	99.4051		0.0801184	0.0138443	39.1947	50.1815	10.6238	82.8205		5.51942	1.14389	99.5197		1.91988	0.0114915	0.0939627	0.0247077	0.0316878	0.169922	0.0041564	0.971942	0.759144	0.0131045	4		51.15	1.55	14.63	10.2218	0.19	6.94	11.45	2.29
KAM-14-1-cpx1b-1_3	Bushe				-3058	1242		51.7918	0.4386	2.4622	6.7542	0.1199	17.838	18.8816	0.1918	1.025	99.5031		0.0955069	0.0112013	38.4804	50.5822	10.9374	82.4803		5.3261	1.58711	99.6621		1.90449	0.0121316	0.106708	0.0298001	0.0439169	0.163789	0.00373442	0.977852	0.7439	0.0136746	4		51.15	1.55	14.63	10.2218	0.19	6.94	11.45	2.29
KAM-14-1-cpx1b-1_4	Bushe				-3058	1280		51.7057	0.444	2.3155	6.509	0.1582	17.749	19.166	0.1908	0.8587	99.0969		0.0918503	0.00886022	39.0605	50.3304	10.6091	82.9376		4.98814	1.6902	99.2662		1.90815	0.012325	0.100711	0.0250548	0.0469374	0.153946	0.004945	0.976464	0.757815	0.0136521	4		51.15	1.55	14.63	10.2218	0.19	6.94	11.45	2.29
KAM-14-1-cpx1b-1_5	Bushe				-3058	1319		51.9151	0.5451	2.581	6.8098	0.1628	17.362	19.2984	0.1985	0.9136	99.7863		0.0925184	0.0192479	39.4651	49.4018	11.1331	81.9652		5.80934	1.11185	99.8977		1.90748	0.0150651	0.111766	0.0265398	0.0307412	0.178505	0.00506649	0.950988	0.759706	0.0141408	4		51.15	1.55	14.63	10.2218	0.19	6.94	11.45	2.29
KAM-14-1-cpx2-1_1	Bushe				-10850	7988		51.9961	0.3612	2.4718	6.4148	0.1366	17.7035	19.2092	0.2007	0.9418	99.4357		0.0878127	0.0193217	39.237	50.3149	10.4481	83.1069		5.26265	1.28044	99.564		1.91219	0.00999164	0.107134	0.0273838	0.0354343	0.161853	0.00425497	0.970571	0.756879	0.0143105	4		51.15	1.55	14.63	10.2218	0.19	6.94	11.45	2.29
KAM-14-1-cpx2-1_2	Bushe				-10863	7984		51.7535	0.4101	2.4745	6.261	0.1665	17.7669	19.4348	0.1966	1.0218	99.4857		0.0982311	0.00893604	39.5223	50.2719	10.2058	83.4942		4.60322	1.84236	99.6703		1.90177	0.0113354	0.107167	0.0296865	0.0509448	0.141461	0.00518225	0.973281	0.765166	0.0140071	4		51.15	1.55	14.63	10.2218	0.19	6.94	11.45	2.29
KAM-14-1-cpx2-1_3	Bushe				-10875	7980		52.3452	0.4443	2.536	6.2718	0.168	17.8728	19.311	0.2185	1.0178	100.185		0.0899072	0.0191571	39.2441	50.5374	10.2185	83.5523		5.20828	1.18194	100.304		1.91009	0.012195	0.109064	0.029364	0.0324548	0.158938	0.00519245	0.972252	0.754988	0.0154588	4		51.15	1.55	14.63	10.2218	0.19	6.94	11.45	2.29
KAM-14-1-cpx2-1_4	Bushe				-10888	7975		52.4245	0.431	2.4781	6.4444	0.1419	17.9311	19.479	0.2158	1.0377	100.584		0.0939809	0.0122053	39.2955	50.3308	10.3737	83.2213		5.01094	1.59307	100.743		1.90602	0.0117869	0.106186	0.0298291	0.0435848	0.152359	0.0043698	0.971871	0.758782	0.0152122	4		51.15	1.55	14.63	10.2218	0.19	6.94	11.45	2.29
KAM-14-1-cpx2-1_5	Bushe				-10901	7971		52.1683	0.4335	2.493	6.4396	0.1324	18.1193	19.1916	0.2041	1.0164	100.198		0.0978372	0.0092948	38.7445	50.8968	10.3587	83.3769		4.80342	1.81835	100.38		1.90216	0.0118894	0.107132	0.0293009	0.0498915	0.14647	0.00408898	0.984897	0.749739	0.0144288	4		51.15	1.55	14.63	10.2218	0.19	6.94	11.45	2.29
KAM-14-1-cpx2-1_6	Bushe				-10913	7967		51.8171	0.4275	2.6626	6.4	0.1393	17.9557	19.0704	0.2162	1.0708	99.7596		0.102159	0.0127747	38.7929	50.8213	10.3858	83.3367		4.76189	1.8205	99.942		1.89784	0.0117775	0.114934	0.0310078	0.0501748	0.145855	0.00432139	0.980387	0.748349	0.0153528	4		51.15	1.55	14.63	10.2218	0.19	6.94	11.45	2.29
KAM-14-1-cpx2-1_7	Bushe				-10926	7963		51.6903	0.3941	2.4537	6.3795	0.1971	18.1873	19.3034	0.2159	0.931	99.7523		0.105856	0	38.8051	50.8715	10.3234	83.558		4.0101	2.63322	100.016		1.89212	0.0108511	0.105856	0.0269442	0.0725327	0.122758	0.00611099	0.992467	0.757061	0.0153228	4.00202		51.15	1.55	14.63	10.2218	0.19	6.94	11.45	2.29
KAM-14-1-cpx2-1_8	Bushe				-10939	7958		52.4155	0.4295	2.5298	6.9255	0.2089	18.2218	18.6441	0.187	0.9407	100.503		0.0928555	0.0156287	37.6127	51.1487	11.2386	82.426		5.61594	1.45537	100.649		1.90714	0.0117548	0.108484	0.0270614	0.0398477	0.170885	0.00643796	0.988379	0.726813	0.013192	4		51.15	1.55	14.63	10.2218	0.19	6.94	11.45	2.29
KAM-14-1-cpx2-1_9	Bushe				-10951	7954		52.1357	0.4846	2.4539	7.1057	0.1709	18.2301	18.4721	0.1867	0.9173	100.157		0.0961037	0.00951019	37.3032	51.2235	11.4733	82.0575		5.57637	1.69961	100.327		1.9039	0.0133113	0.105614	0.0264847	0.0467052	0.1703	0.00528611	0.992443	0.72274	0.013219	4		51.15	1.55	14.63	10.2218	0.19	6.94	11.45	2.29
KAM-14-1-cpx2-1_10	Bushe				-10964	7950		52.3928	0.5336	1.5279	12.7625	0.3245	19.3622	13.4732	0.1127	0.0564	100.546		0.0661634	0	26.6101	53.2085	20.1814	73.0051		11.3612	1.55736	100.702		1.92503	0.0147473	0.0661634	0.00163841	0.043059	0.349097	0.0100987	1.06055	0.53039	0.00802855	4.0088		51.15	1.55	14.63	10.2218	0.19	6.94	11.45	2.29
KAM-14-1-cpx3-1_1	Bushe				-1060	-8218		51.8836	0.5349	2.4807	7.0895	0.1692	17.3955	19.3457	0.2051	0.7026	99.8068		0.0941754	0.0132194	39.3068	49.178	11.5152	81.3917		5.6051	1.64968	99.9721		1.90582	0.0147793	0.107395	0.020405	0.0455994	0.172184	0.00526428	0.952573	0.761369	0.0146071	4		51.15	1.55	14.63	10.2218	0.19	6.94	11.45	2.29
KAM-14-1-cpx3-1_2	Bushe				-1073	-8210		52.0269	0.5436	2.4463	7.4039	0.1537	17.5107	19.0232	0.2085	0.6608	99.9776		0.0916953	0.014056	38.5959	49.4325	11.9716	80.828		5.99203	1.56907	100.135		1.9083	0.0149978	0.105751	0.0191631	0.0433082	0.183802	0.00477507	0.957485	0.747586	0.0148276	4		51.15	1.55	14.63	10.2218	0.19	6.94	11.45	2.29
KAM-14-1-cpx3-1_3	Bushe				-1086	-8203		52.2113	0.5374	2.3524	7.2698	0.1626	17.2699	19.3858	0.2014	0.6265	100.017		0.0841076	0.0176282	39.3876	48.8221	11.7903	80.8966		6.19556	1.19385	100.137		1.91589	0.0148332	0.101736	0.0181762	0.0329658	0.190127	0.00505374	0.944724	0.762163	0.0143289	4		51.15	1.55	14.63	10.2218	0.19	6.94	11.45	2.29
KAM-14-1-cpx3-1_4	Bushe				-1098	-8195		51.9404	0.5795	2.5051	7.6222	0.1898	17.3936	18.8801	0.193	0.5512	99.8549		0.090988	0.0175257	38.389	49.2088	12.4022	80.2676		6.34827	1.41577	99.9967		1.90901	0.0160209	0.108514	0.0160173	0.0391566	0.195126	0.00590861	0.953019	0.743473	0.0137533	4		51.15	1.55	14.63	10.2218	0.19	6.94	11.45	2.29
KAM-14-1-cpx3-1_5	Bushe				-1111	-8187		51.7272	0.5894	2.4988	7.6506	0.18	17.3172	19.0106	0.178	0.5662	99.718		0.0955161	0.012913	38.624	48.9542	12.4218	80.1387		6.15072	1.66689	99.885		1.90448	0.0163229	0.108429	0.0164818	0.0461819	0.189383	0.00561328	0.950483	0.749915	0.0127065	4		51.15	1.55	14.63	10.2218	0.19	6.94	11.45	2.29
KAM-14-1-cpx3-1_6	Bushe				-1124	-8180		51.8914	0.593	2.4025	8.0995	0.2257	17.3728	18.3773	0.1699	0.4984	99.6305		0.0859925	0.0184477	37.4663	49.281	13.2527	79.2683		7.05381	1.16212	99.7469		1.91401	0.0164525	0.10444	0.0145346	0.0322556	0.217585	0.00705124	0.955271	0.726252	0.0121503	4		51.15	1.55	14.63	10.2218	0.19	6.94	11.45	2.29
KAM-14-1-cpx3-1_7	Bushe				-1137	-8172		51.829	0.6157	2.3926	8.1846	0.2501	17.6128	18.121	0.2056	0.4228	99.6342		0.0905385	0.0133492	36.8212	49.796	13.3828	79.3219		6.70991	1.63889	99.7984		1.90946	0.0170623	0.103888	0.0123154	0.0454355	0.206733	0.00780436	0.967331	0.715283	0.0146861	4		51.15	1.55	14.63	10.2218	0.19	6.94	11.45	2.29
KAM-14-1-cpx3-1_8	Bushe				-1149	-8164		52.3666	0.5847	2.1764	8.4025	0.1886	17.6373	18.2759	0.1705	0.2717	100.074		0.0778949	0.0162545	36.9031	49.5527	13.5442	78.9108		7.30778	1.21661	100.196		1.92211	0.016143	0.0941494	0.00788475	0.0336033	0.224318	0.00586341	0.96508	0.718719	0.0121337	4		51.15	1.55	14.63	10.2218	0.19	6.94	11.45	2.29
KAM-14-1-cpx3-1_9	Bushe				-1162	-8157		52.1716	0.6015	2.0539	8.7567	0.2078	17.4338	18.3224	0.1732	0.1684	99.8893		0.078984	0.0101477	36.956	48.9266	14.1174	78.0171		7.36094	1.55117	100.045		1.92102	0.0166595	0.0891317	0.00490246	0.0429798	0.226666	0.00648079	0.956968	0.722831	0.0123649	4		51.15	1.55	14.63	10.2218	0.19	6.94	11.45	2.29
KAM-14-1-cpx4-1_1	Bushe				7539	-4252		52.2572	0.456	2.5419	6.7913	0.2186	17.8492	18.9558	0.195	0.8927	100.158		0.0904155	0.0190575	38.4773	50.4118	11.1108	82.4101		5.66843	1.2479	100.283		1.90958	0.0125339	0.109473	0.0257913	0.0343145	0.173225	0.00676595	0.972344	0.742151	0.0138157	4		51.15	1.55	14.63	10.2218	0.19	6.94	11.45	2.29
KAM-14-1-cpx4-1_2	Bushe				7529	-4245		52.6307	0.3772	2.2425	6.3602	0.1435	17.753	19.2207	0.2268	0.8873	99.8419		0.0721002	0.0247129	39.2259	50.4111	10.363	83.2655		5.80489	0.617141	99.9037		1.9279	0.0103931	0.096813	0.0256975	0.0170113	0.177826	0.00445228	0.96945	0.754349	0.0161077	4		51.15	1.55	14.63	10.2218	0.19	6.94	11.45	2.29
KAM-14-1-cpx4-1_3	Bushe				7518	-4238		52.2084	0.3979	2.3066	6.2753	0.1665	17.7128	19.5251	0.2051	0.8956	99.6933		0.0849035	0.0148157	39.6848	50.0921	10.2231	83.4206		5.07754	1.33112	99.8267		1.9151	0.0109788	0.0997192	0.0259741	0.0367431	0.155761	0.00517309	0.968604	0.767364	0.0145869	4		51.15	1.55	14.63	10.2218	0.19	6.94	11.45	2.29
KAM-14-1-cpx4-1_4	Bushe				7508	-4232		53.046	0.3849	1.6025	6.6853	0.1543	18.1886	19.1561	0.1847	0.6308	100.033		0.061212	0.00781705	38.4631	50.8145	10.7224	82.9056		5.79895	0.98504	100.132		1.93879	0.0105817	0.069029	0.0182282	0.0270918	0.177249	0.00477672	0.991027	0.75014	0.0130885	4		51.15	1.55	14.63	10.2218	0.19	6.94	11.45	2.29
KAM-14-1-cpx4-1_5	Bushe				7497	-4225		52.8558	0.3837	1.6754	6.7805	0.2056	18.0657	19.0385	0.1836	0.5689	99.7577		0.0621006	0.0102951	38.3608	50.6478	10.9914	82.6071		5.89333	0.985957	99.8565		1.9379	0.0105818	0.0723958	0.0164911	0.0272022	0.180699	0.0063848	0.98742	0.747875	0.0130514	4		51.15	1.55	14.63	10.2218	0.19	6.94	11.45	2.29
KAM-14-1-cpx4-1_6	Bushe				7487	-4218		53.0406	0.417	1.5557	6.8117	0.162	18.5859	18.5298	0.1974	0.64	99.9401		0.0619223	0.00507302	37.1823	51.8919	10.9259	82.9464		5.84884	1.07007	100.047		1.93808	0.0114612	0.0669954	0.0184892	0.0294226	0.178726	0.00501376	1.01241	0.725423	0.0139848	4		51.15	1.55	14.63	10.2218	0.19	6.94	11.45	2.29
KAM-14-1-cpx4-1_7	Bushe				7476	-4211		52.7841	0.4089	1.8533	6.6426	0.1855	17.9833	19.3806	0.1937	0.743	100.175		0.0722479	0.00752403	38.9685	50.3115	10.72	82.8355		5.51238	1.25606	100.301		1.92775	0.011233	0.0797719	0.0214542	0.0345196	0.168362	0.00573823	0.979098	0.758356	0.0137159	4		51.15	1.55	14.63	10.2218	0.19	6.94	11.45	2.29
KAM-14-1-cpx4-1_8	Bushe				7466	-4205		52.6129	0.3932	1.8142	7.0459	0.0896	17.98	18.7675	0.1929	0.674	99.5702		0.0663013	0.0122834	38.0253	50.6882	11.2865	81.9784		6.18575	0.955928	99.666		1.9337	0.0108703	0.0785847	0.0195854	0.026438	0.190127	0.00278927	0.985133	0.739028	0.013746	4		51.15	1.55	14.63	10.2218	0.19	6.94	11.45	2.29
KAM-14-1-cpx4-1_9	Bushe				7455	-4198		52.9493	0.3608	1.4161	7.685	0.1808	18.5645	18.0421	0.1441	0.4745	99.8172		0.0592223	0.00195155	36.074	51.6466	12.2794	81.154		6.58019	1.22783	99.9402		1.94078	0.00994745	0.0611738	0.0137508	0.0338657	0.201702	0.00561306	1.0144	0.708533	0.0102406	4		51.15	1.55	14.63	10.2218	0.19	6.94	11.45	2.29
KAM-14-1-cpx4-1_10	Bushe				7445	-4191		53.0955	0.416	1.4417	7.733	0.1939	18.6808	17.8853	0.1733	0.3683	99.9878		0.0582612	0.0038778	35.7228	51.9153	12.3619	81.1543		6.64956	1.20407	100.108		1.94174	0.0114434	0.062139	0.010649	0.0331354	0.203368	0.00600616	1.01844	0.700789	0.0122879	4		51.15	1.55	14.63	10.2218	0.19	6.94	11.45	2.29
MSJ-14-8-cpx5-5_1	Khandala				3860	21369		50.4664	0.9311	2.3568	9.0402	0.1581	16.1477	19.5651	0.2543	0.2279	99.1476		0.103779	0	39.755	45.6532	14.5919	76.0999		7.01962	2.24556	99.3726		1.88553	0.0261672	0.103779	0.00673211	0.0631341	0.219331	0.00500321	0.899395	0.783197	0.0184215	4.01069		47.4682	3.28179	12.4203	14.9957	0.221842	5.37685	9.92754	2.42524
MSJ-14-8-cpx5-5_2	Khandala				3851	21364		50.7848	1.0529	2.3977	9.7024	0.1559	16.1945	19.4462	0.2716	0.1709	100.177		0.104727	0	39.1464	45.3603	15.4934	74.8451		7.74928	2.17058	100.394		1.8821	0.0293512	0.104727	0.00500757	0.0605332	0.240174	0.00489374	0.894716	0.77215	0.0195158	4.01317		47.4682	3.28179	12.4203	14.9957	0.221842	5.37685	9.92754	2.42524
MSJ-14-8-cpx5-5_3	Khandala				3843	21358		50.2413	0.9206	2.3788	8.8992	0.1675	16.1017	19.9995	0.2573	0.2828	99.2487		0.104794	0	40.4177	45.2768	14.3055	76.3332		6.87367	2.25106	99.4742		1.87794	0.0258834	0.104794	0.00835749	0.0633163	0.214865	0.005303	0.897225	0.800936	0.0186469	4.01727		47.4682	3.28179	12.4203	14.9957	0.221842	5.37685	9.92754	2.42524
MSJ-14-8-cpx5-5_4	Khandala				3834	21353		50.1365	1.0128	2.7551	9.1251	0.2431	15.837	19.4655	0.2311	0.281	99.0872		0.121385	0	39.8754	45.1402	14.9844	75.5726		6.79415	2.59048	99.3467		1.87425	0.0284791	0.121385	0.00830529	0.0728721	0.212405	0.00769739	0.882581	0.779644	0.0167502	4.00437		47.4682	3.28179	12.4203	14.9957	0.221842	5.37685	9.92754	2.42524
MSJ-14-8-cpx5-5_5	Khandala				3825	21347		50.1634	1.026	2.6043	9.2098	0.1859	15.7677	19.7903	0.2637	0.2144	99.2255		0.114751	0	40.3348	44.7144	14.9508	75.3202		6.97658	2.48188	99.4742		1.87542	0.0288528	0.114751	0.0063374	0.0698232	0.218127	0.00588676	0.878796	0.792723	0.0191147	4.00983		47.4682	3.28179	12.4203	14.9957	0.221842	5.37685	9.92754	2.42524
MSJ-14-8-cpx5-5_9	Khandala				3791	21325		49.6034	1.2154	2.5714	10.6264	0.2463	15.1126	19.3132	0.2591	0.0554	99.0032		0.114329	0	39.552	43.063	17.385	71.7127		8.64059	2.20691	99.2243		1.87129	0.0344889	0.114329	0.0016524	0.0626502	0.272602	0.0078701	0.849919	0.780624	0.0189515	4.01438		47.4682	3.28179	12.4203	14.9957	0.221842	5.37685	9.92754	2.42524
MSJ-14-8-cpx5-5_10	Khandala				3782	21320		49.4991	1.2555	2.5128	10.8131	0.2451	14.9555	19.3397	0.3056	0.0406	98.967		0.111927	0	39.6447	42.6567	17.6987	71.1441		8.86022	2.17033	99.1844		1.87075	0.0356916	0.111927	0.00121317	0.0617237	0.28004	0.007846	0.842614	0.783117	0.0223934	4.01732		47.4682	3.28179	12.4203	14.9957	0.221842	5.37685	9.92754	2.42524
MSJ-14-8-cpx5-5_13	Khandala				3756	21303		48.9073	1.4935	2.4402	13.8142	0.2996	13.5427	18.4481	0.3197	0	99.2653		0.109859	0	38.1863	39.0042	22.8095	63.6041		12.3207	1.6598	99.4316		1.86823	0.0429132	0.109859	0	0.0477111	0.393593	0.00969357	0.771205	0.755032	0.023678	4.02191		47.4682	3.28179	12.4203	14.9957	0.221842	5.37685	9.92754	2.42524
MSJ-14-8-cpx5-5_14	Khandala				3748	21298		48.6709	1.6244	2.4142	14.6074	0.2673	12.6923	18.2493	0.3469	0.0039	98.8766		0.109543	0	38.4015	37.1615	24.437	60.7672		13.3266	1.42337	99.0192		1.87381	0.0470411	0.109543	0.000118712	0.0412364	0.429073	0.00871646	0.728457	0.752764	0.0258944	4.01665		47.4682	3.28179	12.4203	14.9957	0.221842	5.37685	9.92754	2.42524
MSJ-14-8 cpx2-1	Khandala				5019	35326		51.7007	0.76	2.1925	9.0262	0.2373	16.6308	19.1645	0.2518	0.22	100.184		0.0951882	0	38.6869	46.7122	14.601	76.6597		6.9277	2.33216	100.417		1.90451	0.0210587	0.0951882	0.00640746	0.0646476	0.213419	0.00740408	0.913291	0.756385	0.0179841	4.0003		47.4682	3.28179	12.4203	14.9957	0.221842	5.37685	9.92754	2.42524
MSJ-14-8 cpx2-2	Khandala				5019	35348		51.6436	0.7374	2.1714	8.9213	0.1977	16.5602	19.3607	0.2504	0.221	100.064		0.0943876	0	39.0949	46.5282	14.3769	76.7925		6.81607	2.33963	100.298		1.90474	0.0204575	0.0943876	0.00644446	0.0649343	0.210237	0.00617606	0.910528	0.765064	0.017906	4.00087		47.4682	3.28179	12.4203	14.9957	0.221842	5.37685	9.92754	2.42524
MSJ-14-8 cpx2-3	Khandala				5019	35369		51.4652	0.762	2.1575	9.0007	0.2064	16.4239	19.1309	0.2481	0.2322	99.6269		0.092628	0.00161053	38.9063	46.4742	14.6194	76.4859		7.07916	2.13549	99.8409		1.90737	0.0212425	0.0942386	0.00680392	0.0595562	0.219412	0.00647914	0.907416	0.759652	0.0178277	4		47.4682	3.28179	12.4203	14.9957	0.221842	5.37685	9.92754	2.42524
MSJ-14-8 cpx2-4	Khandala				5008	35369		52.0059	0.7633	2.3127	8.9224	0.1951	16.5463	19.0468	0.2705	0.2486	100.312		0.0867404	0.0135355	38.7226	46.8052	14.4722	76.7753		7.52401	1.55409	100.467		1.91326	0.0211225	0.100276	0.00723099	0.0430234	0.231487	0.00607945	0.907467	0.75076	0.0192946	4		47.4682	3.28179	12.4203	14.9957	0.221842	5.37685	9.92754	2.42524
MSJ-14-8 cpx2-5	Khandala				4972	35616		51.4883	0.8213	2.5136	9.0048	0.1911	16.4239	19.3014	0.2718	0.2392	100.255		0.104278	0.00479495	39.1245	46.322	14.5535	76.4777		6.84729	2.39774	100.496		1.89572	0.0227456	0.109073	0.0069631	0.0664317	0.210834	0.00595954	0.901469	0.761399	0.0194027	4		47.4682	3.28179	12.4203	14.9957	0.221842	5.37685	9.92754	2.42524
MSJ-14-8 cpx2-6	Khandala				4972	35631		51.5088	0.7477	2.3869	8.3521	0.1464	16.501	19.7781	0.2358	0.3892	100.046		0.101891	0.00177304	40.059	46.5025	13.4385	77.885		6.26963	2.31434	100.278		1.89811	0.0207251	0.103664	0.0113393	0.0641761	0.193214	0.00456948	0.90648	0.780876	0.0168473	4		47.4682	3.28179	12.4203	14.9957	0.221842	5.37685	9.92754	2.42524
MSJ-14-8 cpx4-1_1	Khandala				14148	23963		51.1126	0.8042	2.7774	7.7629	0.2102	16.4988	19.7046	0.2717	0.5774	99.7198		0.113088	0.00775421	40.3069	46.9586	12.7346	79.1172		5.7137	2.27737	99.948		1.88691	0.0223315	0.120842	0.0168529	0.0632651	0.176399	0.00657267	0.907997	0.779379	0.0194473	4		47.4682	3.28179	12.4203	14.9957	0.221842	5.37685	9.92754	2.42524
MSJ-14-8 cpx4-1_2	Khandala				14126	23963		51.2467	0.7904	2.7819	7.8777	0.1732	16.4845	19.6474	0.2717	0.5882	99.8617		0.110224	0.0106806	40.2036	46.9339	12.8624	78.8591		5.99789	2.08912	100.071		1.88978	0.0219241	0.120904	0.0171492	0.0579716	0.184969	0.00540976	0.90621	0.77626	0.0194259	4		47.4682	3.28179	12.4203	14.9957	0.221842	5.37685	9.92754	2.42524
MSJ-14-8 cpx4-1_3	Khandala				14104	23963		51.4415	0.7926	2.76	7.9106	0.1323	16.5305	19.866	0.2755	0.5962	100.305		0.111397	0.00802663	40.4227	46.8006	12.7767	78.8361		5.89454	2.24053	100.53		1.8886	0.0218882	0.119424	0.0173059	0.0618993	0.180981	0.00411408	0.904735	0.781439	0.0196108	4		47.4682	3.28179	12.4203	14.9957	0.221842	5.37685	9.92754	2.42524
MSJ-14-8 cpx4-1_4	Khandala				14082	23963		51.7516	0.7179	2.5948	7.7433	0.1714	16.5034	19.8655	0.2627	0.5352	100.146		0.0971909	0.0152518	40.5354	46.8554	12.6092	79.1635		6.26686	1.64083	100.31		1.90281	0.0198548	0.112443	0.0155583	0.0453987	0.192698	0.00533787	0.904593	0.78258	0.0187274	4		47.4682	3.28179	12.4203	14.9957	0.221842	5.37685	9.92754	2.42524
MSJ-14-8 cpx4-1_5	Khandala				14060	23963		51.2096	0.8308	2.4758	8.1301	0.1764	16.4339	19.9186	0.2707	0.4186	99.8645		0.107722	0	40.4274	46.4097	13.1629	78.2763		5.90365	2.47435	100.112		1.89053	0.0230706	0.107722	0.0122182	0.0687387	0.182268	0.00551591	0.904444	0.78786	0.0193761	4.00175		47.4682	3.28179	12.4203	14.9957	0.221842	5.37685	9.92754	2.42524
MSJ-14-8 cpx4-1_6	Khandala				14039	23963		51.2636	0.8146	2.4007	8.3467	0.1603	16.3123	19.7382	0.2707	0.3955	99.7026		0.103541	0.00113062	40.219	46.2477	13.5333	77.6975		6.2482	2.33216	99.9363		1.89646	0.0226677	0.104671	0.0115679	0.0649232	0.193306	0.00502289	0.899618	0.782347	0.0194164	4		47.4682	3.28179	12.4203	14.9957	0.221842	5.37685	9.92754	2.42524
MSJ-14-8 cpx4-1_7	Khandala				14017	23963		51.1791	0.8663	2.3971	8.4948	0.1834	16.2621	19.9857	0.2491	0.3996	100.017		0.104394	0	40.4665	45.8146	13.719	77.3372		6.47524	2.24443	100.242		1.89115	0.0240786	0.104394	0.0116744	0.062409	0.200099	0.00574009	0.895816	0.791245	0.0178465	4.00445		47.4682	3.28179	12.4203	14.9957	0.221842	5.37685	9.92754	2.42524
MSJ-14-8 cpx4-1_8	Khandala				13995	23963		51.0083	0.9248	2.5909	8.8344	0.2142	16.0874	19.7492	0.2671	0.35	100.026		0.112868	0	40.1422	45.4976	14.3603	76.449		6.55833	2.5295	100.28		1.88541	0.0257123	0.112868	0.0102284	0.0703569	0.202728	0.00670609	0.886459	0.782117	0.0191419	4.00172		47.4682	3.28179	12.4203	14.9957	0.221842	5.37685	9.92754	2.42524
MSJ-14-8 cpx4-1_9	Khandala				13973	23963		50.8256	0.8889	2.4571	8.3783	0.1997	16.0485	19.6687	0.2574	0.3398	99.064		0.105846	0.00207694	40.3908	45.8555	13.7537	77.3475		6.37234	2.22932	99.2874		1.89415	0.0249181	0.107922	0.0100122	0.062519	0.198604	0.00630372	0.891612	0.785355	0.0185989	4		47.4682	3.28179	12.4203	14.9957	0.221842	5.37685	9.92754	2.42524
MSJ-14-8 cpx4-1_10	Khandala				13951	23963		50.1247	1.1606	2.9007	9.8552	0.2172	15.7493	19.2813	0.251	0.1626	99.7026		0.127296	0	39.3023	44.6677	16.03	74.0173		7.42686	2.69872	99.973		1.86641	0.0325062	0.127296	0.00478686	0.075617	0.231268	0.00685015	0.874228	0.769217	0.0181207	4.0063		47.4682	3.28179	12.4203	14.9957	0.221842	5.37685	9.92754	2.42524
MSJ-14-8-cpx5-1	Khandala				4765	19427		51.7297	0.7468	1.4467	11.5333	0.2684	17.0604	16.9551	0.2002	0.0477	99.9883		0.0634125	0	33.9732	47.5637	18.4631	72.5038		10.4188	1.23855	100.112		1.92389	0.0208917	0.0634125	0.0014026	0.0346626	0.324052	0.0084549	0.945884	0.675613	0.0144361	4.0127		47.4682	3.28179	12.4203	14.9957	0.221842	5.37685	9.92754	2.42524
MSJ-14-8-cpx5-2	Khandala				4806	19427		51.7187	0.7269	1.6983	9.3167	0.2339	16.8794	18.4989	0.2358	0.1756	99.4842		0.0743359	0	37.4155	47.5021	15.0824	76.357		7.85025	1.62973	99.6475		1.92077	0.0203064	0.0743359	0.00515618	0.0455462	0.243819	0.00735773	0.934531	0.736091	0.0169792	4.00489		47.4682	3.28179	12.4203	14.9957	0.221842	5.37685	9.92754	2.42524
MSJ-14-8-cpx5-3	Khandala				4806	19380		51.6215	0.7355	1.7475	9.056	0.2336	16.6381	19.2774	0.2349	0.198	99.7425		0.0763948	0	38.8024	46.5978	14.5998	76.6085		7.55894	1.66375	99.9092		1.91479	0.0205212	0.0763948	0.00580672	0.0464392	0.234481	0.0073392	0.920031	0.766119	0.0168935	4.00882		47.4682	3.28179	12.4203	14.9957	0.221842	5.37685	9.92754	2.42524
MSJ-14-8-cpx5-4	Khandala				4856	19380		51.5657	0.6976	2.1449	8.3209	0.1836	16.7532	19.6038	0.2861	0.3499	99.9057		0.0932603	0	39.5604	47.0402	13.3995	78.209		6.22052	2.33425	100.14		1.90237	0.0193584	0.0932603	0.0102059	0.0648019	0.191918	0.0057371	0.921382	0.774875	0.0204643	4.00437		47.4682	3.28179	12.4203	14.9957	0.221842	5.37685	9.92754	2.42524
MSJ-14-8-cpx5-5	Khandala				5032	19489		51.3033	0.8041	2.5723	8.2554	0.1143	16.5485	19.7894	0.2646	0.3262	99.9781		0.110096	0.00158263	40.1009	46.6585	13.2405	78.1341		5.87445	2.64605	100.243		1.8899	0.022281	0.111679	0.00950066	0.0733499	0.180975	0.00356637	0.908786	0.78106	0.0188986	4		47.4682	3.28179	12.4203	14.9957	0.221842	5.37685	9.92754	2.42524
MSJ-14-8-cpx5-6	Khandala				5032	19467		51.2788	0.749	2.4648	8.0034	0.1709	16.6981	19.8201	0.2683	0.372	99.8254		0.10712	0	40.0925	46.9976	12.9099	78.8098		5.60681	2.66344	100.092		1.89091	0.0207751	0.10712	0.0108455	0.0739064	0.172904	0.00533778	0.917928	0.783062	0.0191823	4.00197		47.4682	3.28179	12.4203	14.9957	0.221842	5.37685	9.92754	2.42524
MSJ-14-8-cpx5-7	Khandala				5011	19467		51.2444	0.7418	2.4651	7.8536	0.1629	16.5599	20.292	0.2729	0.3593	99.9519		0.107072	0	40.9177	46.4617	12.6207	78.986		5.42097	2.70349	100.223		1.88856	0.0205637	0.107072	0.0104693	0.0749752	0.167077	0.00508501	0.909811	0.801249	0.0195	4.00437		47.4682	3.28179	12.4203	14.9957	0.221842	5.37685	9.92754	2.42524
MAT14-6B-cpx1-c-r-1_1	Khandala				9344	-23744		50.5582	0.9512	1.5917	14.3205	0.3328	14.115	17.1696	0.2352	0.0143	99.293		0.071351	0	35.5846	40.7037	23.7117	63.7289		13.2567	1.18229	99.4115		1.92298	0.0272135	0.071351	0.000430025	0.0338387	0.42167	0.0107214	0.800335	0.699681	0.0173447	4.00578		46.7292	1.35846	16.8994	11.7888	0.1563	5.85974	10.9159	2.41125
MAT14-6B-cpx1-c-r-1_2	Khandala				9345	-23733		50.6283	0.8448	1.3154	14.4388	0.3762	14.4284	17.5217	0.1771	0.0214	99.7521		0.0588611	0	35.6387	40.8333	23.5281	64.0457		13.7144	0.805102	99.8328		1.92224	0.0241267	0.0588611	0.000642398	0.0230024	0.435458	0.0120982	0.81666	0.712769	0.0130371	4.0189		46.7292	1.35846	16.8994	11.7888	0.1563	5.85974	10.9159	2.41125
MAT14-6B-cpx1-c-r-1_3	Khandala				9347	-23721		50.7399	0.8585	1.3958	14.8613	0.3255	14.2401	17.2171	0.2204	0.0404	99.9067		0.062368	0	35.2175	40.5286	24.2539	63.0735		13.9658	0.995238	100.006		1.92368	0.0244823	0.062368	0.00121099	0.0283933	0.442796	0.0104525	0.80483	0.699359	0.016201	4.01414		46.7292	1.35846	16.8994	11.7888	0.1563	5.85974	10.9159	2.41125
MAT14-6B-cpx1-c-r-1_4	Khandala				9348	-23710		50.6554	0.8559	1.4038	15.1039	0.3702	14.1248	17.3691	0.2105	0	100.095		0.0627158	0	35.3719	40.0234	24.6047	62.5052		14.1772	1.0299	100.198		1.92018	0.0244044	0.0627158	0	0.0293778	0.449429	0.011886	0.79819	0.705424	0.0154708	4.01714		46.7292	1.35846	16.8994	11.7888	0.1563	5.85974	10.9159	2.41125
MAT14-6B-cpx1-c-r-1_5	Khandala				9349	-23699		50.8777	0.8535	1.3078	15.2869	0.3129	14.2155	17.0119	0.2467	0	100.113		0.0583742	0	34.7389	40.3902	24.8709	62.3729		14.4072	0.977618	100.211		1.92686	0.024314	0.0583742	0	0.0278612	0.45631	0.0100373	0.802591	0.690294	0.018115	4.01476		46.7292	1.35846	16.8994	11.7888	0.1563	5.85974	10.9159	2.41125
MAT14-6B-cpx1-c-r-1_6	Khandala				9351	-23688		50.7419	0.8692	1.3223	15.5236	0.3718	14.1396	16.8148	0.1833	0.0237	99.9902		0.0591732	0	34.3865	40.2332	25.3803	61.8854		14.8211	0.780687	100.068		1.92666	0.0248249	0.0591732	0.00071148	0.0223061	0.470626	0.0119573	0.800358	0.684051	0.0134942	4.01416		46.7292	1.35846	16.8994	11.7888	0.1563	5.85974	10.9159	2.41125
MAT14-6B-cpx1-c-r-1_7	Khandala				9352	-23676		50.56	0.8992	1.3873	15.7565	0.3519	14.1751	16.4759	0.2176	0.0189	99.8506		0.0621812	0	33.7787	40.4363	25.785	61.5929		14.9323	0.915933	99.9424		1.92283	0.0257228	0.0621812	0.00056829	0.0262122	0.474916	0.0113354	0.803651	0.671336	0.0160449	4.01519		46.7292	1.35846	16.8994	11.7888	0.1563	5.85974	10.9159	2.41125
MAT14-6B-cpx1-c-r-1_8	Khandala				9353	-23665		50.7447	0.8638	1.3199	16.1491	0.3931	13.9884	16.4114	0.211	0	100.081		0.0590978	0	33.6363	39.8917	26.472	60.6932		15.3537	0.883995	100.17		1.92781	0.0246841	0.0590978	0	0.0252715	0.487801	0.0126492	0.792229	0.668002	0.0155419	4.01309		46.7292	1.35846	16.8994	11.7888	0.1563	5.85974	10.9159	2.41125
MAT14-6B-cpx1-c-r-1_9	Khandala				9355	-23654		50.3087	0.9656	1.3507	15.9809	0.3484	13.857	16.8531	0.2055	0	99.8702		0.0607208	0	34.4765	39.4424	26.0812	60.7178		15.3379	0.714546	99.9418		1.91896	0.0277044	0.0607208	0	0.0205097	0.489267	0.0112561	0.787953	0.688747	0.0151978	4.02033		46.7292	1.35846	16.8994	11.7888	0.1563	5.85974	10.9159	2.41125
MAT14-6B-cpx1-c-r-1_10	Khandala				9356	-23642		50.4889	0.9264	1.3175	16.0769	0.3644	13.7709	16.7174	0.2218	0	99.8885		0.0591881	0	34.3167	39.3324	26.3509	60.4259		15.3724	0.782914	99.9669		1.92452	0.0265617	0.0591881	0	0.0224568	0.490034	0.011765	0.782525	0.682738	0.0163921	4.01639		46.7292	1.35846	16.8994	11.7888	0.1563	5.85974	10.9159	2.41125
MAT14-6B-cpx1-c-r-1_11	Khandala				9358	-23631		50.4602	0.9452	1.3113	16.4078	0.3427	13.5538	16.6226	0.1765	0	99.8207		0.0590276	0	34.2316	38.8365	26.932	59.5555		15.8509	0.618901	99.8827		1.92729	0.027155	0.0590276	0	0.0177879	0.506299	0.0110866	0.771732	0.680227	0.0130704	4.0137		46.7292	1.35846	16.8994	11.7888	0.1563	5.85974	10.9159	2.41125
MAT14-6B-cpx1-c-r-1_12	Khandala				9359	-23620		49.1871	1.4219	2.2407	16.0503	0.3144	12.5802	17.7861	0.289	0.0308	99.9045		0.101044	0	37.003	36.4162	26.5809	58.2846		14.8094	1.37902	100.043		1.88202	0.0409233	0.101044	0.000931747	0.0397055	0.473878	0.0101892	0.717576	0.729139	0.0214396	4.01704		46.7292	1.35846	16.8994	11.7888	0.1563	5.85974	10.9159	2.41125
MAT14-6B-cpx1-c-r-1_13	Khandala				9360	-23609		50.1651	1.017	1.2435	16.132	0.3447	13.2102	17.1126	0.214	0.0237	99.4645		0.0562694	0	35.3877	38.0099	26.6024	59.3452		15.7353	0.440891	99.5087		1.92607	0.0293711	0.0562694	0.000719439	0.0127382	0.505243	0.0112098	0.756115	0.703953	0.0159305	4.0177		46.7292	1.35846	16.8994	11.7888	0.1563	5.85974	10.9159	2.41125
MAT14-6B-cpx1-c-r-1_14	Khandala				9362	-23597		49.7236	1.0753	1.4232	16.0621	0.3464	12.8374	17.6754	0.2573	0.026	99.4273		0.0645415	0	36.5584	36.9442	26.4974	58.758		15.4188	0.714934	99.4989		1.91328	0.0311226	0.0645415	0.00079098	0.0207009	0.496162	0.0112897	0.736381	0.728692	0.0191957	4.02219		46.7292	1.35846	16.8994	11.7888	0.1563	5.85974	10.9159	2.41125
MAT14-6B-cpx1-c-r-1_15	Khandala				9363	-23586		49.9173	1.0324	1.2533	16.4945	0.3769	12.2708	17.8583	0.2574	0	99.4818		0.0569513	0	37.124	35.4926	27.3834	57.0102		15.9886	0.562176	99.5381		1.92461	0.0299412	0.0569513	0	0.0163107	0.515537	0.0123085	0.7053	0.737718	0.0192419	4.01895		46.7292	1.35846	16.8994	11.7888	0.1563	5.85974	10.9159	2.41125
MAT14-6B-cpx2-c-r-2_1	Khandala				14301	-26352		49.9508	1.1753	3.2252	11.5323	0.2119	14.3037	19.3785	0.2411	0.0506	100.069		0.133606	0.00842142	39.9972	41.078	18.9248	68.8569		9.12917	2.6707	100.337		1.86639	0.0330323	0.142028	0.00149481	0.075092	0.285265	0.00670622	0.796742	0.77578	0.0174664	4		46.7292	1.35846	16.8994	11.7888	0.1563	5.85974	10.9159	2.41125
MAT14-6B-cpx2-c-r-2_2	Khandala				14316	-26350		49.4209	1.3841	3.3888	11.1912	0.2554	13.7876	20.2098	0.2543	0.1158	100.008		0.14943	0.000123798	41.8154	39.693	18.4916	68.7125		8.43305	3.06525	100.315		1.85057	0.0389845	0.149554	0.0034283	0.0863711	0.26408	0.00810031	0.769648	0.810802	0.0184624	4		46.7292	1.35846	16.8994	11.7888	0.1563	5.85974	10.9159	2.41125
MAT14-6B-cpx2-c-r-2_3	Khandala				14331	-26348		49.463	1.194	3.3465	11.397	0.2425	14.0141	19.7687	0.2884	0.1156	99.8372		0.14692	0.000841722	40.882	40.3247	18.7933	68.671		8.32307	3.41619	100.179		1.85308	0.0336471	0.147761	0.0034241	0.0963081	0.260768	0.00769505	0.782686	0.793505	0.0209486	4.00018		46.7292	1.35846	16.8994	11.7888	0.1563	5.85974	10.9159	2.41125
MAT14-6B-cpx2-c-r-2_5	Khandala				14361	-26343		49.2602	1.4766	3.3678	11.7489	0.1863	13.7968	19.4016	0.2801	0.1203	99.6468		0.146749	0.00257908	40.4906	40.0633	19.4461	67.6722		9.28722	2.73577	99.9209		1.85325	0.041786	0.149328	0.00357832	0.0774507	0.2922	0.00593659	0.773793	0.782048	0.0204314	4.0002		46.7292	1.35846	16.8994	11.7888	0.1563	5.85974	10.9159	2.41125
MAT14-6B-cpx2-c-r-2_6	Khandala				14376	-26341		49.8767	1.2844	5.2541	11.3949	0.2334	12.6084	18.8648	0.7577	0.0337	100.355		0.140597	0.0902527	41.4731	38.5678	19.9591	66.3575		10.3658	1.14371	100.47		1.8594	0.0360168	0.23085	0.000993301	0.0320849	0.323172	0.00736991	0.70072	0.753504	0.0547671	4.00112		46.7292	1.35846	16.8994	11.7888	0.1563	5.85974	10.9159	2.41125
MAT14-6B-cpx2-c-r-2_14	Khandala				14495	-26324		49.1129	1.5142	3.9146	11.8717	0.2805	13.0938	19.7056	0.4128	0.0265	99.9484		0.155302	0.0179878	41.5621	38.4259	20.012	66.2857		9.29209	2.86684	100.236		1.8447	0.0427802	0.17329	0.000786957	0.0810289	0.291876	0.00892377	0.733169	0.793007	0.0300619	4.00038		46.7292	1.35846	16.8994	11.7888	0.1563	5.85974	10.9159	2.41125
MAT14-6B-cpx2-c-r-2_18	Khandala				14555	-26315		51.9534	0.7342	1.4374	13.287	0.3122	15.361	17.3869	0.165	0	100.64		0.0631047	0	35.2118	43.2849	21.5033	67.3293		12.1995	1.2086	100.761		1.93527	0.0205718	0.0631047	0	0.0338779	0.380037	0.00985024	0.853014	0.693917	0.0119168	4.00169		46.7292	1.35846	16.8994	11.7888	0.1563	5.85974	10.9159	2.41125
MAT14-6B-cpx2-c-r-2_19	Khandala				14570	-26313		50.9145	0.8024	1.3612	13.1786	0.3537	14.9486	17.7092	0.1939	0.0454	99.5075		0.0606789	0	36.0862	42.3832	21.5307	66.9095		12.2971	0.979669	99.6057		1.92575	0.0228286	0.0606789	0.00135766	0.0278834	0.388971	0.0113313	0.842885	0.717656	0.0142195	4.01357		46.7292	1.35846	16.8994	11.7888	0.1563	5.85974	10.9159	2.41125
MAT14-6B-cpx2-c-r-2_20	Khandala				14585	-26311		51.0034	0.8605	1.5442	12.7403	0.3053	14.7367	18.0389	0.201	0	99.4354		0.0687223	0	37.0186	42.0786	20.9027	67.3408		11.646	1.21613	99.5572		1.92591	0.024441	0.0687223	0	0.034556	0.367766	0.00976451	0.829558	0.729803	0.0147157	4.00549		46.7292	1.35846	16.8994	11.7888	0.1563	5.85974	10.9159	2.41125
MSJ14-2-cpx1-1_1	Thakurvadi				-13504	-901		52.7907	0.6027	1.9645	7.3408	0.2108	18.2256	19.0744	0.2235	0.4614	100.894		0.0839955	0	37.8987	50.3856	11.7157	81.5695		5.57449	1.96298	101.091		1.91516	0.0164467	0.0839955	0.0132343	0.0535885	0.169125	0.00647745	0.985686	0.741407	0.0157207	4.00084		49.9	2.06	13.73	11.66	0.2	8.17	10.36	2.03
MSJ14-2-cpx1-1_2	Thakurvadi				-13496	-893		51.471	0.5399	2.0771	7.1167	0.1801	17.8401	19.5846	0.2293	0.5484	99.5872		0.0902188	0	39.0875	49.5417	11.3708	81.7138		5.14753	2.18842	99.8065		1.89691	0.0149667	0.0902188	0.0159792	0.0606906	0.158649	0.0056219	0.980143	0.773314	0.0163845	4.01287		49.9	2.06	13.73	11.66	0.2	8.17	10.36	2.03
MSJ14-2-cpx1-1_3	Thakurvadi				-13488	-885		51.1085	0.5799	2.4375	6.653	0.1747	17.4791	19.7056	0.2229	0.7831	99.1443		0.106181	0	39.9246	49.2743	10.8011	82.4047		4.48461	2.40983	99.3857		1.88904	0.0161224	0.106181	0.0228844	0.0670257	0.138621	0.00546923	0.963108	0.780359	0.0159736	4.00478		49.9	2.06	13.73	11.66	0.2	8.17	10.36	2.03
MSJ14-2-cpx1-1_4	Thakurvadi				-13480	-877		50.8505	0.6919	2.7238	7.023	0.1775	17.4385	19.3087	0.2457	0.7785	99.2381		0.118573	0	39.2496	49.3222	11.4283	81.5712		4.59539	2.69791	99.5084		1.87823	0.0192232	0.118573	0.0227346	0.0749874	0.141949	0.00555313	0.960222	0.764125	0.0175957	4.0032		49.9	2.06	13.73	11.66	0.2	8.17	10.36	2.03
MSJ14-2-cpx1-1_5	Thakurvadi				-13472	-869		50.903	0.7416	2.8454	7.1757	0.1573	17.3001	19.7476	0.2269	0.7678	99.8654		0.123291	0	39.8585	48.5855	11.556	81.1239		4.6996	2.7518	100.141		1.87143	0.0205083	0.123291	0.0223179	0.0761298	0.144493	0.0048983	0.948173	0.777862	0.0161738	4.00528		49.9	2.06	13.73	11.66	0.2	8.17	10.36	2.03
MSJ14-2-cpx1-1_6	Thakurvadi				-13465	-860		50.4985	0.7264	2.7145	7.0771	0.1716	17.4128	19.5257	0.2405	0.7324	99.0995		0.118542	0	39.5149	49.0314	11.4537	81.4332		4.69313	2.64941	99.3649		1.87113	0.0202456	0.118542	0.021456	0.0738722	0.145427	0.00538553	0.961839	0.775157	0.0172777	4.01033		49.9	2.06	13.73	11.66	0.2	8.17	10.36	2.03
MSJ14-2-cpx1-1_7	Thakurvadi				-13457	-852		50.5585	0.8032	2.8808	7.1326	0.1541	16.9674	19.5753	0.2421	0.6636	98.9776		0.125851	0	40.0535	48.3057	11.6407	80.918		4.58367	2.83274	99.2614		1.87406	0.0223945	0.125851	0.0194478	0.0790136	0.142088	0.00483812	0.937588	0.777417	0.0173992	4.00009		49.9	2.06	13.73	11.66	0.2	8.17	10.36	2.03
MSJ14-2-cpx1-1_8	Thakurvadi				-13449	-844		50.3022	0.7624	2.8422	7.3553	0.177	17.2732	19.482	0.2337	0.6471	99.0751		0.124243	0	39.4397	48.6546	11.9057	80.7182		4.79125	2.84954	99.3606		1.86573	0.0212703	0.124243	0.0189762	0.0795325	0.148616	0.00556059	0.955088	0.7742	0.0168061	4.01003		49.9	2.06	13.73	11.66	0.2	8.17	10.36	2.03
MSJ14-2-cpx1-1_9	Thakurvadi				-13441	-836		50.9958	0.6778	2.4839	6.9912	0.1907	17.3929	19.4734	0.2229	0.6949	99.1235		0.108331	0	39.5146	49.1065	11.3789	81.6		4.85014	2.37945	99.3619		1.88712	0.0188667	0.108331	0.0203311	0.0662596	0.150098	0.00597724	0.959499	0.772082	0.0159927	4.00455		49.9	2.06	13.73	11.66	0.2	8.17	10.36	2.03
MSJ14-2-cpx1-1_10	Thakurvadi				-13433	-828		51.596	0.5176	1.9322	7.0389	0.1421	17.8872	19.4509	0.2248	0.4858	99.2755		0.084099	0	38.9442	49.8306	11.2253	81.9165		5.18508	2.06024	99.4819		1.90546	0.0143783	0.084099	0.0141846	0.0572542	0.160138	0.00444491	0.984768	0.769627	0.0160963	4.01045		49.9	2.06	13.73	11.66	0.2	8.17	10.36	2.03
MSJ14-2-cpx2-2_1	Thakurvadi				-6998	-284		51.3685	0.6097	2.4521	6.5296	0.178	17.4866	19.8081	0.2236	0.8605	99.5167		0.106385	0	40.1166	49.2763	10.6071	82.6806		4.46579	2.2936	99.7465		1.89096	0.0168823	0.106385	0.0250445	0.0635347	0.13748	0.00554997	0.95962	0.781242	0.0159589	4.00266		49.9	2.06	13.73	11.66	0.2	8.17	10.36	2.03
MSJ14-2-cpx2-2_2	Thakurvadi				-6984	-271		50.5818	0.7017	2.7892	6.8312	0.131	17.375	19.7995	0.2411	0.9139	99.3644		0.121454	0	40.0713	48.9277	11.0009	81.9298		4.46773	2.62663	99.6276		1.86884	0.0195011	0.121454	0.0266964	0.0730271	0.138045	0.00409954	0.956998	0.783772	0.0172712	4.00971		49.9	2.06	13.73	11.66	0.2	8.17	10.36	2.03
MSJ14-2-cpx2-2_4	Thakurvadi				-6955	-246		50.4999	0.7638	3.0383	7.4151	0.1959	17.7022	18.2409	0.2301	0.8848	98.971		0.131388	0.00111201	37.3679	50.458	12.1741	80.9727		4.88215	2.81498	99.253		1.86861	0.0212588	0.1325	0.0258851	0.0783811	0.151076	0.00613972	0.976482	0.723157	0.0165079	4		49.9	2.06	13.73	11.66	0.2	8.17	10.36	2.03
MSJ14-2-cpx2-2_5	Thakurvadi				-6941	-234		51.0771	0.6773	2.5741	7.1707	0.1774	17.3359	18.8566	0.2269	0.9057	99.0017		0.107735	0.00465704	38.708	49.5147	11.7773	81.1662		5.39227	1.97645	99.1997		1.89226	0.0188741	0.112392	0.0265287	0.0550996	0.167064	0.00556666	0.957438	0.748474	0.0162981	4		49.9	2.06	13.73	11.66	0.2	8.17	10.36	2.03
MSJ14-2-cpx2-2_6	Thakurvadi				-6926	-221		51.0233	0.7107	2.6902	7.3321	0.1686	17.348	19.0167	0.2116	0.9559	99.4571		0.116996	0	38.8009	49.2501	11.949	80.8344		5.23244	2.33345	99.6909		1.88278	0.0197264	0.116996	0.0278882	0.0647944	0.16147	0.00526957	0.954311	0.751839	0.0151389	4.00022		49.9	2.06	13.73	11.66	0.2	8.17	10.36	2.03
MSJ14-2-cpx2-2_7	Thakurvadi				-6912	-209		50.4921	0.7548	2.8064	7.6722	0.2067	17.3791	18.3215	0.233	0.9651	98.8309		0.122872	0	37.6562	49.6997	12.644	80.1506		5.44719	2.47275	99.0786		1.87574	0.0210916	0.122872	0.0283463	0.0691251	0.16923	0.00650392	0.962464	0.729235	0.0167823	4.00139		49.9	2.06	13.73	11.66	0.2	8.17	10.36	2.03
MSJ14-2-cpx2-2_10	Thakurvadi				-6869	-171		50.684	0.9688	2.777	8.2265	0.241	16.9905	18.6815	0.1908	0.51	99.2701		0.12085	0.000495282	38.1772	48.3113	13.5115	78.6401		6.12742	2.3328	99.5038		1.87915	0.0270181	0.121345	0.0149498	0.0650843	0.189987	0.00756821	0.939086	0.742096	0.0137156	4		49.9	2.06	13.73	11.66	0.2	8.17	10.36	2.03
MSJ14-2-cpx3-3_1	Thakurvadi				6823	3102		52.2328	0.7962	3.0343	8.4529	0.1409	16.5279	17.3612	0.1905	0.5413	99.278		0.0688238	0.063395	36.8859	48.8595	14.2546	77.7059		8.4529	0	99.278		1.93118	0.0221427	0.132219	0.0158231	0	0.261361	0.0044124	0.910972	0.687727	0.0136559	3.97949		49.9	2.06	13.73	11.66	0.2	8.17	10.36	2.03
MSJ14-2-cpx3-3_2	Thakurvadi				6845	3116		52.4952	0.5852	1.6541	7.8317	0.1645	17.9625	18.5956	0.2052	0.5542	100.048		0.071516	0	37.3169	50.1548	12.5283	80.3478		6.60151	1.36716	100.185		1.92577	0.016148	0.071516	0.0160741	0.037741	0.202528	0.00511136	0.982337	0.730892	0.0145952	4.00271		49.9	2.06	13.73	11.66	0.2	8.17	10.36	2.03
MSJ14-2-cpx3-3_3	Thakurvadi				6867	3129		51.9308	0.6762	2.0564	7.9021	0.2528	17.823	18.3852	0.1875	0.5621	99.7761		0.0891494	0	37.1029	50.0463	12.8508	80.0821		6.31716	1.76142	99.9526		1.9102	0.0187094	0.0891494	0.0163472	0.0487556	0.194327	0.00787621	0.977336	0.724571	0.0133722	4.00065		49.9	2.06	13.73	11.66	0.2	8.17	10.36	2.03
MSJ14-2-cpx3-3_4	Thakurvadi				6889	3143		53.1421	0.6027	1.4306	8.5682	0.1624	18.4469	17.5934	0.1627	0.426	100.535		0.06027	0.0012727	35.133	51.2554	13.6117	79.3296		7.74518	0.914654	100.627		1.93973	0.0165475	0.0615427	0.0122938	0.0251227	0.236423	0.00502082	1.00377	0.688034	0.0115143	4		49.9	2.06	13.73	11.66	0.2	8.17	10.36	2.03
MSJ14-2-cpx3-3_5	Thakurvadi				6912	3157		52.7199	0.5663	1.5625	8.2148	0.1833	18.4251	17.6106	0.1872	0.432	99.9017		0.0662615	0.00128443	35.3597	51.4749	13.1654	79.9928		7.08965	1.25043	100.027		1.93374	0.0156243	0.0675459	0.012528	0.0345135	0.217472	0.00569471	1.00749	0.692078	0.013313	4		49.9	2.06	13.73	11.66	0.2	8.17	10.36	2.03
MSJ14-2-cpx3-3_6	Thakurvadi				6934	3170		51.8946	0.8668	2.3233	7.9319	0.128	16.7253	19.3665	0.2168	0.4255	99.8787		0.0862409	0.014737	39.5797	47.5604	12.8599	78.9863		7.0723	0.955307	99.9744		1.91376	0.0240444	0.100978	0.0124062	0.0265103	0.218113	0.00399817	0.919491	0.765198	0.0155014	4		49.9	2.06	13.73	11.66	0.2	8.17	10.36	2.03
MSJ14-2-cpx4-4_1	Thakurvadi				7570	-9587		51.1003	0.9141	3.2104	7.7151	0.2225	16.5827	18.8482	0.2218	0.8339	99.649		0.111183	0.0286729	39.1698	47.9499	12.8803	79.3024		6.96438	0.834307	99.7326		1.88882	0.025415	0.139856	0.02437	0.0232059	0.215281	0.00696598	0.913756	0.746438	0.0158955	4		49.9	2.06	13.73	11.66	0.2	8.17	10.36	2.03
MSJ14-2-cpx4-4_2	Thakurvadi				7591	-9595		51.9616	0.7284	2.1296	7.6697	0.1671	17.6603	18.9659	0.2036	0.6782	100.164		0.0920355	0	38.1938	49.4844	12.3218	80.4099		6.14793	1.69121	100.334		1.90539	0.020091	0.0920355	0.0196623	0.0466665	0.188533	0.00518995	0.965401	0.745131	0.0144752	4.00257		49.9	2.06	13.73	11.66	0.2	8.17	10.36	2.03
MSJ14-2-cpx4-4_3	Thakurvadi				7612	-9603		52.232	0.6007	2.0309	7.1501	0.198	17.8064	19.3204	0.2208	0.7957	100.355		0.0874879	0	38.7698	49.7169	11.5133	81.6154		5.60892	1.71278	100.527		1.90915	0.0165154	0.0874879	0.0229947	0.0471099	0.17145	0.00612991	0.970259	0.756619	0.0156476	4.00336		49.9	2.06	13.73	11.66	0.2	8.17	10.36	2.03
MSJ14-2-cpx4-4_4	Thakurvadi				7633	-9611		51.5815	0.6903	2.5713	6.7839	0.1285	17.0806	19.4088	0.2186	0.9389	99.4024		0.0955255	0.0163642	39.9593	48.9298	11.1109	81.7792		5.84276	1.04593	99.5072		1.90447	0.0191712	0.11189	0.0274079	0.0290597	0.180408	0.00401856	0.940141	0.767781	0.0156487	4		49.9	2.06	13.73	11.66	0.2	8.17	10.36	2.03
MSJ14-2-cpx4-4_5	Thakurvadi				7654	-9619		50.4579	1.2076	3.4928	8.5993	0.2076	16.7417	18.2145	0.201	0.521	99.6434		0.133348	0.0189395	37.6448	48.1436	14.2115	77.631		7.10018	1.66603	99.8103		1.86665	0.0336037	0.152287	0.0152387	0.0463794	0.219664	0.006505	0.923299	0.721953	0.0144171	4		49.9	2.06	13.73	11.66	0.2	8.17	10.36	2.03
BOR-14-2-cpx-1-1_1	Thakurvadi				14618	-14319		51.3353	0.4621	2.3497	7.1928	0.1821	18.0131	18.7017	0.2233	0.5109	98.971		0.10228	0	37.7634	50.6092	11.6274	81.699		4.67797	2.79485	99.251		1.896	0.0128377	0.10228	0.0149188	0.077676	0.144489	0.00569662	0.991788	0.740049	0.0159903	4.00172		52.32	1.01	8.12	10	0.19	13.46	12.34	1.26
BOR-14-2-cpx-1-1_2	Thakurvadi				14618	-14309		51.0601	0.4851	2.5078	7.1097	0.1264	17.8244	18.6718	0.2528	0.6859	98.724		0.109428	0	38.0111	50.4882	11.5007	81.7153		4.51049	2.88862	99.0134		1.89043	0.0135095	0.109428	0.0200777	0.0804779	0.139655	0.0039638	0.983789	0.740666	0.0181469	4.00014		52.32	1.01	8.12	10	0.19	13.46	12.34	1.26
BOR-14-2-cpx-1-1_3	Thakurvadi				14618	-14299		51.4715	0.5292	2.4512	7.2481	0.1681	17.9134	18.5827	0.2088	0.6092	99.1822		0.10179	0.00474952	37.6949	50.5594	11.7457	81.5007		5.14548	2.33674	99.4163		1.89821	0.01468	0.10654	0.0177629	0.0648477	0.158693	0.00525086	0.984836	0.73425	0.0149298	4		52.32	1.01	8.12	10	0.19	13.46	12.34	1.26
BOR-14-2-cpx-1-1_4	Thakurvadi				14618	-14289		51.7113	0.4409	2.2694	6.9507	0.1766	17.9988	18.8433	0.2188	0.653	99.2628		0.0960739	0.00240242	38.1044	50.6423	11.2533	82.1938		4.81172	2.37714	99.501		1.90393	0.0122105	0.0984763	0.0190087	0.0658609	0.148157	0.00550733	0.987909	0.743326	0.0156192	4		52.32	1.01	8.12	10	0.19	13.46	12.34	1.26
BOR-14-2-cpx-1-1_5	Thakurvadi				14618	-14279		51.5084	0.5078	2.2985	6.9366	0.195	17.9889	18.7562	0.2273	0.6563	99.075		0.0999272	0	38.0031	50.7142	11.2827	82.2154		4.70432	2.48083	99.3236		1.90003	0.0140898	0.0999272	0.0191408	0.0688633	0.145123	0.00609261	0.989228	0.741286	0.0162566	4.00004		52.32	1.01	8.12	10	0.19	13.46	12.34	1.26
BOR-14-2-cpx-1-1_7	Thakurvadi				14618	-14259		51.2862	0.4964	2.1413	6.9926	0.1539	17.9138	19.0164	0.2114	0.6978	98.9098		0.0934622	0	38.4004	50.3323	11.2673	82.036		5.03745	2.17285	99.1275		1.89934	0.0138281	0.0934622	0.0204319	0.0605534	0.156016	0.00482755	0.989006	0.754551	0.0151794	4.0072		52.32	1.01	8.12	10	0.19	13.46	12.34	1.26
BOR-14-2-cpx-1-1_8	Thakurvadi				14618	-14249		51.51	0.4759	2.1942	6.7961	0.1254	17.8137	19.1252	0.2096	0.6683	98.9184		0.0955889	0	38.7818	50.2605	10.9577	82.371		4.7058	2.32304	99.1511		1.904	0.0132318	0.0955889	0.0195309	0.0646158	0.145467	0.00392607	0.981607	0.757424	0.0150215	4.00041		52.32	1.01	8.12	10	0.19	13.46	12.34	1.26
BOR-14-2-cpx-1-1_9	Thakurvadi				14618	-14239		51.3568	0.4841	2.3602	6.9014	0.169	17.9719	18.8275	0.2176	0.6906	98.9791		0.102715	0	38.1479	50.6667	11.1854	82.2759		4.59445	2.56382	99.236		1.8964	0.0134461	0.102715	0.020162	0.0712402	0.14188	0.00528571	0.989313	0.744872	0.0155789	4.00089		52.32	1.01	8.12	10	0.19	13.46	12.34	1.26
BOR-14-2-cpx-1-1_10	Thakurvadi				14618	-14229		50.9987	0.5019	2.6927	7.298	0.1867	17.6255	18.7005	0.2489	0.5914	98.8443		0.11243	0.00502906	38.1109	49.9792	11.9099	81.1505		4.71308	2.87274	99.1321		1.88757	0.013973	0.117459	0.0173062	0.0800105	0.145883	0.00585294	0.97251	0.741574	0.0178614	4		52.32	1.01	8.12	10	0.19	13.46	12.34	1.26
BOR-14-2-cpx-1-1_11	Thakurvadi				14618	-14219		51.1735	0.5286	2.4445	7.1782	0.2194	17.8024	18.7525	0.2277	0.6468	98.9736		0.106521	0	38.0383	50.2448	11.717	81.553		4.76767	2.67893	99.242		1.89205	0.0147009	0.106521	0.0189075	0.0745344	0.147418	0.00687085	0.98124	0.742857	0.0163229	4.00143		52.32	1.01	8.12	10	0.19	13.46	12.34	1.26
BOR-14-2-cpx-1-1_12	Thakurvadi				14618	-14209		51.6911	0.4682	2.2489	7.1084	0.1744	17.7978	18.9837	0.2228	0.6184	99.3137		0.0957199	0.00192309	38.4023	50.0949	11.5029	81.6957		4.97423	2.3718	99.5513		1.90428	0.0129741	0.097643	0.0180119	0.0657507	0.153249	0.00544186	0.97744	0.749296	0.0159139	4		52.32	1.01	8.12	10	0.19	13.46	12.34	1.26
BOR-14-2-cpx-1-1_13	Thakurvadi				14618	-14199		51.4776	0.4574	2.2039	7.0402	0.1755	17.9907	19.1361	0.2139	0.7125	99.4078		0.095711	0	38.4242	50.2632	11.3126	81.9991		4.93477	2.33985	99.6422		1.89685	0.0126777	0.095711	0.0207575	0.0648799	0.152068	0.00547743	0.988259	0.755484	0.0152817	4.00744		52.32	1.01	8.12	10	0.19	13.46	12.34	1.26
BOR-14-2-cpx-1-1_14	Thakurvadi				14618	-14189		51.1316	0.5327	2.4247	7.0413	0.2012	17.7906	18.8436	0.2023	0.7236	98.8916		0.105766	0	38.2592	50.2589	11.4819	81.8311		4.79755	2.49358	99.1414		1.89244	0.0148301	0.105766	0.0211742	0.0694486	0.148493	0.00630734	0.981593	0.747229	0.0145169	4.0018		52.32	1.01	8.12	10	0.19	13.46	12.34	1.26
BOR-14-2-cpx-1-1_15	Thakurvadi				14618	-14179		51.747	0.4428	2.1469	7.0942	0.1843	18.1477	18.7366	0.1915	0.6953	99.3863		0.0931241	0	37.7219	50.8365	11.4415	82.0146		5.07851	2.24013	99.6107		1.90449	0.0122583	0.0931241	0.0202321	0.0620403	0.15631	0.0057452	0.99569	0.738827	0.013665	4.00238		52.32	1.01	8.12	10	0.19	13.46	12.34	1.26
BOR-14-2-cpx-1-1_16	Thakurvadi				14618	-14169		50.7703	0.5632	2.4408	8.0405	0.1738	17.6779	18.4021	0.1946	0.4928	98.756		0.106922	0	37.2418	49.7789	12.9793	79.6716		5.62857	2.68048	99.0246		1.88707	0.015746	0.106922	0.0144819	0.0749719	0.174958	0.0054716	0.97953	0.732831	0.0140239	4.00601		52.32	1.01	8.12	10	0.19	13.46	12.34	1.26
BOR-14-2-cpx-1-1_18	Thakurvadi				14618	-14149		51.3981	0.6864	2.1769	9.4203	0.254	17.7547	17.2763	0.1729	0.1781	99.3177		0.0950286	0	34.8777	49.8726	15.2497	77.0627		7.3547	2.2956	99.5477		1.90374	0.0191235	0.0950286	0.00521554	0.0639827	0.227814	0.00796855	0.980351	0.685596	0.0124166	4.00123		52.32	1.01	8.12	10	0.19	13.46	12.34	1.26
BOR-14-2-cpx-1-1_19	Thakurvadi				14618	-14139		51.5589	0.5961	2.002	8.6821	0.1649	17.6194	18.0005	0.1768	0.2309	99.0316		0.0875168	0	36.4211	49.6034	13.9755	78.3437		6.74142	2.15677	99.2477		1.91238	0.0166311	0.0875168	0.00677128	0.0601979	0.209112	0.00518057	0.974251	0.715342	0.0127145	4.0001		52.32	1.01	8.12	10	0.19	13.46	12.34	1.26
BOR-14-2-cpx-1-1_20	Thakurvadi				14618	-14129		52.3189	0.6105	1.8517	9.1357	0.2228	17.2979	17.5978	0.2073	0.0972	99.3398		0.0606406	0.0202553	35.9337	49.1459	14.9204	77.1441		8.54244	0.659318	99.4059		1.93936	0.0170222	0.0808959	0.00284867	0.0183908	0.264812	0.00699521	0.955876	0.698901	0.0148986	4		52.32	1.01	8.12	10	0.19	13.46	12.34	1.26
BOR-14-2-cpx-2-2_1	Thakurvadi				-10553	-21168		51.6935	0.5701	2.6424	7.4765	0.1438	18.1389	18.2328	0.2209	0.4855	99.6044		0.102969	0.0113174	36.8931	51.0686	12.0384	81.2199		5.46253	2.23822	99.8286		1.89703	0.0157369	0.114286	0.0140865	0.0618084	0.167644	0.00446975	0.992334	0.716885	0.0157174	4		52.32	1.01	8.12	10	0.19	13.46	12.34	1.26
BOR-14-2-cpx-2-2_2	Thakurvadi				-10543	-21166		51.6401	0.47	2.3037	7.1115	0.144	17.9806	18.5781	0.2235	0.6028	99.0543		0.0944178	0.00577176	37.7137	50.787	11.4994	81.8416		5.13618	2.19526	99.2742		1.90558	0.0130457	0.10019	0.0175869	0.0609583	0.158503	0.00450079	0.98913	0.734513	0.0159906	4		52.32	1.01	8.12	10	0.19	13.46	12.34	1.26
BOR-14-2-cpx-2-2_3	Thakurvadi				-10533	-21164		51.523	0.5355	2.651	7.4264	0.149	18.0028	18.321	0.2287	0.571	99.4084		0.104887	0.0100344	37.174	50.8254	12.0006	81.2076		5.31571	2.3457	99.6434		1.89511	0.0148157	0.114921	0.0166053	0.0649253	0.163513	0.00464201	0.987149	0.722006	0.0163097	4		52.32	1.01	8.12	10	0.19	13.46	12.34	1.26
BOR-14-2-cpx-2-2_4	Thakurvadi				-10523	-21161		51.341	0.5188	2.5068	7.3507	0.1629	17.8778	18.1689	0.3515	0.6435	98.9219		0.103385	0.00575651	37.1474	50.8586	11.9941	81.2576		4.91727	2.70438	99.1928		1.89661	0.014416	0.109142	0.0187948	0.0751778	0.151913	0.00509708	0.984549	0.71912	0.025176	4		52.32	1.01	8.12	10	0.19	13.46	12.34	1.26
BOR-14-2-cpx-2-2_5	Thakurvadi				-10513	-21159		51.8094	0.4887	2.4588	7.2821	0.1557	17.884	18.172	0.1976	0.5322	98.9805		0.0852311	0.0218683	37.1898	50.9257	11.8845	81.4052		6.15617	1.2513	99.1059		1.91477	0.0135856	0.107099	0.015551	0.0347998	0.190272	0.00487396	0.985328	0.719562	0.0141593	4		52.32	1.01	8.12	10	0.19	13.46	12.34	1.26
BOR-14-2-cpx-2-2_7	Thakurvadi				-10493	-21155		51.3597	0.5015	2.4527	7.0921	0.2034	17.9212	18.4496	0.2163	0.5884	98.7849		0.09953	0.00743431	37.5896	50.8042	11.6062	81.833		5.07296	2.24395	99.0097		1.90047	0.0139585	0.106964	0.0172142	0.0624827	0.156984	0.00637493	0.988585	0.731447	0.0155182	4		52.32	1.01	8.12	10	0.19	13.46	12.34	1.26
BOR-14-2-cpx-2-2_8	Thakurvadi				-10483	-21153		51.865	0.4454	2.0807	7.1702	0.1623	17.9861	18.6588	0.1887	0.6686	99.2258		0.0876603	0.002758	37.7635	50.6497	11.5868	81.7236		5.41262	1.95328	99.4215		1.91234	0.0123529	0.0904183	0.0194909	0.0541953	0.166899	0.00506868	0.988636	0.73711	0.0134899	4		52.32	1.01	8.12	10	0.19	13.46	12.34	1.26
BOR-14-2-cpx-2-2_9	Thakurvadi				-10473	-21151		51.6178	0.5098	2.3101	7.3832	0.1978	18.2537	18.6346	0.2271	0.6415	99.7756		0.0998936	0	37.305	50.845	11.85	81.506		5.12464	2.51004	100.027		1.89387	0.0140695	0.0998936	0.018609	0.0693008	0.157243	0.00614699	0.998413	0.732535	0.0161553	4.00624		52.32	1.01	8.12	10	0.19	13.46	12.34	1.26
BOR-14-2-cpx-2-2_10	Thakurvadi				-10463	-21148		51.5405	0.5035	2.423	7.1815	0.1967	18.0933	18.6641	0.2056	0.6127	99.4209		0.104991	0	37.6292	50.7559	11.6149	81.7888		4.77512	2.67432	99.6888		1.89491	0.0139242	0.104991	0.01781	0.073988	0.146819	0.00612535	0.99167	0.7352	0.0146558	4.0001		52.32	1.01	8.12	10	0.19	13.46	12.34	1.26
BOR-14-2-cpx-2-2_11	Thakurvadi				-10453	-21146		51.3702	0.4672	2.4389	7.2187	0.1806	18.1587	18.504	0.2156	0.5269	99.0808		0.105962	0	37.3462	50.9937	11.6602	81.7656		4.62031	2.88771	99.3701		1.89371	0.0129549	0.105962	0.0153569	0.0801053	0.142439	0.00563903	0.997917	0.730843	0.0154098	4.00033		52.32	1.01	8.12	10	0.19	13.46	12.34	1.26
BOR-14-2-cpx-2-2_12	Thakurvadi				-10443	-21144		51.6045	0.4618	2.2658	7.2155	0.1953	18.1525	18.3348	0.2133	0.5631	99.0066		0.0955279	0.00302392	37.1311	51.1504	11.7185	81.7671		5.08686	2.36566	99.2436		1.90447	0.0128195	0.0985518	0.0164304	0.0656971	0.156997	0.00610485	0.998693	0.724971	0.0152625	4		52.32	1.01	8.12	10	0.19	13.46	12.34	1.26
BOR-14-2-cpx-2-2_13	Thakurvadi				-10433	-21142		51.3597	0.4775	2.4668	7.3432	0.2018	18.0944	18.4773	0.2072	0.541	99.1689		0.107145	0	37.294	50.8154	11.8907	81.4557		4.75682	2.87435	99.4569		1.89279	0.0132368	0.107145	0.0157635	0.0797129	0.146607	0.00629924	0.994109	0.729587	0.0148053	4.00006		52.32	1.01	8.12	10	0.19	13.46	12.34	1.26
BOR-14-2-cpx-2-2_14	Thakurvadi				-10423	-21140		52.164	0.4587	2.3362	7.0783	0.1886	18.2689	18.7126	0.1945	0.5843	99.9861		0.093844	0.00676889	37.571	51.0367	11.3923	82.1455		5.15554	2.13685	100.2		1.90616	0.012608	0.100613	0.016881	0.0587582	0.15755	0.00583734	0.995196	0.732621	0.0137801	4		52.32	1.01	8.12	10	0.19	13.46	12.34	1.26
BOR-14-2-cpx-2-2_15	Thakurvadi				-10413	-21137		51.879	0.4665	2.2385	7.1744	0.1715	18.0492	18.4867	0.2171	0.6176	99.3005		0.0898129	0.00732692	37.4712	50.9034	11.6255	81.7672		5.41534	1.95492	99.4964		1.91019	0.0129201	0.0971399	0.0179791	0.0541653	0.16675	0.00534853	0.99072	0.729292	0.0154985	4		52.32	1.01	8.12	10	0.19	13.46	12.34	1.26
BOR-14-2-cpx-2-2_17	Thakurvadi				-10393	-21133		51.7671	0.4396	2.1731	7.1179	0.1426	18.0674	18.5529	0.1868	0.5574	99.0048		0.088845	0.00570856	37.5866	50.9293	11.4841	81.8997		5.30985	2.00937	99.2061		1.91116	0.0122076	0.0945536	0.0162699	0.0558224	0.163938	0.0044591	0.994366	0.733857	0.013371	4		52.32	1.01	8.12	10	0.19	13.46	12.34	1.26
BOR-14-2-cpx-2-2_18	Thakurvadi				-10383	-21131		51.7562	0.4881	2.4285	7.2946	0.1443	17.8218	18.3313	0.221	0.5846	99.0704		0.0885427	0.0171625	37.4595	50.6723	11.8682	81.3264		5.90185	1.54783	99.2255		1.91146	0.0135594	0.105705	0.0170701	0.0430162	0.182283	0.00451392	0.981211	0.725359	0.0158249	4		52.32	1.01	8.12	10	0.19	13.46	12.34	1.26
BOR-14-2-cpx-2-2_19	Thakurvadi				-10373	-21129		51.5117	0.4717	2.2032	7.233	0.1711	18.0387	18.5267	0.1933	0.622	98.9714		0.0959505	0	37.4984	50.8008	11.7008	81.6369		5.11648	2.35218	99.2071		1.90346	0.0131109	0.0959505	0.018172	0.0654056	0.158112	0.00535517	0.993691	0.733488	0.0138489	4.00059		52.32	1.01	8.12	10	0.19	13.46	12.34	1.26
BOR-14-2-cpx-2-2_20	Thakurvadi				-10363	-21127		51.5887	0.4888	2.3726	7.3339	0.2245	18.104	18.6247	0.2129	0.613	99.5631		0.10274	0	37.4618	50.667	11.8712	81.4829		4.95546	2.64326	99.8279		1.89546	0.0135089	0.10274	0.0178072	0.0730815	0.152265	0.00698653	0.991614	0.733173	0.0151664	4.0018		52.32	1.01	8.12	10	0.19	13.46	12.34	1.26
BOR-14-2-cpx-2-2_22	Thakurvadi				-10343	-21122		51.5939	0.5014	2.3959	7.3017	0.2092	17.8734	18.6292	0.2128	0.6047	99.3222		0.09921	0.00482042	37.7393	50.3799	11.8808	81.3555		5.21839	2.31528	99.5542		1.90079	0.0138947	0.10403	0.0176137	0.0641868	0.160779	0.00652805	0.981638	0.735339	0.0152004	4		52.32	1.01	8.12	10	0.19	13.46	12.34	1.26
BOR-14-2-cpx-2-2_23	Thakurvadi				-10333	-21120		51.6377	0.5053	2.3373	7.3994	0.148	17.9968	18.7581	0.2242	0.6505	99.6573		0.101179	0	37.7492	50.3924	11.8583	81.258		5.10965	2.54471	99.9123		1.89666	0.0139605	0.101179	0.0188905	0.0703342	0.156953	0.00460436	0.98543	0.73819	0.0159663	4.00216		52.32	1.01	8.12	10	0.19	13.46	12.34	1.26
BOR-14-2-cpx-2-2_24	Thakurvadi				-10323	-21118		51.8303	0.5034	2.4924	7.2247	0.1909	17.8568	18.4103	0.2105	0.5418	99.2611		0.0897666	0.0184955	37.5366	50.658	11.8054	81.5018		5.8421	1.53654	99.415		1.91023	0.0139555	0.108262	0.0157876	0.0426143	0.180064	0.00595929	0.981104	0.726978	0.0150418	4		52.32	1.01	8.12	10	0.19	13.46	12.34	1.26
BOR-14-2-cpx-2-2_25	Thakurvadi				-10313	-21116		51.5094	0.5193	2.3825	7.328	0.1861	17.959	18.5836	0.2298	0.4948	99.1925		0.101281	0.00222417	37.5892	50.5436	11.8672	81.3734		4.98385	2.60516	99.4535		1.89872	0.0143987	0.103505	0.0144205	0.072263	0.153637	0.0058104	0.986881	0.733942	0.0164237	4		52.32	1.01	8.12	10	0.19	13.46	12.34	1.26
BOR-14-2-cpx-2-2_26	Thakurvadi				-10303	-21113		51.7218	0.5093	2.4023	7.3807	0.1634	17.9929	18.4931	0.2171	0.5108	99.3914		0.0968658	0.00731292	37.4214	50.6597	11.9189	81.2933		5.36623	2.23877	99.6157		1.90313	0.0140961	0.104179	0.0148601	0.0619888	0.165128	0.00509253	0.986973	0.72906	0.0154882	4		52.32	1.01	8.12	10	0.19	13.46	12.34	1.26
BOR-14-2-cpx-2-2_27	Thakurvadi				-10293	-21111		51.3771	0.5503	2.5225	7.5429	0.2021	18.088	18.176	0.2059	0.5597	99.2245		0.10633	0.0032475	36.8003	50.9559	12.2438	81.0415		5.24039	2.55888	99.4809		1.89367	0.0152568	0.109578	0.0163104	0.0709728	0.16153	0.00630938	0.99388	0.717779	0.0147142	4		52.32	1.01	8.12	10	0.19	13.46	12.34	1.26
BOR-14-2-cpx-2-2_28	Thakurvadi				-10283	-21109		51.7617	0.4705	2.2913	7.1157	0.1876	17.9219	18.573	0.2088	0.6362	99.1667		0.0908595	0.00874237	37.7409	50.6716	11.5875	81.7841		5.41721	1.8876	99.3558		1.90914	0.0130532	0.0996018	0.0185523	0.0523899	0.167094	0.00586068	0.985421	0.733954	0.0149316	4		52.32	1.01	8.12	10	0.19	13.46	12.34	1.26
BOR-14-2-cpx-2-2_29	Thakurvadi				-10273	-21107		51.771	0.4955	2.4767	7.3143	0.1703	17.9379	18.6028	0.2034	0.5774	99.5493		0.0974786	0.00978995	37.6534	50.5183	11.8282	81.384		5.42668	2.09779	99.7595		1.90252	0.0136967	0.107269	0.0167763	0.0580114	0.166776	0.00530082	0.982705	0.732452	0.0144924	4		52.32	1.01	8.12	10	0.19	13.46	12.34	1.26
BOR-14-2-cpx-2-2_30	Thakurvadi				-10263	-21105		51.447	0.5356	2.3983	7.3081	0.1557	18.1052	18.4538	0.2104	0.6188	99.2329		0.104139	0	37.301	50.92	11.779	81.537		4.98891	2.57742	99.4911		1.89546	0.0148431	0.104139	0.0180252	0.0714575	0.153715	0.00485881	0.994414	0.728449	0.0150296	4.0004		52.32	1.01	8.12	10	0.19	13.46	12.34	1.26
BOR-14-2-cpx-2-2_31	Thakurvadi				-10253	-21102		51.8781	0.4829	2.3335	7.3143	0.1883	18.0064	18.5579	0.2158	0.5644	99.5416		0.0937507	0.00730467	37.5135	50.645	11.8415	81.4416		5.4031	2.124	99.7544		1.90625	0.013347	0.101055	0.0163968	0.0587296	0.166033	0.00586046	0.98635	0.730604	0.0153742	4		52.32	1.01	8.12	10	0.19	13.46	12.34	1.26
BOR-14-2-cpx-2-2_32	Thakurvadi				-10243	-21100		51.4009	0.4807	2.5597	7.5817	0.2039	17.9289	18.5677	0.2039	0.5056	99.433		0.108679	0.00232541	37.4402	50.3019	12.2579	80.826		4.99548	2.87418	99.721		1.89132	0.0133045	0.111004	0.0147088	0.0795821	0.153719	0.00635474	0.98346	0.731999	0.0145465	4		52.32	1.01	8.12	10	0.19	13.46	12.34	1.26
BOR-14-2-cpx-2-2_33	Thakurvadi				-10233	-21098		51.9752	0.4889	2.2655	7.3377	0.1773	17.9844	18.5575	0.215	0.563	99.5645		0.0901098	0.00800451	37.5289	50.605	11.866	81.3748		5.57919	1.95431	99.7603		1.90989	0.0135133	0.0981143	0.0163567	0.0540398	0.171451	0.00551832	0.985183	0.730616	0.0153178	4		52.32	1.01	8.12	10	0.19	13.46	12.34	1.26
BOR-14-2-cpx-2-2_34	Thakurvadi				-10223	-21096		51.5574	0.482	2.274	6.9754	0.1895	18.0548	18.6383	0.1877	0.6183	98.9774		0.0963105	0.00264771	37.7644	50.9003	11.3353	82.1873		4.95861	2.24135	99.202		1.90369	0.0133869	0.0989582	0.0180501	0.0622761	0.153116	0.00592652	0.993817	0.737342	0.0134374	4		52.32	1.01	8.12	10	0.19	13.46	12.34	1.26
BOR-14-2-cpx-2-2_35	Thakurvadi				-10213	-21094		51.5286	0.4624	2.2731	7.2882	0.1806	18.0532	18.487	0.2123	0.603	99.0884		0.0987876	5.78547e-05	37.3945	50.8097	11.7957	81.5347		4.99818	2.545	99.3434		1.90121	0.012833	0.0988455	0.0175904	0.0706605	0.154223	0.00564398	0.99299	0.730813	0.0151872	4		52.32	1.01	8.12	10	0.19	13.46	12.34	1.26
BOR-14-2-cpx-2-2_36	Thakurvadi				-10203	-21092		51.9302	0.4573	2.2358	7.1421	0.1671	18.0704	18.4488	0.2138	0.6001	99.2656		0.0875954	0.00944413	37.4225	51.0015	11.576	81.8518		5.49881	1.82626	99.4486		1.9124	0.0126675	0.0970396	0.0174727	0.0506093	0.16935	0.00521221	0.992056	0.727923	0.0152656	4		52.32	1.01	8.12	10	0.19	13.46	12.34	1.26
BOR-14-2-cpx-2-2_37	Thakurvadi				-10193	-21089		51.4885	0.4568	2.3663	7.0613	0.2294	17.9234	18.7972	0.2014	0.6567	99.181		0.101621	0.00120447	38.0289	50.4535	11.5176	81.8994		4.78028	2.535	99.435		1.89838	0.0126686	0.102825	0.0191432	0.0703328	0.147395	0.00716394	0.985149	0.742546	0.0143972	4		52.32	1.01	8.12	10	0.19	13.46	12.34	1.26
BOR-14-2-cpx-2-2_38	Thakurvadi				-10183	-21087		51.7893	0.539	2.472	7.2865	0.159	18.1598	18.5118	0.2228	0.6279	99.7681		0.102446	0.00430192	37.3279	50.9503	11.7218	81.6267		5.13021	2.39638	100.008		1.89755	0.014855	0.106748	0.0181895	0.066072	0.157197	0.00493443	0.991913	0.726709	0.0158276	4		52.32	1.01	8.12	10	0.19	13.46	12.34	1.26
BOR-14-2-cpx-2-2_39	Thakurvadi				-10173	-21085		52.2775	0.4683	2.3755	7.35	0.1696	17.9913	18.3989	0.1959	0.5729	99.7999		0.0830758	0.0195842	37.318	50.7738	11.9082	81.3552		6.20939	1.26761	99.9269		1.91692	0.0129165	0.10266	0.016609	0.034977	0.190412	0.00526747	0.98347	0.722836	0.0139274	4		52.32	1.01	8.12	10	0.19	13.46	12.34	1.26
BOR-14-2-cpx-2-2_40	Thakurvadi				-10163	-21083		51.769	0.5221	2.4179	7.52	0.2036	18.1467	18.3713	0.2122	0.5722	99.735		0.101479	0.00302692	37.0007	50.8532	12.146	81.1379		5.29807	2.46933	99.9824		1.89852	0.0144022	0.104506	0.0165909	0.0681448	0.162487	0.00632425	0.992092	0.721844	0.0150882	4		52.32	1.01	8.12	10	0.19	13.46	12.34	1.26
BOR-14-2-cpx-2-2_41	Thakurvadi				-10153	-21081		51.5871	0.4584	2.2782	7.2877	0.2026	18.3849	18.3998	0.2188	0.5715	99.389		0.0987427	0	36.9259	51.3369	11.7372	81.8083		4.9347	2.61499	99.651		1.89713	0.0126803	0.0987427	0.0166168	0.0723661	0.151766	0.00631077	1.00792	0.724983	0.0156009	4.00412		52.32	1.01	8.12	10	0.19	13.46	12.34	1.26
BOR-14-2-cpx-2-2_42	Thakurvadi				-10143	-21078		51.769	0.49	2.3775	7.2924	0.1995	17.8958	18.2427	0.2041	0.6246	99.0956		0.0883045	0.0151681	37.2356	50.8243	11.9401	81.3938		5.92291	1.52197	99.2481		1.9117	0.0136105	0.103473	0.0182359	0.0422924	0.182911	0.0062399	0.985164	0.721765	0.014613	4		52.32	1.01	8.12	10	0.19	13.46	12.34	1.26
BOR-14-2-cpx-2-2_43	Thakurvadi				-10133	-21076		52.222	0.4433	2.2019	7.2127	0.1806	18.4518	18.2771	0.2011	0.5462	99.7367		0.0879252	0.00709263	36.7575	51.6331	11.6094	82.0154		5.42045	1.99181	99.9363		1.91207	0.012209	0.0950178	0.0158117	0.054879	0.165975	0.00560086	1.00716	0.716995	0.0142761	4		52.32	1.01	8.12	10	0.19	13.46	12.34	1.26
BOR-14-2-cpx-2-2_44	Thakurvadi				-10123	-21074		52.101	0.4603	2.2979	7.3325	0.2143	17.9944	18.3886	0.2206	0.5704	99.58		0.0858409	0.0136582	37.2852	50.7664	11.9483	81.3939		5.83901	1.65978	99.7463		1.91416	0.0127204	0.0994991	0.0165686	0.045887	0.179402	0.00666868	0.985548	0.723833	0.0157139	4		52.32	1.01	8.12	10	0.19	13.46	12.34	1.26
BOR-14-2-cpx-2-2_45	Thakurvadi				-10113	-21072		51.5367	0.5027	2.3527	7.2034	0.1649	18.1135	18.3973	0.2118	0.5944	99.0774		0.0990855	0.00318931	37.2767	51.0666	11.6567	81.76		5.06976	2.3712	99.315		1.90091	0.0139471	0.102275	0.0173341	0.0658146	0.156383	0.00515172	0.995994	0.727039	0.0151467	4		52.32	1.01	8.12	10	0.19	13.46	12.34	1.26
BOR-14-2-cpx-2-2_46	Thakurvadi				-10103	-21070		51.6616	0.4758	2.3071	7.162	0.1722	18.1319	18.4661	0.1989	0.561	99.1366		0.0957465	0.00447923	37.3648	51.0483	11.5869	81.8609		5.1264	2.26226	99.3633		1.90425	0.013192	0.100226	0.0163492	0.0627488	0.158025	0.0053762	0.996343	0.729272	0.0142147	4		52.32	1.01	8.12	10	0.19	13.46	12.34	1.26
BOR-14-2-cpx-2-2_47	Thakurvadi				-10093	-21068		51.7155	0.469	2.3376	7.231	0.1806	17.994	18.3525	0.2243	0.6266	99.1311		0.0924128	0.00920971	37.3199	50.9124	11.7677	81.6038		5.44981	1.97952	99.3294		1.90759	0.0130127	0.101623	0.0182738	0.0549452	0.168113	0.00564244	0.989464	0.725298	0.0160413	4		52.32	1.01	8.12	10	0.19	13.46	12.34	1.26
BOR-14-2-cpx-2-2_48	Thakurvadi				-10083	-21065		52.3736	0.4141	1.8868	7.6656	0.153	18.594	17.576	0.1996	0.5278	99.3905		0.0745669	0.00718505	35.4699	52.2111	12.319	81.2169		6.2551	1.56755	99.5476		1.92543	0.0114512	0.0817519	0.0153413	0.0433655	0.192312	0.00476424	1.01905	0.692299	0.0142273	4		52.32	1.01	8.12	10	0.19	13.46	12.34	1.26
BOR-14-2-cpx-2-2_49	Thakurvadi				-10073	-21063		52.1994	0.3629	1.8353	7.5102	0.1714	18.7641	17.6656	0.1803	0.4586	99.1478		0.0786695	0.00094641	35.4934	52.4564	12.0502	81.6641		5.65359	2.06333	99.3545		1.92133	0.0100474	0.0796159	0.0133458	0.0571495	0.174027	0.00534359	1.02961	0.696663	0.012867	4		52.32	1.01	8.12	10	0.19	13.46	12.34	1.26
BOR-14-2-cpx-2-2_50	Thakurvadi				-10063	-21061		52.0153	0.4227	2.0416	7.2175	0.1744	18.3366	18.2157	0.2079	0.614	99.2457		0.0852738	0.0032994	36.7989	51.5417	11.6594	81.9129		5.41352	2.00484	99.4466		1.91473	0.0117041	0.0885732	0.0178698	0.0555345	0.166652	0.00543761	1.00624	0.718421	0.014838	4		52.32	1.01	8.12	10	0.19	13.46	12.34	1.26
BOR-14-2-cpx-3-3_1	Thakurvadi				2880	-16317		52.6426	0.3689	1.365	7.8183	0.262	19.5365	17.0046	0.195	0.4062	99.5991		0.0590068	0	33.6743	53.8307	12.4951	81.6661		6.49016	1.47602	99.747		1.93086	0.0101777	0.0590068	0.0117795	0.0407391	0.199079	0.00813955	1.06824	0.668247	0.0138674	4.01013		52.32	1.01	8.12	10	0.19	13.46	12.34	1.26
BOR-14-2-cpx-3-3_2	Thakurvadi				2880	-16328		53.1586	0.3377	1.3511	7.9689	0.2623	19.7085	16.6675	0.1891	0.3637	100.007		0.0580679	0	32.9937	54.2831	12.7233	81.5112		6.57773	1.54607	100.162		1.9385	0.00926303	0.0580679	0.010486	0.0424258	0.200597	0.00810171	1.07141	0.65121	0.01337	4.00343		52.32	1.01	8.12	10	0.19	13.46	12.34	1.26
BOR-14-2-cpx-3-3_3	Thakurvadi				2880	-16339		52.9182	0.3872	1.5183	7.4916	0.1805	19.2084	17.3695	0.2081	0.42	99.7018		0.0651047	0.000323674	34.6792	53.361	11.9598	82.0485		5.98419	1.67526	99.8696		1.9349	0.0106492	0.0654284	0.0121416	0.0460936	0.182984	0.00559005	1.04701	0.680452	0.0147527	4		52.32	1.01	8.12	10	0.19	13.46	12.34	1.26
BOR-14-2-cpx-3-3_4	Thakurvadi				2880	-16350		52.9749	0.3494	1.4478	7.8844	0.2116	19.3564	17.101	0.1958	0.4056	99.9269		0.0623219	0	33.961	53.4853	12.5537	81.3999		6.40207	1.64737	100.092		1.93484	0.00959905	0.0623219	0.0117125	0.0452768	0.195548	0.00654602	1.05392	0.669198	0.0138655	4.00283		52.32	1.01	8.12	10	0.19	13.46	12.34	1.26
BOR-14-2-cpx-3-3_5	Thakurvadi				2880	-16361		52.9684	0.3481	1.4046	8.1704	0.2234	19.734	16.5148	0.1545	0.3561	99.8743		0.060481	0	32.6854	54.3433	12.9713	81.1517		6.79557	1.52791	100.027		1.93521	0.0095663	0.060481	0.0102863	0.0420064	0.207631	0.00691321	1.07482	0.64646	0.0109442	4.00431		52.32	1.01	8.12	10	0.19	13.46	12.34	1.26
BOR-14-2-cpx-3-3_6	Thakurvadi				2880	-16373		53.058	0.3145	1.3182	8.2325	0.2473	20.1289	16.2463	0.1793	0.3332	100.058		0.0566388	0	31.9338	55.0512	13.0149	81.3382		6.83984	1.54772	100.213		1.93432	0.00862436	0.0566388	0.00960411	0.0424597	0.208535	0.00763637	1.09397	0.634584	0.0126737	4.00904		52.32	1.01	8.12	10	0.19	13.46	12.34	1.26
BOR-14-2-cpx-3-3_7	Thakurvadi				2880	-16384		53.0397	0.3076	1.4646	7.7955	0.2049	19.7754	16.5656	0.1914	0.3481	99.6928		0.063024	0	32.9154	54.6725	12.4121	81.8907		6.17015	1.80633	99.8738		1.93657	0.00844786	0.063024	0.0100487	0.049629	0.188401	0.00633664	1.07638	0.648031	0.0135494	4.00041		52.32	1.01	8.12	10	0.19	13.46	12.34	1.26
BOR-14-2-cpx-3-3_8	Thakurvadi				2880	-16395		52.6584	0.4166	1.721	7.9363	0.2064	19.3197	17.3075	0.1809	0.4618	100.209		0.0739548	0	34.2406	53.1813	12.5781	81.2715		6.27752	1.84348	100.393		1.91998	0.0114256	0.0739548	0.0133125	0.0505795	0.191414	0.00637419	1.05012	0.676116	0.0127883	4.00606		52.32	1.01	8.12	10	0.19	13.46	12.34	1.26
BOR-14-2-cpx-3-3_9	Thakurvadi				2880	-16406		52.7228	0.4031	1.4992	8.2266	0.2358	19.8841	16.2366	0.1697	0.373	99.7509		0.0646335	0	32.1447	54.7736	13.0816	81.1627		6.79813	1.58753	99.91		1.92859	0.0110913	0.0646335	0.0107876	0.0436988	0.207964	0.00730586	1.08432	0.636348	0.0120357	4.00677		52.32	1.01	8.12	10	0.19	13.46	12.34	1.26
BOR-14-2-cpx-3-3_10	Thakurvadi				2880	-16417		53.1256	0.3647	1.5349	8.4805	0.2024	19.8005	16.1352	0.1697	0.3881	100.202		0.065842	0	31.9731	54.593	13.4339	80.6278		6.94691	1.70434	100.372		1.93362	0.00998463	0.065842	0.0111683	0.04668	0.211453	0.00623969	1.07436	0.629215	0.0119755	4.00054		52.32	1.01	8.12	10	0.19	13.46	12.34	1.26
BOR-14-2-cpx-3-3_11	Thakurvadi				2880	-16428		52.97	0.3603	1.4506	8.446	0.2237	19.9363	15.9996	0.1771	0.3514	99.915		0.0624081	0	31.6772	54.9203	13.4024	80.7977		6.97145	1.63873	100.079		1.9336	0.00989307	0.0624081	0.0101418	0.0450145	0.212822	0.00691654	1.0849	0.625755	0.0125344	4.00399		52.32	1.01	8.12	10	0.19	13.46	12.34	1.26
BOR-14-2-cpx-3-3_12	Thakurvadi				2880	-16439		52.6736	0.3696	1.8452	8.3169	0.1868	19.687	16.1549	0.1801	0.4657	99.8798		0.07786	0.00149818	32.1896	54.581	13.2294	80.8414		6.50226	2.01669	100.082		1.92214	0.010145	0.0793581	0.0134361	0.055378	0.198432	0.00577371	1.07098	0.631617	0.0127424	4		52.32	1.01	8.12	10	0.19	13.46	12.34	1.26
BOR-14-2-cpx-3-3_13	Thakurvadi				2880	-16450		52.9396	0.3408	1.5986	7.6859	0.1471	19.2091	17.134	0.1706	0.4373	99.663		0.0626404	0.00630815	34.2838	53.4796	12.2366	81.6688		6.47621	1.34438	99.7977		1.93736	0.00938121	0.0689486	0.0126527	0.0370219	0.198201	0.00455961	1.04796	0.671809	0.0121047	4		52.32	1.01	8.12	10	0.19	13.46	12.34	1.26
BOR-14-2-cpx-3-3_14	Thakurvadi				2880	-16461		52.7977	0.354	1.4777	7.8986	0.1768	19.5224	17.1337	0.1953	0.3555	99.9117		0.0636307	0	33.8597	53.6804	12.4599	81.5017		6.33621	1.73636	100.086		1.92903	0.00972875	0.0636307	0.0102693	0.0477387	0.193602	0.00547132	1.06332	0.670707	0.0138348	4.00734		52.32	1.01	8.12	10	0.19	13.46	12.34	1.26
BOR-14-2-cpx-3-3_15	Thakurvadi				2880	-16472		52.5148	0.4509	1.9632	7.3701	0.1707	18.8096	17.578	0.2027	0.5502	99.6102		0.0759906	0.0087802	35.4129	52.7257	11.8613	81.9802		6.03785	1.48059	99.7585		1.92401	0.0124261	0.0847708	0.0159375	0.0408194	0.184997	0.00529718	1.02734	0.690006	0.0143988	4		52.32	1.01	8.12	10	0.19	13.46	12.34	1.26
BOR-14-2-cpx-3-3_16	Thakurvadi				2880	-16484		52.5975	0.3702	1.8214	7.9053	0.1445	19.2559	17.0822	0.1933	0.4972	99.8675		0.0784039	0	34.0558	53.4148	12.5294	81.2807		6.02628	2.08824	100.077		1.92106	0.0101705	0.0784039	0.0143576	0.0573938	0.184069	0.00447023	1.04845	0.668464	0.0136885	4.00053		52.32	1.01	8.12	10	0.19	13.46	12.34	1.26
BOR-14-2-cpx-3-3_17	Thakurvadi				2880	-16495		52.3163	0.3923	1.9849	7.3858	0.1795	18.7205	17.8236	0.1949	0.5038	99.5016		0.0811907	0.00460972	35.8061	52.3275	11.8664	81.8784		5.61922	1.96328	99.6983		1.91881	0.0108229	0.0858004	0.0146093	0.0541856	0.172356	0.00557629	1.02358	0.700403	0.0138597	4		52.32	1.01	8.12	10	0.19	13.46	12.34	1.26
BOR-14-2-cpx-3-3_18	Thakurvadi				2880	-16506		52.3609	0.4489	2.0039	7.7281	0.1977	19.1831	17.2667	0.21	0.581	99.9803		0.0862069	0	34.4326	53.2267	12.3407	81.5663		5.77396	2.17172	100.198		1.91125	0.0123251	0.0862069	0.0167672	0.0596515	0.176254	0.00611227	1.04385	0.675269	0.0148619	4.00254		52.32	1.01	8.12	10	0.19	13.46	12.34	1.26
BOR-14-2-cpx-3-3_19	Thakurvadi				2880	-16517		52.43	0.4253	1.8591	7.3732	0.2015	18.8078	17.9874	0.2198	0.5703	99.8744		0.0801196	0	35.9238	52.2641	11.8121	81.9726		5.54784	2.02861	100.078		1.91717	0.0116978	0.0801196	0.0164877	0.0558194	0.169652	0.00624081	1.02524	0.704703	0.0155831	4.00271		52.32	1.01	8.12	10	0.19	13.46	12.34	1.26
BOR-14-2-cpx-3-3_20	Thakurvadi				2880	-16528		52.5758	0.4332	1.9997	7.3184	0.1349	18.6363	17.898	0.2102	0.6203	99.8268		0.0767787	0.00943258	36.0502	52.2292	11.7206	81.9474		5.99531	1.47041	99.9741		1.92322	0.0119196	0.0862113	0.0179399	0.0404751	0.183405	0.00417966	1.01628	0.701464	0.0149081	4		52.32	1.01	8.12	10	0.19	13.46	12.34	1.26
BOR-14-2-cpx-3-3_21	Thakurvadi				2880	-16539		52.5459	0.3984	1.8648	8.6796	0.2374	19.836	15.5972	0.1931	0.466	99.8184		0.0802745	0	31.0952	55.024	13.8807	80.2912		6.76111	2.1321	100.032		1.91923	0.0109456	0.0802745	0.0134571	0.058601	0.20652	0.00734439	1.08007	0.61037	0.0136747	4.00049		52.32	1.01	8.12	10	0.19	13.46	12.34	1.26
BOR-14-2-cpx-3-3_22	Thakurvadi				2880	-16550		52.0801	0.3809	2.0393	8.5907	0.2104	19.853	15.7789	0.1854	0.4674	99.5861		0.0880136	0	31.3858	54.9456	13.6686	80.467		6.41398	2.41908	99.8285		1.90715	0.0104919	0.0880136	0.0135325	0.0666608	0.196425	0.00652596	1.0838	0.61908	0.0131634	4.00484		52.32	1.01	8.12	10	0.19	13.46	12.34	1.26
BOR-14-2-cpx-3-3_23	Thakurvadi				2880	-16561		52.6188	0.43	2.0333	7.9688	0.1277	19.2255	16.7133	0.1948	0.5448	99.857		0.0776234	0.00992641	33.5713	53.7321	12.6966	81.1345		6.59003	1.53229	100.011		1.92238	0.0118167	0.0875498	0.0157366	0.0421255	0.201345	0.00395161	1.04709	0.65421	0.0137985	4		52.32	1.01	8.12	10	0.19	13.46	12.34	1.26
BOR-14-2-cpx-3-3_24	Thakurvadi				2880	-16572		52.1631	0.4901	2.2769	7.756	0.197	18.6759	17.8466	0.2013	0.5834	100.19		0.0976665	0.000197521	35.6634	51.9277	12.4089	81.1048		5.52663	2.4776	100.439		1.90233	0.0134443	0.0978641	0.0168215	0.0679925	0.168554	0.00608521	1.01534	0.697327	0.0142336	4		52.32	1.01	8.12	10	0.19	13.46	12.34	1.26
BOR-14-2-cpx-3-3_25	Thakurvadi				2880	-16583		52.4494	0.435	2.0788	7.5242	0.1897	18.5216	17.8967	0.1974	0.5764	99.8692		0.0806089	0.00904961	36.0163	51.8628	12.1209	81.4404		6.05576	1.63194	100.033		1.91939	0.0119741	0.0896586	0.0166772	0.0449401	0.185331	0.00587998	1.01044	0.701703	0.0140061	4		52.32	1.01	8.12	10	0.19	13.46	12.34	1.26
BOR-14-2-cpx-3-3_26	Thakurvadi				2880	-16595		52.1951	0.467	2.1654	7.9771	0.1936	19.1185	16.9117	0.1967	0.4862	99.7113		0.0901896	0.00319056	33.8962	53.3173	12.7865	81.0329		5.97767	2.22206	99.9339		1.90981	0.0128531	0.0933802	0.0140654	0.0611819	0.182915	0.006	1.04285	0.662988	0.0139544	4		52.32	1.01	8.12	10	0.19	13.46	12.34	1.26
BOR-14-2-cpx-3-3_27	Thakurvadi				2880	-16606		52.4854	0.3895	1.9804	8.1406	0.2132	19.4611	16.856	0.1833	0.5056	100.215		0.0850046	0	33.4068	53.666	12.9272	80.994		6.10334	2.26409	100.442		1.91149	0.0106701	0.0850046	0.0145585	0.062049	0.185891	0.00657667	1.0566	0.657727	0.0129432	4.00351		52.32	1.01	8.12	10	0.19	13.46	12.34	1.26
BOR-14-2-cpx-3-3_28	Thakurvadi				2880	-16617		52.1441	0.461	2.2186	8.4778	0.2342	19.6273	15.5628	0.2029	0.4441	99.3728		0.087723	0.00816867	31.3295	54.9765	13.694	80.4953		6.66258	2.01733	99.5749		1.91228	0.0127167	0.0958916	0.0128766	0.0556711	0.204336	0.00727475	1.07304	0.611492	0.0144269	4		52.32	1.01	8.12	10	0.19	13.46	12.34	1.26
BOR-14-2-cpx-3-3_29	Thakurvadi				2880	-16628		52.367	0.4058	2.1514	8.0094	0.2269	18.8449	17.3161	0.2109	0.5792	100.112		0.0889877	0.00354243	34.6544	52.4751	12.8704	80.7477		5.99822	2.23511	100.336		1.91101	0.011139	0.0925301	0.0167113	0.0613779	0.183056	0.00701336	1.0252	0.677039	0.0149221	4		52.32	1.01	8.12	10	0.19	13.46	12.34	1.26
BOR-14-2-cpx-3-3_30	Thakurvadi				2880	-16639		52.4909	0.4722	2.1813	8.4933	0.175	19.4368	16.1014	0.1837	0.5385	100.073		0.0856159	0.00814391	32.2586	54.1824	13.559	80.3128		6.88589	1.78639	100.252		1.91438	0.0129539	0.0937598	0.0155277	0.0490262	0.21002	0.00540591	1.05676	0.629168	0.0129897	4		52.32	1.01	8.12	10	0.19	13.46	12.34	1.26
BOR-14-2-cpx-3-3_31	Thakurvadi				2880	-16650		52.256	0.4355	2.065	7.9094	0.221	18.9433	17.3586	0.2109	0.62	100.02		0.0889062	0	34.6724	52.6473	12.6803	81.0224		5.87983	2.25555	100.246		1.90894	0.0119667	0.0889062	0.017907	0.0620034	0.179629	0.00683808	1.03162	0.679405	0.0149375	4.00215		52.32	1.01	8.12	10	0.19	13.46	12.34	1.26
BOR-14-2-cpx-3-3_33	Thakurvadi				2880	-16672		52.0886	0.4301	2.2167	7.9533	0.2532	18.9943	17.1501	0.2101	0.5713	99.8677		0.0954984	0	34.3093	52.8712	12.8196	80.9786		5.65604	2.55304	100.123		1.90404	0.0118258	0.0954984	0.016511	0.0702261	0.172903	0.00783939	1.03506	0.671672	0.0148904	4.00046		52.32	1.01	8.12	10	0.19	13.46	12.34	1.26
BOR-14-2-cpx-3-3_34	Thakurvadi				2880	-16683		52.3753	0.4456	2.0427	7.9932	0.1938	19.1995	16.9107	0.2065	0.5522	99.9195		0.0875147	0.0003941	33.8098	53.41	12.7802	81.0669		5.98514	2.23164	100.143		1.91249	0.012239	0.0879088	0.015942	0.0613202	0.182769	0.00599392	1.04513	0.661593	0.0146197	4		52.32	1.01	8.12	10	0.19	13.46	12.34	1.26
BOR-14-2-cpx-3-3_35	Thakurvadi				2880	-16694		52.1075	0.4398	1.9719	7.2261	0.1778	18.4703	18.6533	0.2024	0.4727	99.7218		0.0851947	0	37.2071	51.262	11.5309	82.0028		5.21592	2.234	99.9456		1.91017	0.0121271	0.0851947	0.0137004	0.0616258	0.159904	0.00552064	1.00938	0.73263	0.0143856	4.00464		52.32	1.01	8.12	10	0.19	13.46	12.34	1.26
BOR-14-2-cpx-3-3_36	Thakurvadi				2880	-16706		52.3889	0.5091	2.1159	8.3218	0.2717	19.2144	16.8242	0.2023	0.5421	100.39		0.0907759	0	33.4681	53.1832	13.3488	80.453		6.29919	2.24782	100.616		1.90703	0.0139396	0.0907759	0.0156018	0.0615726	0.191761	0.00837712	1.04269	0.656162	0.0142778	4.00219		52.32	1.01	8.12	10	0.19	13.46	12.34	1.26
BOR-14-2-cpx-3-3_37	Thakurvadi				2880	-16717		52.1424	0.4833	2.2461	8.1417	0.1654	19.1735	16.9894	0.2014	0.4976	100.041		0.0965767	0	33.8751	53.193	12.9319	80.7617		5.8492	2.54775	100.296		1.9023	0.0132628	0.0965767	0.014353	0.0699442	0.17846	0.00511103	1.04279	0.664084	0.014246	4.00113		52.32	1.01	8.12	10	0.19	13.46	12.34	1.26
BOR-14-2-cpx-3-3_38	Thakurvadi				2880	-16728		52.4096	0.4726	2.0337	7.9963	0.1962	18.5967	17.6011	0.1938	0.5407	100.041		0.0837429	0.00389373	35.2918	51.8825	12.8257	80.5664		6.29694	1.88858	100.23		1.91626	0.0129977	0.0876367	0.0156306	0.0519619	0.192543	0.00607614	1.01365	0.68951	0.0137386	4		52.32	1.01	8.12	10	0.19	13.46	12.34	1.26
BOR-14-2-cpx-3-3_39	Thakurvadi				2880	-16739		52.33	0.5073	1.8073	9.1339	0.2323	18.7604	16.6128	0.1631	0.2089	99.756		0.0782214	0	33.2063	52.176	14.6177	78.5469		7.31883	2.01717	99.9581		1.92172	0.0140131	0.0782214	0.00606531	0.0557428	0.224769	0.00722561	1.02705	0.653642	0.0116129	4.00006		52.32	1.01	8.12	10	0.19	13.46	12.34	1.26
BOR-14-2-cpx-3-3_40	Thakurvadi				2880	-16750		50.5783	1.1058	1.7699	13.8978	0.2848	15.244	16.5187	0.2153	0.0223	99.6369		0.0787734	0	33.8483	43.4621	22.6896	66.1621		12.9146	1.09263	99.7464		1.91002	0.0314109	0.0787734	0.000665817	0.0310497	0.407862	0.00910962	0.858187	0.668356	0.015764	4.0112		52.32	1.01	8.12	10	0.19	13.46	12.34	1.26
MAT14-3-cpx-1-1_1	Thakurvadi				-19610	-30702		51.6415	0.6169	2.9147	6.4289	0.1795	17.5223	20.0722	0.2374	0.874	100.487		0.119524	0.00556516	40.4579	49.1417	10.4005	82.9309		4.07237	2.61892	100.75		1.88048	0.0168971	0.125089	0.0251626	0.0717625	0.124014	0.00553629	0.951193	0.783108	0.0167609	4		50.83	2	13.49	11.23	0.2	6.99	11.18	2.22
MAT14-3-cpx-1-1_2	Thakurvadi				-19603	-30695		51.4332	0.604	2.9102	6.2721	0.1498	17.3411	19.9823	0.2501	0.8393	99.7821		0.114253	0.0114997	40.6767	49.1165	10.2068	83.1324		4.22107	2.27941	100.01		1.88575	0.0166574	0.125753	0.0243295	0.0628881	0.129425	0.00465197	0.947818	0.784952	0.0177787	4		50.83	2	13.49	11.23	0.2	6.99	11.18	2.22
MAT14-3-cpx-1-1_3	Thakurvadi				-19595	-30688		51.3261	0.6054	2.979	6.6614	0.182	17.2281	19.6827	0.2642	0.8597	99.7886		0.116141	0.0127248	40.1711	48.9234	10.9055	82.1755		4.58153	2.31145	100.02		1.88386	0.0167141	0.128866	0.0249478	0.0638413	0.14063	0.00565806	0.942662	0.774021	0.0188014	4		50.83	2	13.49	11.23	0.2	6.99	11.18	2.22
MAT14-3-cpx-1-1_4	Thakurvadi				-19588	-30682		51.1165	0.6481	2.9146	6.5198	0.1667	17.3475	19.8578	0.2643	0.8723	99.7076		0.123679	0.00241131	40.3484	49.0437	10.6079	82.5876		3.94717	2.85908	99.994		1.87632	0.0178944	0.12609	0.0253155	0.0789731	0.121168	0.00518284	0.949274	0.780971	0.01881	4		50.83	2	13.49	11.23	0.2	6.99	11.18	2.22
MAT14-3-cpx-1-1_5	Thakurvadi				-19581	-30675		51.1054	0.5485	2.9517	6.4477	0.1513	17.3847	19.8431	0.2473	0.8296	99.5093		0.121627	0.0062351	40.3443	49.1802	10.4755	82.7775		3.89126	2.84109	99.7939		1.87837	0.0151643	0.127863	0.0241079	0.0785791	0.119608	0.0047102	0.952556	0.781416	0.0176232	4		50.83	2	13.49	11.23	0.2	6.99	11.18	2.22
MAT14-3-cpx-1-1_6	Thakurvadi				-19573	-30668		51.3591	0.5935	2.8548	6.3292	0.1381	17.4691	20.0328	0.2802	0.7933	99.8501		0.119684	0.00349732	40.5615	49.2146	10.2238	83.1084		3.70243	2.91925	100.143		1.88032	0.0163442	0.123181	0.0229629	0.0804251	0.113359	0.00428246	0.953438	0.785801	0.0198897	4		50.83	2	13.49	11.23	0.2	6.99	11.18	2.22
MAT14-3-cpx-1-1_7	Thakurvadi				-19566	-30661		51.2258	0.6068	2.8716	6.3614	0.1422	17.5405	19.98	0.2526	0.8557	99.8366		0.123941	0	40.3934	49.3409	10.2657	83.0944		3.6294	3.03619	100.141		1.87596	0.0167151	0.123941	0.024776	0.08367	0.111154	0.00441082	0.9576	0.783947	0.0179355	4.0001		50.83	2	13.49	11.23	0.2	6.99	11.18	2.22
MAT14-3-cpx-1-1_8	Thakurvadi				-19558	-30655		50.926	0.5525	2.8917	6.5327	0.1407	17.2825	20.0138	0.2572	0.7822	99.3793		0.125245	0.000217156	40.6199	48.8053	10.5748	82.505		3.60865	3.24962	99.7049		1.87475	0.0152991	0.125463	0.0227666	0.0900212	0.111098	0.00438717	0.948462	0.789391	0.0183579	4		50.83	2	13.49	11.23	0.2	6.99	11.18	2.22
MAT14-3-cpx-1-1_9	Thakurvadi				-19551	-30648		51.5031	0.6198	2.8529	6.5886	0.1618	17.4255	20.0673	0.26	0.8388	100.318		0.12073	0.00195665	40.4716	48.8987	10.6297	82.501		4.00145	2.87521	100.606		1.87927	0.0170113	0.122687	0.0241986	0.0789465	0.122104	0.00500058	0.947872	0.784517	0.018394	4		50.83	2	13.49	11.23	0.2	6.99	11.18	2.22
MAT14-3-cpx-1-1_10	Thakurvadi				-19544	-30641		51.7723	0.6271	2.8803	6.621	0.1379	17.4605	20.1543	0.2464	0.8015	100.701		0.117833	0.00557802	40.5309	48.8569	10.6122	82.4591		4.24333	2.64241	100.966		1.88217	0.0171485	0.123411	0.0230377	0.0722882	0.12901	0.0042463	0.946294	0.78503	0.0173679	4		50.83	2	13.49	11.23	0.2	6.99	11.18	2.22
MAT14-3-cpx-1-1_11	Thakurvadi				-19536	-30634		51.312	0.6784	2.9879	7.2748	0.1986	17.8937	18.4411	0.2207	0.6257	99.6329		0.116156	0.0131285	37.502	50.6312	11.8668	81.4286		5.21941	2.28425	99.8618		1.88384	0.0187345	0.129285	0.0181622	0.0631068	0.160252	0.00617577	0.979342	0.725388	0.0157099	4		50.83	2	13.49	11.23	0.2	6.99	11.18	2.22
MAT14-3-cpx-1-1_12	Thakurvadi				-19529	-30627		52.1186	0.5735	2.1934	6.9287	0.1551	17.6563	20.0613	0.2255	0.5408	100.453		0.0943204	0	39.9954	48.9781	11.0265	81.9578		4.8577	2.30159	100.684		1.90162	0.0157396	0.0943204	0.0156007	0.0631928	0.148224	0.00479324	0.960373	0.784239	0.0159523	4.00406		50.83	2	13.49	11.23	0.2	6.99	11.18	2.22
MAT14-3-cpx-1-1_13	Thakurvadi				-19522	-30621		51.9834	0.5823	2.2034	6.9513	0.159	17.591	20.1694	0.2259	0.5578	100.424		0.0948573	0	40.1805	48.76	11.0594	81.8546		4.89718	2.28283	100.652		1.89883	0.0159992	0.0948573	0.0161092	0.0627484	0.149597	0.00491931	0.9579	0.789354	0.0159987	4.00631		50.83	2	13.49	11.23	0.2	6.99	11.18	2.22
MAT14-3-cpx-1-1_14	Thakurvadi				-19514	-30614		51.8983	0.5411	2.1333	6.9822	0.1469	17.5599	19.8202	0.1964	0.4487	99.727		0.0923538	0	39.7844	49.0431	11.1726	81.7623		4.91801	2.29403	99.9568		1.90634	0.0149504	0.0923538	0.013031	0.0634092	0.151075	0.0045704	0.961562	0.780032	0.0139873	4.00131		50.83	2	13.49	11.23	0.2	6.99	11.18	2.22
MAT14-3-cpx-1-1_15	Thakurvadi				-19507	-30607		52.0576	0.5685	1.9296	7.2003	0.1896	17.6456	19.7102	0.1904	0.3908	99.8826		0.0835199	0	39.395	49.0724	11.5327	81.373		5.43164	1.96559	100.08		1.91184	0.0157046	0.0835199	0.0113474	0.0543208	0.166822	0.00589781	0.966077	0.77556	0.0135575	4.00464		50.83	2	13.49	11.23	0.2	6.99	11.18	2.22
MAT14-3-cpx-2-2_1	Thakurvadi				-15976	-19860		51.9541	0.6199	2.0684	7.2844	0.177	17.6623	19.3375	0.2208	0.4255	99.7499		0.0895658	0	38.8783	49.4089	11.7127	81.2108		5.37492	2.12209	99.9625		1.90885	0.0171318	0.0895658	0.0123602	0.0586708	0.16515	0.00550821	0.967403	0.761219	0.0157289	4.00159		50.83	2	13.49	11.23	0.2	6.99	11.18	2.22
MAT14-3-cpx-2-2_2	Thakurvadi				-15976	-19850		51.7461	0.5842	2.3627	6.98	0.101	17.5032	19.5348	0.2237	0.5322	99.5679		0.0970534	0.00534979	39.5307	49.2827	11.1866	81.7187		5.03361	2.16312	99.7846		1.90295	0.0161599	0.102403	0.0154739	0.0598599	0.154805	0.00314598	0.959566	0.76969	0.01595	4		50.83	2	13.49	11.23	0.2	6.99	11.18	2.22
MAT14-3-cpx-2-2_3	Thakurvadi				-15976	-19840		51.812	0.6142	2.328	7.2702	0.1793	17.6168	19.4607	0.2346	0.5285	100.044		0.100508	0	39.0862	49.2315	11.6822	81.2012		5.05	2.46741	100.292		1.89798	0.0169239	0.100508	0.0153067	0.0680158	0.154707	0.00556324	0.962048	0.763796	0.0166623	4.00151		50.83	2	13.49	11.23	0.2	6.99	11.18	2.22
MAT14-3-cpx-2-2_4	Thakurvadi				-15975	-19830		52.2957	0.5245	2.1053	7.2101	0.2012	18.0089	19.1506	0.219	0.4668	100.182		0.0901872	0.000426734	38.305	50.1201	11.5749	81.6596		5.14817	2.29152	100.412		1.90981	0.0144079	0.0906139	0.0134782	0.0629731	0.157229	0.00622356	0.980439	0.749316	0.0155066	4		50.83	2	13.49	11.23	0.2	6.99	11.18	2.22
MAT14-3-cpx-2-2_5	Thakurvadi				-15975	-19820		52.0495	0.56	2.0496	7.1696	0.1772	17.5298	19.6929	0.2271	0.4066	99.8623		0.0886507	0	39.528	48.958	11.514	81.338		5.14639	2.24848	100.088		1.91018	0.0154588	0.0886507	0.0117978	0.0620946	0.157948	0.00550816	0.959053	0.774327	0.0161592	4.00117		50.83	2	13.49	11.23	0.2	6.99	11.18	2.22
MAT14-3-cpx-2-2_6	Thakurvadi				-15975	-19810		51.9491	0.6027	1.9159	7.236	0.16	17.5025	19.5501	0.1989	0.4372	99.5524		0.0832073	0	39.354	49.022	11.624	81.1738		5.57233	1.84891	99.7376		1.9143	0.0167056	0.0832073	0.0127376	0.051269	0.171722	0.00499388	0.961482	0.771861	0.0142106	4.00249		50.83	2	13.49	11.23	0.2	6.99	11.18	2.22
MAT14-3-cpx-2-2_7	Thakurvadi				-15975	-19800		51.9609	0.6998	2.2035	7.0382	0.1731	17.1086	19.8061	0.2081	0.4897	99.688		0.0867345	0.00888965	40.2224	48.3431	11.4344	81.2494		5.74957	1.43211	99.8315		1.91327	0.0193822	0.0956242	0.0142562	0.0396809	0.177048	0.0053986	0.939121	0.781367	0.0148565	4		50.83	2	13.49	11.23	0.2	6.99	11.18	2.22
MAT14-3-cpx-2-2_8	Thakurvadi				-15974	-19790		51.5228	0.6963	2.2343	7.2366	0.1848	17.1752	19.452	0.2241	0.4917	99.2178		0.0945148	0.00287283	39.5816	48.6274	11.791	80.8824		5.47146	1.96168	99.4143		1.90549	0.0193701	0.0973876	0.0143774	0.0545935	0.169225	0.00578887	0.946927	0.770776	0.0160692	4		50.83	2	13.49	11.23	0.2	6.99	11.18	2.22
MAT14-3-cpx-2-2_9	Thakurvadi				-15974	-19779		51.9065	0.607	1.902	7.3769	0.1584	17.4093	19.7989	0.233	0.4848	99.8768		0.0824855	0	39.6729	48.5383	11.7888	80.7946		5.7065	1.85639	100.063		1.91	0.0168008	0.0824855	0.0141042	0.0514029	0.175605	0.00493687	0.954995	0.780566	0.0166232	4.00752		50.83	2	13.49	11.23	0.2	6.99	11.18	2.22
MAT14-3-cpx-2-2_10	Thakurvadi				-15974	-19769		51.5189	0.7965	2.4191	7.7129	0.2011	16.7421	19.4551	0.2037	0.4514	99.5008		0.0944415	0.0110131	39.7617	47.6094	12.6289	79.4636		6.40307	1.45567	99.6466		1.90556	0.0221601	0.105455	0.0132006	0.0405159	0.198062	0.00630019	0.923154	0.770987	0.0146081	4		50.83	2	13.49	11.23	0.2	6.99	11.18	2.22
MAT14-3-cpx-2-2_11	Thakurvadi				-15974	-19759		51.6211	0.823	2.4625	8.3998	0.2306	16.889	19.1278	0.2106	0.29	100.054		0.0999173	0.00690884	38.747	47.6024	13.6506	78.1858		6.6447	1.95052	100.25		1.90008	0.0227863	0.106826	0.00843954	0.0540259	0.204539	0.00718936	0.92674	0.754341	0.0150297	4		50.83	2	13.49	11.23	0.2	6.99	11.18	2.22
MAT14-3-cpx-2-2_12	Thakurvadi				-15974	-19749		50.8568	0.9727	2.4882	9.3034	0.2261	16.1467	18.6493	0.313	0.1269	99.0831		0.103279	0.00609036	38.4076	46.269	15.3234	75.5729		7.33143	2.19154	99.3027		1.89672	0.0272874	0.109369	0.00374189	0.061505	0.228665	0.00714234	0.897732	0.745203	0.0226332	4		50.83	2	13.49	11.23	0.2	6.99	11.18	2.22
MAT14-3-cpx-2-2_13	Thakurvadi				-15973	-19739		51.7562	0.7826	2.0461	8.2668	0.2247	17.1585	19.7291	0.1859	0.2318	100.382		0.088609	0	39.2747	47.5265	13.1988	78.7231		6.57921	1.87549	100.57		1.90177	0.0216304	0.088609	0.00673417	0.0518581	0.202174	0.00699333	0.939902	0.776712	0.013244	4.00962		50.83	2	13.49	11.23	0.2	6.99	11.18	2.22
MAT14-3-cpx-2-2_14	Thakurvadi				-15973	-19729		51.7687	0.7932	2.041	9.0006	0.2165	16.7944	19.1355	0.1977	0.1205	100.068		0.088723	0	38.5022	47.0177	14.48	76.8849		7.20669	1.99365	100.268		1.90943	0.0220064	0.088723	0.00351398	0.0553342	0.222295	0.00676364	0.923443	0.756196	0.0141381	4.00184		50.83	2	13.49	11.23	0.2	6.99	11.18	2.22
MAT14-3-cpx-2-2_15	Thakurvadi				-15973	-19719		51.3805	0.8435	1.9526	9.8447	0.262	16.5029	18.4269	0.2083	0.0591	99.4805		0.0856299	0	37.392	46.5948	16.0132	74.9261		8.18323	1.84646	99.6655		1.91185	0.0236086	0.0856299	0.00173868	0.0517017	0.254646	0.0082574	0.915429	0.734626	0.0150277	4.00252		50.83	2	13.49	11.23	0.2	6.99	11.18	2.22
MAT14-3-cpx-3-3_1	Thakurvadi				-1001	-17347		52.0929	1.855	10.3522	10.4594	0.203	8.8297	15.6202	0.664	0.0253	100.102		0.103058	0.34123	43.1136	33.9097	22.9767	60.0774		10.4594	0	100.102		1.89694	0.05081	0.444288	0.000728403	0	0.318521	0.0062612	0.479325	0.609424	0.0468803	3.85318		50.83	2	13.49	11.23	0.2	6.99	11.18	2.22
MAT14-3-cpx-3-3_2	Thakurvadi				-989	-17349		50.4713	1.3086	2.4685	10.8931	0.2678	15.968	17.6767	0.2091	0.025	99.2881		0.108928	0	36.3652	45.7074	17.9274	72.3227		9.30715	1.76254	99.4647		1.88971	0.0368542	0.108928	0.000740059	0.0496589	0.291423	0.00849273	0.891271	0.709104	0.0151793	4.00136		50.83	2	13.49	11.23	0.2	6.99	11.18	2.22
MAT14-3-cpx-3-3_3	Thakurvadi				-977	-17352		50.719	1.3074	2.4623	10.7532	0.2153	15.2705	18.8059	0.2176	0.0306	99.7818		0.106427	0.00191793	38.6819	43.7037	17.6144	71.683		9.28227	1.63471	99.9456		1.89357	0.0367155	0.108345	0.000903251	0.0459261	0.289815	0.00680834	0.84991	0.752252	0.0157513	4		50.83	2	13.49	11.23	0.2	6.99	11.18	2.22
MAT14-3-cpx-3-3_4	Thakurvadi				-965	-17354		50.3183	1.1919	2.2888	11.423	0.2441	15.634	17.7913	0.2042	0.0233	99.1189		0.101493	0	36.5673	44.7102	18.7225	70.928		9.89012	1.70356	99.2896		1.8932	0.0337318	0.101493	0.00069311	0.048232	0.311192	0.00777901	0.876898	0.717193	0.0148961	4.00531		50.83	2	13.49	11.23	0.2	6.99	11.18	2.22
MAT14-3-cpx-3-3_5	Thakurvadi				-953	-17356		50.3507	1.2211	2.203	11.3637	0.2679	15.5041	18.2072	0.2052	0.0018	99.3247		0.0976317	0	37.2631	44.1502	18.5867	70.8632		9.98162	1.53597	99.4786		1.89333	0.0345383	0.0976317	5.35141e-05	0.043462	0.31389	0.00853254	0.869111	0.733535	0.0149604	4.00904		50.83	2	13.49	11.23	0.2	6.99	11.18	2.22
MAT14-3-cpx-3-3_6	Thakurvadi				-942	-17359		50.9593	1.1641	2.1817	10.3721	0.2308	15.8768	18.4195	0.1844	0.1218	99.5105		0.0960251	0	37.7536	45.2787	16.9677	73.1807		9.07917	1.43689	99.6545		1.90308	0.0327004	0.0960251	0.0035963	0.0403798	0.283554	0.00730054	0.883904	0.737003	0.0133518	4.00089		50.83	2	13.49	11.23	0.2	6.99	11.18	2.22
MAT14-3-cpx-3-3_7	Thakurvadi				-930	-17361		51.8802	0.7739	1.9441	8.5027	0.1828	17.2904	18.4901	0.1787	0.2501	99.493		0.0811724	0.00357162	37.4831	48.7699	13.747	78.3781		7.20815	1.43869	99.6371		1.91883	0.0215302	0.084744	0.00731347	0.0400414	0.222953	0.00572659	0.95334	0.732708	0.0128146	4		50.83	2	13.49	11.23	0.2	6.99	11.18	2.22
MAT14-3-cpx-3-3_8	Thakurvadi				-918	-17363		51.337	0.7222	1.9828	8.391	0.2076	17.261	18.605	0.1841	0.1964	98.8871		0.0869469	0	37.7111	48.6807	13.6082	78.5727		6.65468	1.92965	99.0804		1.91007	0.0202118	0.0869469	0.00577745	0.0540264	0.207063	0.00654233	0.9574	0.741663	0.0132806	4.00298		50.83	2	13.49	11.23	0.2	6.99	11.18	2.22
MAT14-3-cpx-3-3_9	Thakurvadi				-906	-17366		51.36	0.8195	1.9677	9.3016	0.202	16.9798	18.287	0.194	0.0829	99.1945		0.0862794	0	37.0688	47.8905	15.0408	76.4931		7.63133	1.85624	99.3805		1.91081	0.0229335	0.0862794	0.0024385	0.0519678	0.237437	0.00636545	0.941745	0.728941	0.013994	4.00291		50.83	2	13.49	11.23	0.2	6.99	11.18	2.22
MAT14-3-cpx-3-3_10	Thakurvadi				-894	-17368		51.763	0.6756	1.5113	9.8633	0.2734	17.3259	17.5087	0.1858	0.0764	99.1834		0.0663441	0	35.3491	48.6711	15.9797	75.7946		8.59024	1.41481	99.3251		1.92804	0.0189284	0.0663441	0.00224991	0.0396553	0.267582	0.00862541	0.962055	0.698726	0.013418	4.00562		50.83	2	13.49	11.23	0.2	6.99	11.18	2.22
MAT14-3-cpx-5-5_1	Thakurvadi				4541	-18029		51.8618	0.6734	2.456	7.3697	0.1998	17.5528	19.5252	0.2202	0.5852	100.444		0.105688	0	39.1613	48.9845	11.8542	80.9368		5.16259	2.45285	100.69		1.8936	0.0184945	0.105688	0.0168935	0.0673936	0.157639	0.00617904	0.955421	0.763823	0.0155885	4.00072		50.83	2	13.49	11.23	0.2	6.99	11.18	2.22
MAT14-3-cpx-5-5_2	Thakurvadi				4532	-18034		51.8545	0.6727	2.4009	7.2636	0.1925	17.6429	19.2206	0.2143	0.5733	100.035		0.100412	0.0032464	38.7585	49.5018	11.7396	81.2377		5.34725	2.12972	100.249		1.89959	0.0185363	0.103658	0.0166047	0.0587089	0.163817	0.00597296	0.9635	0.754393	0.0152209	4		50.83	2	13.49	11.23	0.2	6.99	11.18	2.22
MAT14-3-cpx-5-5_3	Thakurvadi				4524	-18038		51.6313	0.6543	2.4864	7.5276	0.2114	17.5472	19.0234	0.2127	0.567	99.8613		0.104047	0.00355993	38.4457	49.3421	12.2122	80.6025		5.47532	2.28079	100.09		1.89595	0.0180726	0.107607	0.0164616	0.0630241	0.168144	0.00657514	0.960574	0.748446	0.0151436	4		50.83	2	13.49	11.23	0.2	6.99	11.18	2.22
MAT14-3-cpx-5-5_4	Thakurvadi				4515	-18043		51.4994	0.6772	2.6076	7.6494	0.249	17.5211	18.7208	0.1953	0.5434	99.6632		0.104477	0.00863881	37.9985	49.4829	12.5186	80.3268		5.815	2.03865	99.8675		1.89552	0.0187488	0.113116	0.0158133	0.0564647	0.178992	0.00776268	0.961384	0.738259	0.0139372	4		50.83	2	13.49	11.23	0.2	6.99	11.18	2.22
MAT14-3-cpx-5-5_5	Thakurvadi				4506	-18047		51.9458	0.6541	2.4713	7.3564	0.1346	17.5331	19.1553	0.2207	0.6125	100.084		0.0970427	0.00965628	38.7765	49.3844	11.8391	80.9473		5.74805	1.78743	100.263		1.90296	0.018024	0.106699	0.0177403	0.0492737	0.176098	0.00417647	0.957516	0.75184	0.0156757	4		50.83	2	13.49	11.23	0.2	6.99	11.18	2.22
MAT14-3-cpx-5-5_6	Thakurvadi				4497	-18052		51.819	0.6388	2.4005	7.3743	0.1151	17.4549	19.0083	0.2522	0.6107	99.6738		0.0940472	0.0100121	38.6804	49.4215	11.8981	80.8407		5.78408	1.76728	99.8509		1.90595	0.0176733	0.104059	0.0177593	0.0489142	0.177915	0.00358578	0.957082	0.749073	0.0179852	4		50.83	2	13.49	11.23	0.2	6.99	11.18	2.22
MAT14-3-cpx-5-5_7	Thakurvadi				4489	-18057		51.5453	0.6685	2.3239	7.2094	0.1931	17.547	19.261	0.2028	0.5954	99.5464		0.100866	0	38.9459	49.367	11.6871	81.2687		5.22963	2.20021	99.7668		1.89827	0.0185183	0.100866	0.0173362	0.0609734	0.161063	0.00602334	0.963343	0.759987	0.0144805	4.00086		50.83	2	13.49	11.23	0.2	6.99	11.18	2.22
MAT14-3-cpx-5-5_8	Thakurvadi				4480	-18061		52.7473	0.52	1.8579	7.1064	0.1966	17.7375	19.5708	0.2014	0.4917	100.43		0.0754028	0.00449188	39.1784	49.4062	11.4153	81.6491		5.71585	1.54538	100.584		1.9246	0.0142716	0.0798947	0.0141845	0.0424309	0.174412	0.00607588	0.964807	0.765078	0.0142477	4		50.83	2	13.49	11.23	0.2	6.99	11.18	2.22
MAT14-3-cpx-5-5_9	Thakurvadi				4471	-18066		52.6868	0.5949	1.8908	6.9405	0.2075	17.6018	19.7171	0.2257	0.5086	100.374		0.076207	0.00516183	39.6008	49.1892	11.21	81.8868		5.64162	1.4435	100.518		1.92379	0.0163392	0.0813688	0.0146828	0.0396625	0.172273	0.00641742	0.958125	0.77136	0.0159784	4		50.83	2	13.49	11.23	0.2	6.99	11.18	2.22
MAT14-3-cpx-5-5_10	Thakurvadi				4462	-18070		51.9959	0.6262	2.1325	7.1384	0.1896	17.4548	19.6598	0.1876	0.451	99.8358		0.0904159	0.00188689	39.5824	48.8977	11.5199	81.3391		5.37387	1.961	100.032		1.90958	0.0172987	0.0923028	0.0130955	0.0541944	0.165049	0.00589785	0.955637	0.773582	0.0133582	4		50.83	2	13.49	11.23	0.2	6.99	11.18	2.22
MAT14-3-cpx-5-5_11	Thakurvadi				4454	-18075		51.8993	0.6127	1.7863	7.5308	0.1956	17.9377	18.9732	0.1705	0.3767	99.4828		0.0776709	0	37.9734	49.9525	12.0741	80.9378		6.07641	1.61633	99.6447		1.91474	0.017003	0.0776709	0.010988	0.0448729	0.187478	0.00611227	0.986559	0.749974	0.012196	4.00759		50.83	2	13.49	11.23	0.2	6.99	11.18	2.22
MAT14-3-cpx-5-5_12	Thakurvadi				4445	-18079		52.4616	0.545	1.8518	7.1048	0.2172	17.5855	19.4887	0.2003	0.503	99.9579		0.0758979	0.00414756	39.2329	49.2575	11.5096	81.5232		5.75708	1.49778	100.108		1.9241	0.0150353	0.0800455	0.0145858	0.0413373	0.176581	0.00674733	0.961501	0.765821	0.0142434	4		50.83	2	13.49	11.23	0.2	6.99	11.18	2.22
MAT14-3-cpx-5-5_13	Thakurvadi				4436	-18084		52.4113	0.6331	1.8984	7.1625	0.1911	17.8757	19.5849	0.1978	0.4945	100.449		0.0816908	0	39.0147	49.5474	11.438	81.6476		5.6349	1.69769	100.619		1.91361	0.0173873	0.0816908	0.0142748	0.0466438	0.172057	0.00590984	0.972974	0.766141	0.0140024	4.00469		50.83	2	13.49	11.23	0.2	6.99	11.18	2.22
MAT14-3-cpx-5-5_14	Thakurvadi				4428	-18089		52.2563	0.5036	1.6952	7.146	0.1387	17.7915	19.8808	0.2051	0.4927	100.11		0.073277	0	39.5062	49.192	11.3018	81.6114		5.65319	1.65903	100.276		1.91659	0.0138933	0.073277	0.0142872	0.045788	0.173396	0.00430876	0.972773	0.781235	0.0145849	4.01013		50.83	2	13.49	11.23	0.2	6.99	11.18	2.22
MAT14-3-cpx-5-5_15	Thakurvadi				4419	-18093		52.5321	0.4671	1.7052	7.0085	0.1637	17.9835	19.6724	0.1987	0.4898	100.221		0.0734837	0	39.1145	49.7514	11.1342	82.0597		5.44803	1.73422	100.395		1.92081	0.0128469	0.0734837	0.0141597	0.0477167	0.166592	0.00506984	0.980262	0.770681	0.0140865	4.00571		50.83	2	13.49	11.23	0.2	6.99	11.18	2.22
MAT14-3-cpx-5-5_16	Thakurvadi				4410	-18098		52.5734	0.5095	1.9945	6.9292	0.1831	17.7662	19.6177	0.2295	0.4833	100.286		0.0810556	0.00474427	39.3213	49.5478	11.1309	82.0483		5.27059	1.84328	100.471		1.91894	0.0139885	0.0857998	0.0139472	0.0506286	0.160884	0.0056607	0.966717	0.767188	0.0162415	4		50.83	2	13.49	11.23	0.2	6.99	11.18	2.22
MAT14-3-cpx-5-5_17	Thakurvadi				4401	-18102		52.3356	0.498	1.7866	7.1235	0.1878	18.0033	19.2445	0.2183	0.355	99.7526		0.0772546	0	38.4868	50.0965	11.4167	81.8353		5.33102	1.99206	99.9522		1.92016	0.0137436	0.0772546	0.0102978	0.0549986	0.163571	0.00583609	0.984695	0.756494	0.0155289	4.00258		50.83	2	13.49	11.23	0.2	6.99	11.18	2.22
MAT14-3-cpx-5-5_18	Thakurvadi				4393	-18107		52.2821	0.5328	1.9916	6.9183	0.1886	17.8285	19.6831	0.2353	0.436	100.096		0.0858367	0	39.3357	49.5746	11.0897	82.1229		4.93668	2.20226	100.317		1.91191	0.0146558	0.0858367	0.012606	0.0606026	0.150975	0.00584174	0.971938	0.771199	0.0166834	4.00225		50.83	2	13.49	11.23	0.2	6.99	11.18	2.22
MAT14-3-cpx-5-5_19	Thakurvadi				4384	-18112		52.4022	0.5778	1.8971	7.3528	0.1991	18.05	19.319	0.2132	0.361	100.372		0.0816337	0	38.3844	49.8998	11.7158	81.3988		5.56564	1.98615	100.571		1.91326	0.0158683	0.0816337	0.0104209	0.0545686	0.16994	0.00615716	0.982447	0.755728	0.0150924	4.00511		50.83	2	13.49	11.23	0.2	6.99	11.18	2.22
MAT14-3-cpx-5-5_20	Thakurvadi				4375	-18116		52.2528	0.5396	2.0684	7.1924	0.1804	17.7501	19.7087	0.2129	0.3526	100.258		0.0890648	0	39.2895	49.2346	11.4759	81.4789		5.08787	2.33886	100.492		1.90908	0.0148292	0.0890648	0.0101853	0.0643024	0.155456	0.00558262	0.966774	0.771492	0.0150813	4.00185		50.83	2	13.49	11.23	0.2	6.99	11.18	2.22
MAT14-3-cpx-5-5_21	Thakurvadi				4367	-18121		51.9035	0.543	2.0609	7.005	0.1542	17.7282	19.6385	0.227	0.401	99.6613		0.0892499	0	39.3596	49.4376	11.2028	81.8557		4.93022	2.30579	99.8923		1.90718	0.015008	0.0892499	0.0116497	0.0637563	0.151502	0.00479916	0.971109	0.773145	0.0161721	4.00357		50.83	2	13.49	11.23	0.2	6.99	11.18	2.22
MAT14-3-cpx-5-5_22	Thakurvadi				4358	-18125		52.2685	0.5204	2.0414	6.8753	0.1644	17.8743	19.6011	0.2147	0.3646	99.9247		0.0872709	0.000772628	39.2275	49.7725	11	82.2518		4.83194	2.27087	100.152		1.91273	0.0143245	0.0880436	0.0105489	0.0625336	0.147874	0.00509567	0.975104	0.768514	0.0152332	4		50.83	2	13.49	11.23	0.2	6.99	11.18	2.22
MAT14-3-cpx-5-5_23	Thakurvadi				4349	-18130		52.3064	0.5575	2.0546	6.8088	0.1953	17.6816	19.7362	0.2164	0.4139	99.9707		0.0850374	0.00361466	39.6251	49.3946	10.9803	82.2354		5.04188	1.96366	100.167		1.91496	0.0153525	0.0886521	0.0119805	0.0540978	0.154367	0.00605611	0.965018	0.774153	0.0153606	4		50.83	2	13.49	11.23	0.2	6.99	11.18	2.22
MAT14-3-cpx-5-5_24	Thakurvadi				4340	-18134		52.5245	0.5361	2.0187	7.0371	0.1989	17.6342	19.8226	0.2439	0.4481	100.464		0.0850437	0.00169735	39.6382	49.0637	11.2981	81.7084		5.12607	2.12382	100.677		1.91496	0.0147019	0.0867411	0.0129166	0.0582668	0.156292	0.00614211	0.958432	0.774311	0.0172407	4		50.83	2	13.49	11.23	0.2	6.99	11.18	2.22
MAT14-3-cpx-5-5_25	Thakurvadi				4332	-18139		52.2795	0.5796	1.6972	7.2987	0.2218	17.7648	19.6993	0.1873	0.4266	100.155		0.07337	0	39.1718	49.1512	11.677	81.2691		5.91856	1.53381	100.308		1.91761	0.0159914	0.07337	0.0123716	0.0423358	0.181552	0.00689091	0.9714	0.774173	0.0133203	4.00902		50.83	2	13.49	11.23	0.2	6.99	11.18	2.22
MAT14-3-cpx-5-5_26	Thakurvadi				4323	-18144		52.3718	0.5659	1.5769	7.4402	0.158	17.8187	19.4295	0.2067	0.3826	99.9503		0.0682741	0	38.7391	49.4328	11.828	81.0217		6.11838	1.469	100.097		1.92395	0.0156374	0.0682741	0.0111126	0.0406092	0.18797	0.0049163	0.975844	0.764742	0.0147225	4.00778		50.83	2	13.49	11.23	0.2	6.99	11.18	2.22
MAT14-3-cpx-5-5_27	Thakurvadi				4314	-18148		52.4526	0.5416	1.6987	7.4364	0.1616	17.7545	19.2093	0.1973	0.4031	99.8551		0.0735041	0	38.538	49.5607	11.9013	80.974		5.94039	1.66258	100.022		1.92578	0.0149571	0.0735041	0.0117011	0.0459335	0.182394	0.00502535	0.971753	0.755628	0.0140447	4.00072		50.83	2	13.49	11.23	0.2	6.99	11.18	2.22
MAT14-3-cpx-5-5_28	Thakurvadi				4305	-18153		52.5163	0.5893	1.7113	7.3488	0.2039	17.8429	19.5947	0.1687	0.3616	100.338		0.0737731	0	38.9413	49.3388	11.7199	81.2317		5.94791	1.55687	100.493		1.92092	0.0162137	0.0737731	0.0104573	0.0428524	0.181943	0.00631711	0.972948	0.767913	0.011964	4.0053		50.83	2	13.49	11.23	0.2	6.99	11.18	2.22
MAT14-3-cpx-5-5_29	Thakurvadi				4297	-18157		51.9686	0.6664	2.2565	7.5473	0.1518	17.3566	19.7064	0.1998	0.4781	100.332		0.0973257	0	39.5177	48.4283	12.054	80.39		5.5548	2.21436	100.553		1.90185	0.0183443	0.0973257	0.0138334	0.0609805	0.170005	0.00470537	0.946912	0.772683	0.0141768	4.00082		50.83	2	13.49	11.23	0.2	6.99	11.18	2.22
MAT14-3-cpx-5-5_30	Thakurvadi				4288	-18162		52.3594	0.5455	1.5864	7.7165	0.2052	18.0418	19.1808	0.1902	0.3639	100.19		0.068571	0	38.0048	49.7396	12.2555	80.6496		6.36517	1.5018	100.34		1.92029	0.0150486	0.068571	0.0105519	0.0414467	0.195226	0.00637433	0.986416	0.753696	0.0135247	4.01114		50.83	2	13.49	11.23	0.2	6.99	11.18	2.22
MAT14-3-cpx-5b-6_1	Thakurvadi				4958	-17506		51.5966	0.5762	2.7539	6.8393	0.1889	17.8802	19.0372	0.2529	0.8254	99.9506		0.112609	0.00611665	38.5342	50.3578	11.108	82.3331		4.58869	2.50121	100.201		1.88739	0.0158542	0.118726	0.0238716	0.068849	0.140374	0.00585273	0.975038	0.746108	0.0179364	4		50.83	2	13.49	11.23	0.2	6.99	11.18	2.22
MAT14-3-cpx-5b-6_2	Thakurvadi				4958	-17496		51.4764	0.5891	2.6336	6.394	0.1608	17.71	19.4928	0.2505	0.8004	99.5076		0.109425	0.00457165	39.5774	50.0314	10.3912	83.1576		4.21585	2.42067	99.7501		1.89058	0.0162744	0.113997	0.0232417	0.0669005	0.129487	0.00500216	0.969645	0.767039	0.0178377	4		50.83	2	13.49	11.23	0.2	6.99	11.18	2.22
MAT14-3-cpx-5b-6_3	Thakurvadi				4958	-17487		51.6232	0.5335	2.7433	6.634	0.2084	17.9398	19.0519	0.242	0.7801	99.7562		0.109466	0.00893897	38.6009	50.574	10.8252	82.8194		4.4878	2.38516	99.9952		1.89053	0.0146961	0.118405	0.0225874	0.0657302	0.137445	0.00646432	0.979413	0.747542	0.0171831	4		50.83	2	13.49	11.23	0.2	6.99	11.18	2.22
MAT14-3-cpx-5b-6_4	Thakurvadi				4958	-17477		51.9119	0.5717	2.6428	6.5684	0.182	17.7167	19.5626	0.243	0.7617	100.161		0.104511	0.00921867	39.5329	49.8156	10.6515	82.7827		4.63289	2.15102	100.376		1.89549	0.0157019	0.11373	0.0219894	0.0591024	0.141469	0.00562874	0.964374	0.765312	0.0172031	4		50.83	2	13.49	11.23	0.2	6.99	11.18	2.22
MAT14-3-cpx-5b-6_5	Thakurvadi				4958	-17467		52.1092	0.522	2.2749	6.7449	0.1835	17.9582	19.552	0.2484	0.6593	100.252		0.0977968	0	39.1441	50.0252	10.8306	82.597		4.52534	2.46669	100.5		1.90073	0.0143221	0.0977968	0.0190136	0.0677063	0.138043	0.00566928	0.976512	0.764109	0.0175673	4.00147		50.83	2	13.49	11.23	0.2	6.99	11.18	2.22
MAT14-3-cpx-5b-6_6	Thakurvadi				4958	-17458		52.0227	0.5799	2.3223	6.5643	0.1755	17.7851	19.742	0.2485	0.7124	100.153		0.0999487	0	39.6819	49.7404	10.5777	82.8465		4.43207	2.36965	100.39		1.89975	0.0159289	0.0999487	0.0205685	0.0651169	0.135352	0.00542832	0.968205	0.772416	0.0175944	4.00031		50.83	2	13.49	11.23	0.2	6.99	11.18	2.22
MAT14-3-cpx-5b-6_7	Thakurvadi				4958	-17448		52.3047	0.4879	2.2927	6.6715	0.1446	17.8052	19.7338	0.2004	0.6383	100.279		0.0920304	0.00653719	39.6026	49.7176	10.6798	82.6313		4.88553	1.98483	100.478		1.90797	0.0133872	0.0985676	0.018409	0.0544831	0.149038	0.00446771	0.968247	0.771257	0.0141734	4		50.83	2	13.49	11.23	0.2	6.99	11.18	2.22
MAT14-3-cpx-5b-6_8	Thakurvadi				4958	-17438		52.4268	0.5908	2.0376	6.8541	0.1457	17.6502	19.9476	0.21	0.4477	100.311		0.0861523	0.00151328	39.9182	49.1452	10.9366	82.1122		5.08084	1.9707	100.508		1.91385	0.0162227	0.0876656	0.0129216	0.0541354	0.155112	0.00450505	0.960533	0.780193	0.0148635	4		50.83	2	13.49	11.23	0.2	6.99	11.18	2.22
MAT14-3-cpx-5b-6_9	Thakurvadi				4958	-17429		51.7823	0.7052	2.7329	7.3173	0.2218	17.533	19.2184	0.2307	0.4357	100.177		0.106007	0.011802	38.8246	49.283	11.8924	81.0293		5.38315	2.1495	100.393		1.89399	0.0194017	0.117809	0.0125997	0.0591619	0.164661	0.00687139	0.956009	0.753134	0.0163603	4		50.83	2	13.49	11.23	0.2	6.99	11.18	2.22
MAT14-3-cpx-5b-6_10	Thakurvadi				4958	-17419		52.0628	0.6452	2.3745	7.0958	0.2149	17.9235	19.1439	0.2358	0.4934	100.19		0.0988712	0.00331971	38.4485	50.0867	11.4649	81.8271		5.04728	2.27661	100.418		1.90113	0.0177218	0.102191	0.0142449	0.0625575	0.154134	0.0066467	0.975698	0.748983	0.0166945	4		50.83	2	13.49	11.23	0.2	6.99	11.18	2.22
MAT14-3-cpx-5b-6_11	Thakurvadi				4958	-17410		52.2708	0.6178	2.483	7.4819	0.185	18.0314	19.2175	0.215	0.4528	100.955		0.104773	0.00133175	38.2114	49.8858	11.9028	81.118		5.11145	2.63439	101.219		1.89523	0.0168492	0.106105	0.0129803	0.0718768	0.154989	0.00568145	0.974631	0.746546	0.0151143	4		50.83	2	13.49	11.23	0.2	6.99	11.18	2.22
MAT14-3-cpx-5b-6_12	Thakurvadi				4958	-17400		51.8946	0.5429	2.4275	7.3929	0.2194	17.8994	19.0216	0.2196	0.4157	100.034		0.101717	0.00293672	38.1418	49.9395	11.9187	81.1887		5.02435	2.63228	100.297		1.89828	0.0149379	0.104654	0.0120225	0.0724566	0.1537	0.00679769	0.976081	0.745493	0.0155746	4		50.83	2	13.49	11.23	0.2	6.99	11.18	2.22
MAT14-3-cpx-5b-6_13	Thakurvadi				4958	-17390		52.4522	0.6607	2.0973	7.2005	0.1256	17.2669	20.1186	0.2006	0.4463	100.569		0.0854605	0.0047625	40.3475	48.1819	11.4706	81.0415		5.70222	1.6651	100.736		1.91454	0.0181399	0.090223	0.0128796	0.045735	0.174061	0.00388308	0.939558	0.786785	0.0141964	4		50.83	2	13.49	11.23	0.2	6.99	11.18	2.22
MAT14-3-cpx-5b-6_14	Thakurvadi				4958	-17381		51.9652	0.6553	2.1624	7.5325	0.1199	17.246	19.7113	0.2009	0.4231	100.017		0.0923247	0.00123396	39.6753	48.2996	12.0251	80.3201		5.67848	2.06045	100.223		1.90768	0.0180951	0.0935587	0.0122803	0.0569195	0.174333	0.00372818	0.943819	0.775291	0.0142994	4		50.83	2	13.49	11.23	0.2	6.99	11.18	2.22
MG8C-cpx1-c-r1_1	Thakurvadi				-138	-844		51.3717	0.7536	2.0671	9.7307	0.2072	16.158	19.2805	0.2204	0.2123	100.015		0.090317	0	38.9334	45.3986	15.668	74.7477		7.86293	2.07573	100.223		1.90448	0.0210146	0.090317	0.00622268	0.057907	0.243777	0.0065062	0.892993	0.765822	0.015842	4.00553		52.07	2.77	13.46	12.213	0.22	4.56	9.21	2.56
MG8C-cpx1-c-r1_2	Thakurvadi				-129	-852		51.4569	0.8026	2.0428	9.6366	0.2166	16.1518	19.1177	0.2353	0.2173	99.8825		0.0892979	0	38.7907	45.5998	15.6095	74.9234		7.8614	1.97285	100.08		1.90855	0.0223917	0.0892979	0.00637227	0.0550632	0.243846	0.00680461	0.893077	0.759718	0.0169211	4.00227		52.07	2.77	13.46	12.213	0.22	4.56	9.21	2.56
MG8C-cpx1-c-r1_3	Thakurvadi				-120	-861		51.079	0.8118	2.0959	9.6966	0.1924	16.0142	19.052	0.2122	0.1678	99.3219		0.0921641	0	38.8382	45.4228	15.739	74.6451		7.86988	2.03012	99.5253		1.9058	0.0227831	0.0921641	0.00494997	0.0569985	0.245561	0.00608031	0.890736	0.761611	0.0153507	4.00204		52.07	2.77	13.46	12.213	0.22	4.56	9.21	2.56
MG8C-cpx1-c-r1_4	Thakurvadi				-111	-869		51.1694	0.8882	2.2587	9.6697	0.259	16.0581	19.0849	0.2474	0.2172	99.8526		0.0987922	0	38.8058	45.431	15.7632	74.7493		7.71608	2.17115	100.07		1.89897	0.0247941	0.0987922	0.00637299	0.0606324	0.239475	0.0081413	0.888405	0.75885	0.0178014	4.00224		52.07	2.77	13.46	12.213	0.22	4.56	9.21	2.56
MG8C-cpx1-c-r1_6	Thakurvadi				-93	-886		50.8873	0.8478	2.2834	9.7205	0.2312	15.9008	19.1893	0.3308	0.2838	99.6784		0.100135	0	39.0951	45.0747	15.8302	74.4635		7.529	2.43551	99.9224		1.89346	0.0237285	0.100135	0.00834901	0.0681937	0.234283	0.00728653	0.882013	0.765005	0.0238649	4.00649		52.07	2.77	13.46	12.213	0.22	4.56	9.21	2.56
MG8C-cpx1-c-r1_7	Thakurvadi				-84	-895		50.9767	0.8321	2.2641	9.9918	0.2089	16.0216	18.9226	0.1934	0.1159	99.5309		0.0993964	0	38.4768	45.3289	16.1942	74.0822		7.95907	2.25906	99.7572		1.89885	0.0233144	0.0993964	0.00341333	0.0633219	0.247935	0.00659088	0.88968	0.755192	0.0139676	4.00184		52.07	2.77	13.46	12.213	0.22	4.56	9.21	2.56
MG8C-cpx1-c-r1_8	Thakurvadi				-75	-903		50.855	0.8828	2.3501	9.9696	0.1904	15.8578	18.83	0.2462	0.2145	99.3967		0.103302	0	38.5649	45.1894	16.2457	73.9273		7.87768	2.32484	99.6296		1.8967	0.024766	0.103302	0.0063251	0.0652476	0.245708	0.00601474	0.88169	0.752441	0.0178032	4.00001		52.07	2.77	13.46	12.213	0.22	4.56	9.21	2.56
MG8C-cpx1-c-r1_9	Thakurvadi				-66	-911		50.5569	0.8946	2.2026	9.7894	0.2109	16.0044	19.0164	0.2094	0.2542	99.1452		0.0972327	0	38.7357	45.3601	15.9042	74.4527		8.04943	1.93371	99.3389		1.89366	0.0252046	0.0972327	0.00752786	0.0545027	0.25214	0.00669088	0.893652	0.763144	0.015207	4.00926		52.07	2.77	13.46	12.213	0.22	4.56	9.21	2.56
MG8C-cpx1-c-r1_10	Thakurvadi				-57	-920		51.0394	0.8771	2.225	10.0157	0.2257	16.0504	18.4604	0.1757	0.2121	99.2905		0.0939237	0.00400743	37.8372	45.7736	16.3892	74.0708		8.50764	1.67598	99.4584		1.90608	0.0246384	0.0979311	0.00626254	0.0470987	0.265705	0.00713924	0.893571	0.738641	0.0127219	4.00021		52.07	2.77	13.46	12.213	0.22	4.56	9.21	2.56
MG8C-cpx1-c-r1_11	Thakurvadi				-47	-928		50.4237	0.8221	2.2702	10.2907	0.2403	15.9183	18.6199	0.2389	0.2044	99.0285		0.100378	0	38.0069	45.2098	16.7834	73.3861		8.20957	2.31285	99.2602		1.8917	0.0231991	0.100378	0.00606281	0.065294	0.257569	0.00763585	0.890272	0.748433	0.0173772	4.00792		52.07	2.77	13.46	12.213	0.22	4.56	9.21	2.56
MG8C-cpx1-c-r1_12	Thakurvadi				-38	-937		51.2013	0.7835	2.0353	9.5865	0.2516	16.0716	18.9326	0.2067	0.1629	99.232		0.0893744	0.000137181	38.6568	45.6589	15.6844	74.9278		7.81118	1.97299	99.4297		1.91063	0.0219919	0.0895116	0.00480608	0.0554021	0.243763	0.00795227	0.894051	0.756942	0.0149548	4		52.07	2.77	13.46	12.213	0.22	4.56	9.21	2.56
MG8C-cpx1-c-r1_13	Thakurvadi				-29	-945		51.3977	0.7881	2.1027	9.6483	0.1943	16.2391	18.9505	0.2172	0.1975	99.7354		0.0919732	0	38.4938	45.8968	15.6094	75.0018		7.78585	2.06982	99.9428		1.90753	0.0220008	0.0919732	0.00579523	0.0578055	0.241652	0.00610783	0.89846	0.75354	0.0156291	4.0005		52.07	2.77	13.46	12.213	0.22	4.56	9.21	2.56
MG8C-cpx1-c-r1_14	Thakurvadi				-20	-953		51.2223	0.7981	2.023	9.723	0.2036	16.2604	18.6912	0.2232	0.1802	99.3282		0.0888757	0	38.0939	46.1106	15.7954	74.8816		7.96059	1.95864	99.5244		1.90937	0.0223778	0.0888757	0.00531082	0.0549406	0.24816	0.00642828	0.903589	0.746493	0.0161314	4.00183		52.07	2.77	13.46	12.213	0.22	4.56	9.21	2.56
MG8C-cpx1-c-r1_15	Thakurvadi				-11	-962		51.2553	0.7891	1.9986	9.9722	0.2237	16.2225	18.9614	0.2349	0.217	99.8912		0.0875208	0	38.3106	45.6054	16.084	74.3582		8.23565	1.9299	100.085		1.90444	0.0220542	0.0875208	0.00637477	0.0539599	0.255908	0.00704014	0.898578	0.754844	0.0169223	4.00843		52.07	2.77	13.46	12.213	0.22	4.56	9.21	2.56
MG8C-cpx1-c-r1_16	Thakurvadi				-2	-970		51.4307	0.7759	1.9927	9.7671	0.1888	16.0522	19.1927	0.213	0.2173	99.8359		0.0872243	0	38.93	45.3037	15.7664	74.5527		8.06618	1.89031	100.025		1.91013	0.0216758	0.0872243	0.00638079	0.0528298	0.250532	0.00593919	0.888756	0.763718	0.0153379	4.00278		52.07	2.77	13.46	12.213	0.22	4.56	9.21	2.56
MG8C-cpx1-c-r1_17	Thakurvadi				7	-979		51.1121	0.8015	1.9672	9.9114	0.2293	15.9925	18.6845	0.1894	0.0986	98.9865		0.0860749	0.000742317	38.2456	45.5478	16.2066	74.2022		8.28237	1.81041	99.1679		1.91393	0.0225753	0.0868172	0.00291913	0.0510135	0.259365	0.00727262	0.892742	0.749619	0.0137508	4		52.07	2.77	13.46	12.213	0.22	4.56	9.21	2.56
MG8C-cpx1-c-r1_18	Thakurvadi				16	-987		51.3288	0.7852	1.9918	10.1864	0.2421	16.1615	18.5995	0.1882	0.0887	99.5748		0.0874161	0	37.7817	45.6786	16.5398	73.8782		8.4394	1.94152	99.7693		1.9114	0.0219938	0.0874161	0.00261149	0.0544051	0.262819	0.00763608	0.897181	0.742077	0.013588	4.00125		52.07	2.77	13.46	12.213	0.22	4.56	9.21	2.56
MG8C-cpx1-c-r1_19	Thakurvadi				25	-996		51.3785	0.8055	1.9901	10.0999	0.2554	16.2755	18.7606	0.2357	0.1455	99.9534		0.0870542	0	37.9066	45.7566	16.3368	74.1773		8.33538	1.96099	100.15		1.90695	0.0224882	0.0870542	0.0042697	0.0547697	0.258726	0.00802908	0.900537	0.746042	0.0169615	4.00615		52.07	2.77	13.46	12.213	0.22	4.56	9.21	2.56
MG8C-cpx2-c-r2_1	Thakurvadi				-6151	610		51.2742	0.7777	2.0685	9.7206	0.2016	16.2615	18.72	0.2154	0.2196	99.4667		0.0907375	0	38.1318	46.0885	15.7798	74.8875		7.9127	2.00919	99.668		1.90842	0.0217729	0.0907375	0.00646224	0.0562736	0.246295	0.00635552	0.902286	0.746515	0.0155442	4.00102		52.07	2.77	13.46	12.213	0.22	4.56	9.21	2.56
MG8C-cpx2-c-r2_2	Thakurvadi				-6151	596		51.1867	0.7332	1.965	9.8002	0.1886	16.2006	18.8416	0.2411	0.185	99.342		0.0863794	0	38.3102	45.8331	15.8567	74.6629		7.96582	2.03863	99.5462		1.90919	0.0205704	0.0863794	0.00545555	0.0572185	0.248472	0.00595825	0.900805	0.752951	0.0174355	4.00443		52.07	2.77	13.46	12.213	0.22	4.56	9.21	2.56
MG8C-cpx2-c-r2_3	Thakurvadi				-6151	582		51.0885	0.7808	2.0335	10.312	0.1903	16.0821	18.1848	0.2161	0.1919	99.087		0.088196	0.00148916	37.2939	45.8905	16.8156	73.5453		8.62636	1.87332	99.2747		1.9118	0.0219781	0.0896851	0.00567768	0.0527521	0.269963	0.00603177	0.897163	0.729099	0.0156791	4.00017		52.07	2.77	13.46	12.213	0.22	4.56	9.21	2.56
MG8C-cpx2-c-r2_5	Thakurvadi				-6151	554		51.1885	0.8113	2.2223	9.8411	0.1608	15.9226	19.1821	0.2389	0.1874	99.755		0.0973104	0	39.0314	45.0799	15.8887	74.2546		7.79197	2.27729	99.9832		1.90184	0.0226731	0.0973104	0.00550485	0.0636686	0.242105	0.00506025	0.881908	0.76358	0.0172093	4.00085		52.07	2.77	13.46	12.213	0.22	4.56	9.21	2.56
MG8C-cpx2-c-r2_6	Thakurvadi				-6151	539		51.1028	0.7742	1.9855	9.6304	0.1592	16.0632	19.1482	0.2286	0.1853	99.2774		0.0873652	0	38.9656	45.4817	15.5527	74.8321		7.87015	1.95625	99.4734		1.90791	0.0217418	0.0873652	0.0054697	0.0549595	0.245726	0.00503432	0.894032	0.765946	0.0165476	4.00473		52.07	2.77	13.46	12.213	0.22	4.56	9.21	2.56
MG8C-cpx2-c-r2_7	Thakurvadi				-6151	525		51.2066	0.7747	1.9757	9.7725	0.2128	15.9489	19.0333	0.188	0.195	99.311		0.0869411	0	38.8271	45.2692	15.9037	74.4195		8.13026	1.8251	99.4939		1.91194	0.0217576	0.0869411	0.00575649	0.0512792	0.253868	0.00672985	0.887743	0.761412	0.0136098	4.0012		52.07	2.77	13.46	12.213	0.22	4.56	9.21	2.56
MG8C-cpx2-c-r2_8	Thakurvadi				-6151	511		51.3185	0.7483	1.8895	9.7942	0.1794	16.0435	18.8981	0.208	0.1603	99.2398		0.08315	0	38.5616	45.5498	15.8886	74.4898		8.14677	1.83086	99.4232		1.91617	0.0210167	0.08315	0.00473225	0.0514424	0.25439	0.00567371	0.893032	0.756023	0.0150581	4.00068		52.07	2.77	13.46	12.213	0.22	4.56	9.21	2.56
MG8C-cpx2-c-r2_9	Thakurvadi				-6151	497		51.3344	0.7838	1.9567	10.1016	0.268	16.0755	18.9306	0.2092	0.1725	99.8323		0.0857637	0	38.3252	45.2831	16.3917	73.9365		8.43208	1.85541	100.018		1.90911	0.0219259	0.0857637	0.0050721	0.0519243	0.262249	0.00844197	0.891244	0.754302	0.0150845	4.00512		52.07	2.77	13.46	12.213	0.22	4.56	9.21	2.56
MAT14-2-cpx1-1_4	Neral				-3969	24398		47.9169	2.3314	4.0649	13.4458	0.2776	13.2584	17.9792	0.2987	0.1265	99.6994		0.181519	0	38.1389	39.1327	22.7285	63.7386		11.3382	2.34228	99.9341		1.81554	0.066445	0.181519	0.0037895	0.0667826	0.359266	0.00890885	0.748886	0.729868	0.0219431	4.00294		49.95	3.56	12.63	15.14	0.23	4.34	9.12	2.73
MAT14-2-cpx1-1_6	Neral				-3945	24403		47.5889	2.5183	4.3009	13.4819	0.2572	13.1928	17.2564	0.2886	0.1791	99.0641		0.185395	0.00788759	37.2392	39.613	23.1478	63.5618		11.9458	1.70719	99.2351		1.81461	0.0722293	0.193282	0.00539943	0.0489853	0.380931	0.00830679	0.749932	0.704992	0.0213363	4		49.95	3.56	12.63	15.14	0.23	4.34	9.12	2.73
MAT14-2-cpx1-1_7	Neral				-3933	24405		47.9814	2.2055	3.9657	13.3308	0.3155	13.5891	17.1115	0.2941	0.1661	98.9597		0.172538	0.00547493	36.6617	40.5104	22.8279	64.5029		11.5284	2.0031	99.1604		1.82746	0.0631847	0.178013	0.00500173	0.0574097	0.367198	0.010178	0.771569	0.698266	0.0217179	4		49.95	3.56	12.63	15.14	0.23	4.34	9.12	2.73
MAT14-2-cpx1-1_8	Neral				-3920	24407		48.5145	1.9634	3.7895	13.2616	0.302	13.8135	16.7559	0.2834	0.194	98.8778		0.152742	0.0173152	35.9831	41.2749	22.742	64.9955		12.0669	1.32767	99.0108		1.84726	0.0562334	0.170057	0.00584027	0.0380412	0.384246	0.00973977	0.784094	0.683568	0.020922	4		49.95	3.56	12.63	15.14	0.23	4.34	9.12	2.73
MAT14-2-cpx1-1_9	Neral				-3908	24410		48.9669	1.8526	3.6214	13.2393	0.3173	14.3222	16.5792	0.281	0.1851	99.365		0.148253	0.0131501	35.2061	42.3171	22.4768	65.8517		11.8235	1.57349	99.5226		1.85175	0.0526975	0.161403	0.00553428	0.0447765	0.373921	0.0101633	0.807416	0.671739	0.0206031	4		49.95	3.56	12.63	15.14	0.23	4.34	9.12	2.73
MAT14-2-cpx1-1_10	Neral				-3896	24412		50.1032	1.3342	2.2505	14.0526	0.2616	15.229	15.8612	0.2156	0.1081	99.416		0.100286	0	32.8891	43.9378	23.1731	65.8915		12.8834	1.29937	99.5462		1.8944	0.0379451	0.100286	0.00323152	0.0369695	0.407373	0.00837778	0.858392	0.642539	0.0158052	4.00532		49.95	3.56	12.63	15.14	0.23	4.34	9.12	2.73
MAT14-2-cpx2-2_6	Neral				-299	26583		48.8117	1.983	3.1633	13.3233	0.2611	13.1385	18.4993	0.2778	0.0956	99.5536		0.141616	0	39.0396	38.5786	22.3818	63.7401		11.8788	1.60532	99.7144		1.85413	0.0566589	0.141616	0.00287111	0.0458866	0.377351	0.00840057	0.743996	0.752886	0.0204595	4.00425		49.95	3.56	12.63	15.14	0.23	4.34	9.12	2.73
MAT14-2-cpx2-2_7	Neral				-303	26569		49.6592	1.5314	2.5409	13.0625	0.2801	13.333	18.7528	0.2642	0.1041	99.5282		0.113588	0	39.2963	38.8744	21.8293	64.5328		11.7223	1.48938	99.6774		1.8836	0.0436926	0.113588	0.00312188	0.042511	0.371843	0.00899887	0.753921	0.762102	0.0194298	4.00281		49.95	3.56	12.63	15.14	0.23	4.34	9.12	2.73
MAT14-2-cpx2-2_8	Neral				-307	26555		49.9117	1.4974	2.9767	11.9915	0.2367	13.9192	18.774	0.2643	0.243	99.8145		0.122644	0.0093141	39.3683	40.612	20.0197	67.4178		10.6993	1.43608	99.9584		1.87736	0.0423654	0.131958	0.00722647	0.0406471	0.336555	0.00754099	0.78049	0.756587	0.0192747	4		49.95	3.56	12.63	15.14	0.23	4.34	9.12	2.73
MAT14-2-cpx2-2_9	Neral				-312	26541		50.3786	1.2643	1.7853	13.3306	0.3191	13.7867	18.1513	0.2259	0.0149	99.2567		0.0800116	0	37.8219	39.9712	22.2069	64.8331		12.5793	0.83497	99.3404		1.91572	0.0361631	0.0800116	0.000447968	0.0238926	0.400035	0.0102778	0.781546	0.739522	0.0166551	4.00427		49.95	3.56	12.63	15.14	0.23	4.34	9.12	2.73
MAT14-2-cpx2-2_10	Neral				-316	26527		50.0049	1.1249	1.7156	14.3699	0.3518	13.0251	18.4903	0.2497	0.0408	99.373		0.0772921	0	38.4351	37.6718	23.8931	61.7704		13.4354	1.0386	99.4771		1.91151	0.0323449	0.0772921	0.0012331	0.0298758	0.429505	0.0113905	0.742254	0.757294	0.0185067	4.0112		49.95	3.56	12.63	15.14	0.23	4.34	9.12	2.73
MAT14-2-cpx3-3_1	Neral				10141	34180		51.2402	0.9621	2.0822	12.3154	0.2368	16.0036	16.9312	0.2418	0.1356	100.149		0.0913488	0	34.5545	45.445	20.0005	69.8472		10.6793	1.81828	100.331		1.90737	0.0269385	0.0913488	0.00399079	0.0509322	0.332447	0.00746606	0.888077	0.675258	0.0174513	4.00128		49.95	3.56	12.63	15.14	0.23	4.34	9.12	2.73
MAT14-2-cpx3-3_2	Neral				10137	34196		51.2021	0.8429	2.0892	11.8005	0.2084	15.6039	17.6318	0.2507	0.1314	99.7609		0.0874432	0.00453031	36.1911	44.5645	19.2444	70.2127		10.2055	1.77254	99.9385		1.91256	0.0236827	0.0919735	0.00388059	0.0498231	0.3188	0.00659341	0.868897	0.705636	0.0181563	4		49.95	3.56	12.63	15.14	0.23	4.34	9.12	2.73
MAT14-2-cpx3-3_3	Neral				10133	34212		51.3639	0.8108	2.0713	12.4637	0.2708	15.7863	16.4562	0.244	0.1441	99.6111		0.0766119	0.0148011	34.0259	45.4162	20.5579	69.3045		11.519	1.04989	99.7163		1.92339	0.0228377	0.091413	0.00426627	0.0295843	0.360728	0.00858901	0.881247	0.660231	0.0177152	4		49.95	3.56	12.63	15.14	0.23	4.34	9.12	2.73
MAT14-2-cpx3-3_4	Neral				10129	34228		51.4531	0.9104	2.0493	11.8155	0.2879	15.897	17.5448	0.2619	0.1619	100.382		0.0896314	0	35.7226	45.0361	19.2412	70.5741		10.111	1.89427	100.572		1.90946	0.0254132	0.0896314	0.0047503	0.0528989	0.313797	0.00904953	0.879472	0.697597	0.0188443	4.00091		49.95	3.56	12.63	15.14	0.23	4.34	9.12	2.73
MAT14-2-cpx3-3_5	Neral				10125	34244		50.9574	1.0113	1.5555	13.8624	0.3332	14.1782	17.5902	0.2198	0	99.708		0.069343	0	36.3424	40.7582	22.8995	64.5792		12.9799	0.980787	99.8063		1.92745	0.0287731	0.069343	0	0.0279164	0.410585	0.010675	0.799477	0.712861	0.0161195	4.0032		49.95	3.56	12.63	15.14	0.23	4.34	9.12	2.73
MAT14-2-cpx4-4_1	Neral				-11444	27322		49.3814	1.6234	3.1677	12.7382	0.2922	13.515	18.4836	0.2837	0.1302	99.6154		0.133742	0.00735244	38.9439	39.6205	21.4355	65.4135		11.1249	1.7929	99.795		1.86626	0.0461491	0.141094	0.0038904	0.0509885	0.35161	0.0093535	0.761435	0.748432	0.0207881	4		49.95	3.56	12.63	15.14	0.23	4.34	9.12	2.73
MAT14-2-cpx4-4_2	Neral				-11470	27316		48.1609	2.0856	3.4125	12.9797	0.266	13.2241	18.687	0.2735	0.0882	99.1775		0.15336	0	39.4004	38.7952	21.8045	64.4906		11.3716	1.7872	99.3566		1.83645	0.0598198	0.15336	0.00265906	0.0512821	0.362627	0.00859116	0.751726	0.763452	0.0202203	4.01019		49.95	3.56	12.63	15.14	0.23	4.34	9.12	2.73
MAT14-1-cpx1-c-r1_1	Neral				-4529	533	154	50.6675	1.1897	2.7367	13.2167	0.2387	16.6005	15.5928	0.1544	0.0642	100.36		0.119801	0	31.6955	46.9511	21.3534	69.1261		11.2028	2.23818	100.585		1.8782	0.0332386	0.119801	0.00188533	0.0625573	0.347983	0.00750956	0.919191	0.620523	0.0111191	4.002		50.6895	1.60799	13.8103	9.84666	0.15334	7.08564	10.3068	2.76145
MAT14-1-cpx1-c-r1_2	Neral				-4519	539	143	50.6675	1.1583	2.5599	13.5597	0.3121	16.9137	15.0715	0.1803	0.038	100.461		0.112028	0	30.487	47.6044	21.9086	68.978		11.6536	2.1183	100.673		1.88138	0.0323517	0.112028	0.00111559	0.0591892	0.361879	0.00981581	0.936255	0.599599	0.0129804	4.00659		50.6895	1.60799	13.8103	9.84666	0.15334	7.08564	10.3068	2.76145
MAT14-1-cpx1-c-r1_3	Neral				-4510	544	132	50.5171	1.0904	2.5371	13.5647	0.3336	16.675	15.2298	0.1704	0.0735	100.205		0.111411	0	30.9028	47.0782	22.019	68.6651		11.6251	2.15553	100.421		1.88222	0.0305597	0.111411	0.00216519	0.0604359	0.362232	0.010528	0.926206	0.607974	0.0123097	4.00668		50.6895	1.60799	13.8103	9.84666	0.15334	7.08564	10.3068	2.76145
MAT14-1-cpx1-c-r1_4	Neral				-4500	550	121	50.6327	1.0879	2.351	13.6256	0.3262	16.6593	15.0704	0.1835	0.0664	100.003		0.103462	0	30.6662	47.1675	22.1663	68.5484		11.9067	1.91027	100.194		1.89061	0.0305556	0.103462	0.00196027	0.0536753	0.371809	0.0103167	0.927336	0.602912	0.0132848	4.00592		50.6895	1.60799	13.8103	9.84666	0.15334	7.08564	10.3068	2.76145
MAT14-1-cpx1-c-r1_5	Neral				-4491	556	110	50.5755	0.9898	2.1301	13.9182	0.3224	16.6885	14.9952	0.168	0.0568	99.8445		0.0940579	0	30.3952	47.0674	22.5374	68.1265		12.361	1.73057	100.018		1.89487	0.0278943	0.0940579	0.00168253	0.0487905	0.387302	0.010231	0.932106	0.601934	0.0122038	4.01107		50.6895	1.60799	13.8103	9.84666	0.15334	7.08564	10.3068	2.76145
MAT14-1-cpx1-c-r1_6	Neral				-4481	561	99	50.707	0.988	2.0412	13.9952	0.3063	16.5165	14.9967	0.2055	0	99.7646		0.0901994	0	30.516	46.7628	22.7212	67.7808		12.4194	1.75123	99.9401		1.90121	0.0278643	0.0901994	0	0.0494097	0.389421	0.00972735	0.923184	0.602442	0.014939	4.00879		50.6895	1.60799	13.8103	9.84666	0.15334	7.08564	10.3068	2.76145
MAT14-1-cpx1-c-r1_7	Neral				-4472	567	88	50.7079	1.0161	1.9747	14.5562	0.3328	16.3621	14.7762	0.1774	0.0094	99.9262		0.0873439	0	30.0529	46.3035	23.6435	66.7083		13.1987	1.50862	100.077		1.90305	0.0286841	0.0873439	0.000278919	0.0426053	0.414251	0.010579	0.915426	0.59415	0.0129085	4.00992		50.6895	1.60799	13.8103	9.84666	0.15334	7.08564	10.3068	2.76145
MAT14-1-cpx1-c-r1_8	Neral				-4462	572	77	50.4308	1.0392	1.9921	14.5294	0.3008	15.7993	15.7617	0.1853	0	100.052		0.0882905	0	31.9558	44.5692	23.475	65.9678		13.1618	1.51992	100.204		1.89646	0.0293951	0.0882905	0	0.0430107	0.41392	0.00958099	0.885714	0.63505	0.0135104	4.01558		50.6895	1.60799	13.8103	9.84666	0.15334	7.08564	10.3068	2.76145
MAT14-1-cpx1-c-r1_9	Neral				-4453	578	66	50.3235	1.053	1.7382	15.6424	0.3537	15.2751	15.3726	0.197	0.0447	100		0.0775118	0	31.2988	43.2729	25.4283	63.5135		14.6725	1.07786	100.108		1.90407	0.0299688	0.0775118	0.0013372	0.0306888	0.464273	0.0113353	0.861598	0.623185	0.0144519	4.01842		50.6895	1.60799	13.8103	9.84666	0.15334	7.08564	10.3068	2.76145
MAT14-1-cpx1-c-r1_10	Neral				-4443	584	55	50.3111	1.0352	1.5984	17.886	0.345	15.1038	13.7291	0.1481	0.0303	100.187		0.071558	0	28.0311	42.9077	29.0611	60.0848		17.1809	0.783623	100.266		1.91109	0.0295781	0.071558	0.000909986	0.0223991	0.545781	0.0111	0.855286	0.558749	0.0109073	4.01735		50.6895	1.60799	13.8103	9.84666	0.15334	7.08564	10.3068	2.76145
MAT14-1-cpx1-c-r1_11	Neral				-4434	589	44	49.5433	1.2694	1.7114	19.1093	0.4313	13.8123	13.9227	0.2086	0	100.008		0.0774115	0	28.7673	39.7093	31.5235	56.3027		18.4973	0.680113	100.076		1.90144	0.0366459	0.0774115	0	0.019642	0.593694	0.0140205	0.790265	0.572505	0.0155224	4.02115		50.6895	1.60799	13.8103	9.84666	0.15334	7.08564	10.3068	2.76145
MAT14-1-cpx1-c-r1_12	Neral				-4424	595	33	49.8331	1.1434	1.5216	18.9843	0.3694	13.5484	14.6521	0.1706	0.0047	100.228		0.068739	0	30.14	38.7777	31.0822	55.9893		18.5057	0.531896	100.281		1.91014	0.0329666	0.068739	0.000142436	0.015342	0.593209	0.011993	0.774182	0.601733	0.0126786	4.02112		50.6895	1.60799	13.8103	9.84666	0.15334	7.08564	10.3068	2.76145
MAT14-1-cpx1-c-r1_13	Neral				-4415	601	22	50.1833	0.9564	1.1928	18.8641	0.3482	13.3456	14.894	0.15	0.014	99.9484		0.0540266	0	30.733	38.3162	30.9508	55.774		18.569	0.327927	99.9813		1.92861	0.0276473	0.0540266	0.00042539	0.00948349	0.596801	0.0113344	0.764594	0.613272	0.0111769	4.01737		50.6895	1.60799	13.8103	9.84666	0.15334	7.08564	10.3068	2.76145
MAT14-1-cpx1-c-r1_14	Neral				-4405	606	11	50.0487	0.9258	1.124	19.2584	0.3621	12.5978	15.6304	0.1871	0.0023	100.155		0.0510294	0	32.2428	36.1583	31.599	53.8336		18.9082	0.38923	100.194		1.92793	0.0268253	0.0510294	7.00489e-05	0.0112826	0.609121	0.0118144	0.723438	0.645098	0.0139739	4.02151		50.6895	1.60799	13.8103	9.84666	0.15334	7.08564	10.3068	2.76145
MAT14-1-cpx1-c-r1_15	Neral				-4396	612	0	49.4915	1.0166	1.273	22.1481	0.4645	11.471	14.3675	0.17	0.0207	100.423		0.0582634	0	29.9429	33.2632	36.7939	48.0046		21.8083	0.377677	100.461		1.92195	0.0296955	0.0582634	0.000635561	0.0110367	0.708253	0.0152786	0.664081	0.597792	0.0127999	4.01979		50.6895	1.60799	13.8103	9.84666	0.15334	7.08564	10.3068	2.76145
MAT14-1-cpx2-c-r2_1	Neral				-1863	377	81	50.2837	1.122	2.5026	12.5933	0.2749	15.8499	16.6485	0.2144	0.0429	99.5333		0.110612	0	34.1515	45.2389	20.6096	69.1698		10.6283	2.18384	99.7521		1.88574	0.0316503	0.110612	0.001272	0.0616289	0.333329	0.00873205	0.886116	0.668942	0.0155893	4.00367		50.6895	1.60799	13.8103	9.84666	0.15334	7.08564	10.3068	2.76145
MAT14-1-cpx2-c-r2_2	Neral				-1876	376	72	50.3219	1.0092	2.4174	13.1355	0.3033	16.5154	15.8011	0.1824	0	99.6899		0.106674	0	32.0683	46.6369	21.2948	69.1479		11.1212	2.23853	99.9142		1.88414	0.0284225	0.106674	0	0.0630706	0.348229	0.00961864	0.921835	0.633871	0.0132412	4.00928		50.6895	1.60799	13.8103	9.84666	0.15334	7.08564	10.3068	2.76145
MAT14-1-cpx2-c-r2_3	Neral				-1888	375	63	50.5044	1.0262	2.5577	13.0702	0.2261	16.1222	16.1804	0.2036	0.0499	99.9407		0.112524	0	33.0257	45.7865	21.1878	68.7387		10.8868	2.42648	100.184		1.88524	0.0288137	0.112524	0.0014727	0.0681589	0.339856	0.00714865	0.897162	0.64712	0.0147354	4.00223		50.6895	1.60799	13.8103	9.84666	0.15334	7.08564	10.3068	2.76145
MAT14-1-cpx2-c-r2_4	Neral				-1901	374	54	50.2612	1.1372	2.5127	13.0453	0.2709	16.0298	16.0675	0.2269	0.0071	99.5586		0.111055	0	32.9469	45.7346	21.3185	68.6561		11.0305	2.2391	99.7829		1.88483	0.0320779	0.111055	0.00021051	0.0631859	0.345933	0.00860468	0.896142	0.645574	0.0164976	4.00411		50.6895	1.60799	13.8103	9.84666	0.15334	7.08564	10.3068	2.76145
MAT14-1-cpx2-c-r2_5	Neral				-1914	373	45	50.4671	1.064	2.4049	12.995	0.3373	15.8904	16.0386	0.1743	0	99.3812		0.104022	0.00246029	33.0296	45.5326	21.4378	68.5512		11.2723	1.91448	99.573		1.89598	0.0300674	0.106482	0	0.0541231	0.354156	0.0107331	0.889955	0.645578	0.0126961	4.00023		50.6895	1.60799	13.8103	9.84666	0.15334	7.08564	10.3068	2.76145
MAT14-1-cpx2-c-r2_6	Neral				-1926	373	36	50.641	1.0823	2.2412	13.2346	0.2995	15.7951	16.2515	0.1962	0.0594	99.8045		0.0989979	0	33.3052	45.0393	21.6555	68.0253		11.6243	1.78958	99.9838		1.89798	0.0305117	0.0989979	0.00176016	0.0504716	0.364345	0.00950762	0.882511	0.65259	0.0142572	4.00311		50.6895	1.60799	13.8103	9.84666	0.15334	7.08564	10.3068	2.76145
MAT14-1-cpx2-c-r2_7	Neral				-1939	372	27	50.5915	1.0067	2.104	14.0964	0.288	16.2707	15.6026	0.1809	0.0189	100.16		0.0928323	0	31.5381	45.7611	22.7008	67.2941		12.5407	1.72896	100.333		1.89398	0.0283483	0.0928323	0.000559416	0.0487069	0.392621	0.00913221	0.908055	0.625824	0.0131305	4.01319		50.6895	1.60799	13.8103	9.84666	0.15334	7.08564	10.3068	2.76145
MAT14-1-cpx2-c-r2_8	Neral				-1952	371	18	50.7471	0.928	1.6423	16.5261	0.3618	16.673	13.2109	0.1597	0.0164	100.265		0.0728009	0	26.6375	46.7763	26.5861	64.2658		15.5262	1.11118	100.377		1.90871	0.0262546	0.0728009	0.000487694	0.0314501	0.488372	0.0115261	0.934869	0.532376	0.0116461	4.01849		50.6895	1.60799	13.8103	9.84666	0.15334	7.08564	10.3068	2.76145
MAT14-1-cpx2-c-r2_9	Neral				-1964	370	9	50.4013	1.0379	1.5226	18.7372	0.4082	14.8822	13.2267	0.1395	0.0232	100.386		0.068215	0	27.0586	42.3616	30.5798	58.6066		18.157	0.644808	100.451		1.91593	0.0296772	0.068215	0.000697271	0.0184449	0.577216	0.0131431	0.843362	0.5387	0.0102816	4.01604		50.6895	1.60799	13.8103	9.84666	0.15334	7.08564	10.3068	2.76145
MAT14-1-cpx2-c-r2_10	Neral				-1977	369	0	49.9718	1.0731	1.5144	18.5723	0.398	13.0815	15.2069	0.1841	0	100.002		0.0684977	0	31.5367	37.7472	30.7161	55.6655		17.9416	0.700884	100.072		1.91781	0.0309777	0.0684977	0	0.020241	0.575834	0.0129374	0.74842	0.625285	0.0136987	4.0137		50.6895	1.60799	13.8103	9.84666	0.15334	7.08564	10.3068	2.76145
MSJ14-6B-cpx-1_12	Igatpuri				11992	-31840		50.3798	1.0132	3.0422	8.314	0.1594	15.1629	19.9494	0.2647	0.6468	98.9324		0.113439	0.0208251	41.8556	44.2646	13.8798	76.4764		7.17708	1.26351	99.059		1.88656	0.028539	0.134264	0.0191496	0.0356041	0.22476	0.00505578	0.846458	0.800391	0.0192183	4		49.48	2.57	13.58	12.996	0.16	6.24	10.08	2.57
MSJ14-6B-cpx-1_15	Igatpuri				12006	-31848		49.8054	1.1924	3.2147	9.3865	0.1899	14.6255	19.8507	0.2781	0.3742	98.9174		0.127762	0.0146612	41.6355	42.6825	15.6819	73.5277		7.64281	1.93784	99.1116		1.87224	0.033716	0.142423	0.0111215	0.0548164	0.240267	0.00604638	0.819604	0.799499	0.020269	4		49.48	2.57	13.58	12.996	0.16	6.24	10.08	2.57
MSJ14-6B-cpx-1_16	Igatpuri				12010	-31851		50.1323	1.1257	3.1003	9.1789	0.1755	14.8123	19.7491	0.317	0.5027	99.0938		0.12082	0.0161455	41.4356	43.2414	15.323	74.2044		7.6051	1.74904	99.269		1.87918	0.0317397	0.136965	0.0148982	0.0493352	0.238403	0.00557203	0.827717	0.793151	0.0230386	4		49.48	2.57	13.58	12.996	0.16	6.24	10.08	2.57
MSJ14-6B-cpx-1_18	Igatpuri				12019	-31857		50.1051	0.9832	2.6235	10.2654	0.1462	14.7078	19.3388	0.2782	0.3802	98.8284		0.111576	0.00495904	40.3469	42.6952	16.958	71.8629		8.36593	2.11097	99.0399		1.88842	0.0278733	0.116535	0.0113294	0.0598697	0.263686	0.00466714	0.826369	0.780917	0.0203292	4		49.48	2.57	13.58	12.996	0.16	6.24	10.08	2.57
MSJ14-6B-cpx-1_21	Igatpuri				12033	-31866		49.8865	1.1558	2.7586	10.0717	0.1662	14.4575	19.7851	0.3027	0.2144	98.7985		0.118872	0.00372462	41.3102	42.0013	16.6885	71.9009		8.00032	2.30201	99.0291		1.88113	0.0327829	0.122597	0.00639198	0.0653206	0.252289	0.00530826	0.812713	0.799339	0.0221306	4		49.48	2.57	13.58	12.996	0.16	6.24	10.08	2.57
MSJ14-6B-cpx-1_22	Igatpuri				12038	-31869		49.8012	1.2335	3.1926	9.9598	0.1843	14.4913	19.9607	0.2749	0.2362	99.3441		0.132903	0.00816493	41.547	41.9684	16.4846	72.173		7.78624	2.41558	99.5861		1.8671	0.0347853	0.141068	0.00700136	0.0681483	0.244124	0.00585246	0.809922	0.80179	0.0199824	4.00023		49.48	2.57	13.58	12.996	0.16	6.24	10.08	2.57
MSJ14-6B-cpx-1_24	Igatpuri				12047	-31874		50.5937	1.0515	2.5253	9.1705	0.1827	14.9324	19.8902	0.2364	0.3238	98.9079		0.0992563	0.0125577	41.4642	43.3127	15.2231	74.3761		8.06059	1.23349	99.0315		1.90074	0.0297143	0.111814	0.00961788	0.0348715	0.25325	0.00581368	0.836306	0.800615	0.0172195	4.00003		49.48	2.57	13.58	12.996	0.16	6.24	10.08	2.57
MSJ14-6B-cpx-1_32	Igatpuri				12083	-31898		50.7295	1.063	2.3743	9.6845	0.179	14.8702	19.7734	0.2732	0.1472	99.0991		0.0961077	0.0089127	41.0539	42.9577	15.9884	73.2414		8.32435	1.51159	99.2505		1.90389	0.0300085	0.10502	0.00436782	0.0426897	0.261269	0.00569011	0.831969	0.795098	0.0198797	4.00011		49.48	2.57	13.58	12.996	0.16	6.24	10.08	2.57
MSJ14-6B-cpx-1_33	Igatpuri				12088	-31900		50.7069	1.0284	2.378	9.9021	0.1662	14.7806	19.6826	0.2755	0.1494	99.07		0.0951568	0.0101266	40.9128	42.7483	16.3389	72.6838		8.54799	1.50488	99.2208		1.90484	0.0290592	0.105283	0.00443729	0.0425405	0.268542	0.00528821	0.827738	0.792195	0.020066	4.00001		49.48	2.57	13.58	12.996	0.16	6.24	10.08	2.57
MSJ14-6B-cpx-1_34	Igatpuri				12092	-31903		50.8748	1.0731	2.4154	9.9726	0.215	14.7723	19.2739	0.3119	0.0699	98.9823		0.0871488	0.0198856	40.3371	43.0164	16.6465	72.5315		9.1068	0.962207	99.0787		1.91285	0.0303493	0.107034	0.00207793	0.0272241	0.286352	0.00684704	0.828009	0.776436	0.0227374	4.00008		49.48	2.57	13.58	12.996	0.16	6.24	10.08	2.57
MSJ14-6B-cpx-1_35	Igatpuri				12097	-31906		50.711	1.0684	2.3948	10.135	0.1897	14.8291	19.7347	0.2979	0.094	99.4577		0.1021	0.00353185	40.75	42.6053	16.6447	72.2855		8.30586	2.0328	99.6614		1.8979	0.030077	0.105632	0.00278147	0.0572497	0.259963	0.00601346	0.82736	0.791333	0.0216166	4.00007		49.48	2.57	13.58	12.996	0.16	6.24	10.08	2.57
MSJ14-6B-cpx-1_36	Igatpuri				12101	-31909		50.4936	1.1206	2.4087	10.1724	0.2293	14.6608	19.7279	0.2907	0.0963	99.2003		0.103685	0.00292816	40.8884	42.2793	16.8323	71.982		8.39722	1.97284	99.398		1.89631	0.0316559	0.106614	0.00285941	0.0557535	0.263734	0.00729397	0.820805	0.793803	0.0211673	4		49.48	2.57	13.58	12.996	0.16	6.24	10.08	2.57
MSJ14-6B-cpx-2_3	Igatpuri				-5511	-28969		49.8237	1.1021	3.1532	8.9242	0.1157	15.1792	20.0962	0.2873	0.6236	99.3052		0.13877	0	41.6297	43.7511	14.6192	75.1985		6.38646	2.82031	99.5878		1.86048	0.0309556	0.13877	0.0184107	0.0792487	0.199437	0.00365938	0.84498	0.804008	0.0208004	4.00075		49.48	2.57	13.58	12.996	0.16	6.24	10.08	2.57
MSJ14-6B-cpx-2_8	Igatpuri				-5461	-28950		50.3349	0.9606	2.7489	8.8441	0.1719	15.1925	20.1383	0.2868	0.4111	99.0916		0.117382	0.00379117	41.6802	43.7509	14.5689	75.3826		6.66426	2.42255	99.3343		1.88262	0.027025	0.121174	0.0121567	0.0681824	0.20845	0.00544571	0.847092	0.807	0.0207979	4.00006		49.48	2.57	13.58	12.996	0.16	6.24	10.08	2.57
MSJ14-6B-cpx-2_9	Igatpuri				-5451	-28946		50.3537	0.9717	2.9181	8.7628	0.1682	15.1707	19.9603	0.3129	0.6045	99.2229		0.119039	0.00943228	41.548	43.938	14.514	75.527		6.84827	2.12771	99.4361		1.88096	0.027303	0.128471	0.0178534	0.0598091	0.213937	0.00532182	0.844817	0.798865	0.0226621	4		49.48	2.57	13.58	12.996	0.16	6.24	10.08	2.57
MSJ14-6B-cpx-2_10	Igatpuri				-5441	-28943		49.944	1.0451	3.059	9.1673	0.1645	14.932	20.0508	0.3016	0.4685	99.1345		0.130143	0.00483425	41.6747	43.1827	15.1427	74.3823		6.78879	2.64334	99.3993		1.86986	0.0294315	0.134977	0.0138679	0.0744707	0.212556	0.00521647	0.833396	0.804293	0.0218929	4.00004		49.48	2.57	13.58	12.996	0.16	6.24	10.08	2.57
MSJ14-6B-cpx-2_11	Igatpuri				-5431	-28939		49.9652	1.0387	3.0104	9.0878	0.1627	14.914	20.2468	0.3058	0.5025	99.239		0.131299	0.00139566	41.9883	43.0345	14.9773	74.525		6.56912	2.79912	99.5194		1.8687	0.0292208	0.132694	0.0148588	0.0787773	0.205464	0.00515401	0.831524	0.811309	0.0221746	4.00012		49.48	2.57	13.58	12.996	0.16	6.24	10.08	2.57
MSJ14-6B-cpx-2_12	Igatpuri				-5421	-28935		49.8668	1.2211	3.0306	10.0611	0.1788	14.5444	19.9387	0.323	0.2337	99.4084		0.132066	0.00172786	41.3922	42.0115	16.5963	72.0431		7.56914	2.76943	99.6859		1.86793	0.0344057	0.133793	0.00692125	0.0780634	0.237111	0.00567288	0.812184	0.800211	0.0234584	4.00024		49.48	2.57	13.58	12.996	0.16	6.24	10.08	2.57
MSJ14-6B-cpx-2_16	Igatpuri				-5380	-28920		49.9574	1.1948	2.8829	10.1154	0.1318	14.568	19.9554	0.2978	0.2673	99.375		0.127359	0	41.3798	42.0319	16.5883	71.9673		7.76415	2.61304	99.6368		1.87259	0.0336874	0.127359	0.00792168	0.0737051	0.243385	0.00418451	0.814051	0.801422	0.0216428	4.00015		49.48	2.57	13.58	12.996	0.16	6.24	10.08	2.57
MSJ14-6B-cpx-2_17	Igatpuri				-5370	-28916		49.9162	1.2162	2.8655	10.0581	0.1932	14.3396	19.7892	0.2776	0.2312	98.8947		0.117946	0.00938879	41.4479	41.789	16.7632	71.7626		8.37809	1.86707	99.0818		1.88205	0.0344925	0.127335	0.00689214	0.0529735	0.264175	0.00616998	0.806002	0.799423	0.0202935	4.00019		49.48	2.57	13.58	12.996	0.16	6.24	10.08	2.57
MSJ14-6B-cpx-2_18	Igatpuri				-5360	-28912		49.8729	1.1758	2.8822	10.126	0.1951	14.3894	19.9708	0.3003	0.2674	99.1861		0.125669	0.00199266	41.5624	41.6676	16.77	71.6965		7.86266	2.51535	99.4381		1.87433	0.0332387	0.127662	0.00794545	0.0711356	0.24712	0.00621047	0.806181	0.804146	0.0218818	4.00015		49.48	2.57	13.58	12.996	0.16	6.24	10.08	2.57
MSJ14-6B-cpx-2_19	Igatpuri				-5350	-28908		49.5036	1.32	3.0994	10.4739	0.2002	14.1678	19.6421	0.3094	0.238	98.9544		0.132501	0.00530182	41.1881	41.3368	17.475	70.6854		8.32427	2.38897	99.1937		1.8675	0.0374565	0.137803	0.00709865	0.0678176	0.262619	0.00639696	0.796773	0.793906	0.0226303	4		49.48	2.57	13.58	12.996	0.16	6.24	10.08	2.57
MSJ14-6B-cpx-2_20	Igatpuri				-5340	-28904		49.5084	1.2757	2.9363	10.3986	0.2147	14.2561	19.9809	0.3218	0.1443	99.0368		0.130447	0	41.5377	41.2362	17.2262	70.9629		7.9457	2.72602	99.3099		1.8662	0.0361707	0.130447	0.00430052	0.0773241	0.250477	0.00685483	0.801103	0.806959	0.0235186	4.00335		49.48	2.57	13.58	12.996	0.16	6.24	10.08	2.57
MSJ14-6B-cpx-2_21	Igatpuri				-5330	-28900		49.8715	1.1623	2.7797	9.6156	0.2114	14.5877	20.3318	0.2814	0.3136	99.155		0.123073	0	42.0934	42.0219	15.8846	73.0047		7.43312	2.42548	99.398		1.87353	0.032844	0.123073	0.0093145	0.0685668	0.233526	0.00672665	0.816965	0.818355	0.0204965	4.0034		49.48	2.57	13.58	12.996	0.16	6.24	10.08	2.57
MSJ14-6B-cpx-2_26	Igatpuri				-5280	-28881		49.9411	1.1669	2.2908	10.666	0.2002	14.2897	20.0331	0.2902	0.0769	98.9549		0.102114	0	41.3913	41.0804	17.5283	70.486		8.93662	1.92194	99.1475		1.88886	0.0331975	0.102114	0.00229955	0.0547001	0.282664	0.00641345	0.8057	0.811797	0.0212807	4.00903		49.48	2.57	13.58	12.996	0.16	6.24	10.08	2.57
MSJ14-6B-cpx-2_28	Igatpuri				-5260	-28874		50.3749	1.2107	5.763	11.5272	0.2338	11.2487	18.4581	1.2161	0	100.098		0.115225	0.138901	42.6364	36.1532	21.2103	63.4973		11.5272	0	100.098		1.88477	0.0340731	0.254126	0	0	0.360683	0.00740927	0.627417	0.739929	0.0882188	3.99977		49.48	2.57	13.58	12.996	0.16	6.24	10.08	2.57
MSJ14-6B-cpx-3_1	Igatpuri				6734	-24822		48.0264	2.1191	4.4344	10.1825	0.2002	13.8475	19.4213	0.34	0.4644	99.0364		0.187855	0.00934325	41.5031	41.1741	17.3228	70.7961		7.98814	2.43869	99.2807		1.81214	0.0601442	0.197199	0.0138542	0.069243	0.252066	0.00639827	0.77892	0.785143	0.0248736	4.00001		49.48	2.57	13.58	12.996	0.16	6.24	10.08	2.57
MSJ14-6B-cpx-3_2	Igatpuri				6730	-24832		48.2669	1.8923	4.5084	10.3073	0.267	13.7645	19.6561	0.3135	0.38	99.356		0.184388	0.0154839	41.7643	40.6929	17.5428	70.4186		7.97455	2.59249	99.6157		1.81561	0.0535418	0.199872	0.0113014	0.0733835	0.250862	0.00850689	0.771867	0.792189	0.0228643	4		49.48	2.57	13.58	12.996	0.16	6.24	10.08	2.57
MSJ14-6B-cpx-3_3	Igatpuri				6727	-24842		49.344	1.4665	3.7334	10.2183	0.1876	14.3452	19.4454	0.2894	0.4378	99.4746		0.149876	0.0151019	40.9123	41.9948	17.0929	71.4493		8.30113	2.13064	99.6881		1.85012	0.0413598	0.164978	0.0129783	0.060115	0.260291	0.00595779	0.801829	0.781162	0.0210383	4.00017		49.48	2.57	13.58	12.996	0.16	6.24	10.08	2.57
MSJ14-6B-cpx-3_4	Igatpuri				6723	-24852		48.7803	1.756	4.0814	9.9143	0.1859	13.9341	19.7349	0.2748	0.5419	99.212		0.16345	0.0176519	41.9817	41.2435	16.7748	71.4722		8.31775	1.77432	99.3898		1.83655	0.0497293	0.181102	0.0161307	0.0502686	0.261891	0.00592821	0.78207	0.796069	0.0200596	4.0002		49.48	2.57	13.58	12.996	0.16	6.24	10.08	2.57
MSJ14-6B-cpx-3_6	Igatpuri				6716	-24872		48.2907	1.8412	4.5931	10.1643	0.1444	13.9589	19.4192	0.3026	0.3972	99.1198		0.181705	0.0221226	41.4149	41.4216	17.1635	70.9984		8.08247	2.31363	99.3516		1.8183	0.0521472	0.203828	0.0118246	0.0655544	0.254508	0.00460526	0.783539	0.783411	0.022091	4.0002		49.48	2.57	13.58	12.996	0.16	6.24	10.08	2.57
MSJ14-6B-cpx-3_7	Igatpuri				6712	-24882		48.6595	1.9177	4.5161	10.2111	0.184	13.9289	19.5101	0.3725	0.3754	99.6753		0.177665	0.0216685	41.5052	41.2297	17.2651	70.8593		8.17133	2.26689	99.9024		1.82234	0.054022	0.199333	0.0111155	0.0638849	0.255923	0.00583666	0.777653	0.782848	0.0270479	4		49.48	2.57	13.58	12.996	0.16	6.24	10.08	2.57
MSJ14-6B-cpx-3_9	Igatpuri				6705	-24902		48.668	1.6942	4.0135	9.7911	0.1733	14.112	19.7816	0.3204	0.5542	99.1131		0.168688	0.0093033	41.9134	41.6036	16.483	71.9831		7.55499	2.48508	99.3621		1.83131	0.0479527	0.177991	0.0164877	0.0703667	0.237744	0.00552336	0.791619	0.797513	0.0233753	4.00012		49.48	2.57	13.58	12.996	0.16	6.24	10.08	2.57
MSJ14-6B-cpx-3_10	Igatpuri				6701	-24912		50.7584	0.9066	2.6434	8.6449	0.2008	15.4364	20.0655	0.248	0.6169	99.5226		0.110184	0.00580894	41.4147	44.3304	14.2548	76.0938		6.93184	1.9038	99.7133		1.88982	0.0253897	0.115993	0.0181594	0.0533384	0.215832	0.00633229	0.856774	0.800423	0.0179023	4.00004		49.48	2.57	13.58	12.996	0.16	6.24	10.08	2.57
MSJ14-6B-cpx-3_11	Igatpuri				6697	-24923		50.8955	0.8697	2.4952	8.5299	0.1665	15.5965	19.455	0.3013	0.6385	98.9481		0.096457	0.0135308	40.5773	45.2616	14.1611	76.5224		7.34823	1.31324	99.0797		1.90354	0.0244671	0.109988	0.0188808	0.0369601	0.229838	0.00527452	0.869599	0.779601	0.0218489	4		49.48	2.57	13.58	12.996	0.16	6.24	10.08	2.57
MSJ14-6B-cpx-3_13	Igatpuri				6690	-24943		49.9004	1.0466	3.3532	8.2021	0.1611	14.9464	20.1145	0.283	0.8307	98.8468		0.128951	0.0192309	42.3996	43.8369	13.7635	76.4615		6.715	1.65268	99.0124		1.87105	0.0295183	0.148182	0.0246264	0.0466313	0.210563	0.00511637	0.835461	0.808068	0.0205738	4.00021		49.48	2.57	13.58	12.996	0.16	6.24	10.08	2.57
MSJ14-6B-cpx-3_14	Igatpuri				6686	-24953		49.92	1.0429	3.2975	8.2418	0.1647	15.0994	19.932	0.3197	0.8329	98.8509		0.129746	0.0158556	41.9581	44.2258	13.8162	76.5578		6.52908	1.90343	99.0416		1.87025	0.0293899	0.145602	0.0246714	0.0536623	0.204566	0.00522643	0.843323	0.800082	0.0232228	4		49.48	2.57	13.58	12.996	0.16	6.24	10.08	2.57
MSJ14-6B-cpx-3_15	Igatpuri				6683	-24963		50.0561	1.0374	3.2522	8.0927	0.1539	15.0418	20.2255	0.2946	1.0152	99.1694		0.129357	0.0138842	42.4968	43.9752	13.528	76.8158		6.54085	1.72464	99.3422		1.87064	0.0291615	0.143241	0.0299958	0.0484996	0.20442	0.00487145	0.837997	0.809824	0.0213458	4		49.48	2.57	13.58	12.996	0.16	6.24	10.08	2.57
MSJ14-6B-cpx-3_16	Igatpuri				6679	-24973		50.01	1.0683	3.3056	8.4127	0.1737	15.1397	20.1552	0.2817	0.9125	99.471		0.136239	0.0089525	42.0563	43.9554	13.9883	76.2357		6.45998	2.17014	99.6884		1.86376	0.0299472	0.145191	0.026887	0.0608595	0.201336	0.00548301	0.841123	0.804782	0.0203548	4.00028		49.48	2.57	13.58	12.996	0.16	6.24	10.08	2.57
MSJ14-6B-cpx-3_17	Igatpuri				6675	-24983		51.4056	0.7336	1.9034	8.3128	0.1865	16.2057	19.463	0.2036	0.5132	98.9379		0.0806196	0.00314045	40.0082	46.3509	13.6409	77.6544		7.16432	1.27635	99.0658		1.91938	0.0206034	0.08376	0.01515	0.0358615	0.223708	0.00589814	0.902042	0.778607	0.0147392	4.00025		49.48	2.57	13.58	12.996	0.16	6.24	10.08	2.57
MSJ14-6B-cpx-3_19	Igatpuri				6668	-25003		51.5322	0.694	1.8066	8.72	0.1844	16.1944	19.1984	0.2405	0.5049	99.0754		0.0773181	0.00212331	39.4352	46.2845	14.2803	76.8011		7.47826	1.38	99.2137		1.92268	0.0194768	0.0794414	0.0148939	0.0387449	0.233338	0.00582741	0.900746	0.767452	0.0173976	4		49.48	2.57	13.58	12.996	0.16	6.24	10.08	2.57
MSJ14-6B-cpx-3_21	Igatpuri				6661	-25023		51.7327	0.7749	1.7106	9.2022	0.2224	15.9671	19.052	0.2565	0.2196	99.1454		0.0680014	0.00729009	39.1798	45.6876	15.1326	75.5683		8.2652	1.04133	99.2497		1.932	0.0217679	0.0752915	0.0064841	0.0292641	0.258138	0.00703497	0.888948	0.762324	0.0185727	4.00018		49.48	2.57	13.58	12.996	0.16	6.24	10.08	2.57
MSJ14-6B-cpx-3_22	Igatpuri				6657	-25033		51.6005	0.794	1.7334	9.362	0.1735	16.2135	19.1143	0.2288	0.3643	99.5843		0.0760201	0	38.9148	45.9287	15.1565	75.5332		8.16141	1.33427	99.718		1.92012	0.0222241	0.0760201	0.0107179	0.0373614	0.253977	0.00546838	0.899412	0.762061	0.0165073	4.00386		49.48	2.57	13.58	12.996	0.16	6.24	10.08	2.57
MSJ14-6B-cpx-3_23	Igatpuri				6653	-25043		51.7481	0.7616	1.8492	9.0616	0.1555	16.1083	19.0498	0.1945	0.3791	99.3077		0.0710968	0.0101406	39.1498	46.0617	14.7885	76.0124		8.38366	0.75343	99.3832		1.9289	0.0213537	0.0812374	0.0111724	0.0211332	0.26134	0.00490944	0.895106	0.760789	0.0140567	4		49.48	2.57	13.58	12.996	0.16	6.24	10.08	2.57
MSJ14-6B-cpx-3_24	Igatpuri				6650	-25053		51.4042	0.8472	1.8989	9.3847	0.1627	15.7164	19.4983	0.2583	0.2751	99.4458		0.0834312	0	39.9393	44.7927	15.268	74.9077		7.89385	1.65684	99.6118		1.91632	0.0237567	0.0834312	0.00810842	0.0464793	0.246102	0.0051374	0.873438	0.778798	0.0186699	4.00024		49.48	2.57	13.58	12.996	0.16	6.24	10.08	2.57
MSJ14-6B-cpx-3_25	Igatpuri				6646	-25063		51.1994	0.9048	1.7038	10.4154	0.1913	15.6049	18.8456	0.255	0.1274	99.2476		0.0752936	0	38.5871	44.4574	16.9555	72.7578		9.17113	1.38281	99.3861		1.91977	0.0255191	0.0752936	0.00377684	0.0390169	0.287583	0.00607553	0.872274	0.757096	0.0185383	4.00494		49.48	2.57	13.58	12.996	0.16	6.24	10.08	2.57
MSJ14-6B-cpx-3_26	Igatpuri				6642	-25073		51.3101	0.8625	1.6434	10.4271	0.2038	15.496	18.8228	0.2484	0.1369	99.1626		0.0726776	0	38.6634	44.288	17.0487	72.5965		9.21615	1.34579	99.2974		1.92533	0.0243439	0.0726776	0.00406144	0.0380001	0.289206	0.00647726	0.866821	0.756734	0.0180717	4.00227		49.48	2.57	13.58	12.996	0.16	6.24	10.08	2.57
MSJ14-6B-cpx-3_27	Igatpuri				6639	-25083		50.6819	0.8764	2.1432	9.7538	0.1751	15.3238	19.4264	0.269	0.33	98.9852		0.0948261	0	40.0548	43.9622	15.983	73.6881		7.99829	1.95098	99.1807		1.90266	0.024748	0.0948261	0.00979486	0.0551149	0.251109	0.00556777	0.857599	0.781374	0.0195798	4.00264		49.48	2.57	13.58	12.996	0.16	6.24	10.08	2.57
MSJ14-6B-cpx-3_29	Igatpuri				6631	-25103		51.583	0.7407	1.9136	10.0924	0.1569	16.5627	17.4988	0.204	0.3506	99.1027		0.0731181	0.0111292	36.046	47.4713	16.4826	74.5251		9.29903	0.881708	99.191		1.92688	0.0208123	0.0842473	0.0103547	0.0247845	0.290497	0.00496429	0.922334	0.700349	0.0147749	4		49.48	2.57	13.58	12.996	0.16	6.24	10.08	2.57
MSJ14-6B-cpx-3_30	Igatpuri				6628	-25113		50.0838	1.0861	2.7993	9.5638	0.2061	14.8971	19.6576	0.2878	0.3595	98.9482		0.118721	0.00520442	40.942	43.1709	15.8871	73.5216		7.57653	2.20854	99.1695		1.88128	0.0306871	0.123926	0.0106765	0.0624263	0.238003	0.00655722	0.834192	0.791123	0.0209601	4.00017		49.48	2.57	13.58	12.996	0.16	6.24	10.08	2.57
MSJ14-6B-cpx-3_31	Igatpuri				6624	-25124		50.5271	1.064	2.3382	10.1026	0.1643	14.8845	19.7516	0.2968	0.1445	99.2736		0.103343	0	40.744	42.7216	16.5344	72.4241		8.16992	2.14787	99.4888		1.89483	0.0300135	0.103343	0.00428438	0.0606123	0.256223	0.00521877	0.832123	0.793606	0.0215802	4.00183		49.48	2.57	13.58	12.996	0.16	6.24	10.08	2.57
MSJ14-6B-cpx-3_32	Igatpuri				6620	-25134		51.0169	0.9657	2.0283	9.9381	0.1878	15.0715	19.6389	0.2945	0.1324	99.2741		0.0890594	0.000481449	40.4801	43.2247	16.2952	72.9976		8.28996	1.83165	99.4576		1.91094	0.0272085	0.0895409	0.003921	0.0516277	0.259682	0.00595819	0.841585	0.788148	0.0213877	4		49.48	2.57	13.58	12.996	0.16	6.24	10.08	2.57
MSJ14-6B-cpx-3_33	Igatpuri				6617	-25144		51.0393	0.9476	1.9463	10.241	0.2383	15.0407	19.5374	0.2511	0.0818	99.3303		0.0859894	0	40.1616	43.0193	16.8191	72.3608		8.69791	1.71491	99.5021		1.9133	0.0267198	0.0859894	0.00242442	0.0483758	0.272678	0.0075664	0.840535	0.7847	0.0182504	4.00087		49.48	2.57	13.58	12.996	0.16	6.24	10.08	2.57
MSJ14-6B-cpx-3_34	Igatpuri				6613	-25154		50.9241	1.0079	1.9462	10.7583	0.2091	14.8021	19.4918	0.2814	0.0961	99.5187		0.0860469	0	40.0653	42.3342	17.6005	71.0366		9.26709	1.65725	99.6847		1.91036	0.0284406	0.0860469	0.0028503	0.0467828	0.290731	0.00664403	0.827797	0.783432	0.0204674	4.00363		49.48	2.57	13.58	12.996	0.16	6.24	10.08	2.57
MSJ14-6B-cpx-3_35	Igatpuri				6609	-25164		50.6037	1.1134	1.9581	11.2585	0.2144	14.5123	19.0819	0.2979	0.0432	99.0834		0.0871138	0	39.5631	41.8655	18.5714	69.6766		9.85204	1.56306	99.24		1.9102	0.0316138	0.0871138	0.0012893	0.0443997	0.311013	0.00685498	0.816659	0.771747	0.0218028	4.00269		49.48	2.57	13.58	12.996	0.16	6.24	10.08	2.57
MSJ14-6B-cpx-3_39	Igatpuri				6595	-25204		50.4849	0.9321	2.1032	15.1309	0.3221	11.9672	18.0833	0.5978	0	99.6674		0.0766687	0.0177654	38.64	35.5798	25.7802	58.5041		13.5729	1.73149	99.8409		1.92333	0.0267107	0.0944342	0	0.0496385	0.432435	0.0103937	0.679663	0.738122	0.0441565	4.00112		49.48	2.57	13.58	12.996	0.16	6.24	10.08	2.57
KAS-15-2-cpx2-2_1	Jawhar				-1113	-15793		51.0974	0.8325	1.9331	10.6278	0.2201	16.2161	18.1928	0.2388	0.1591	99.5177		0.0850602	0	36.9582	45.8362	17.2055	73.1177		8.99785	1.81143	99.6992		1.90772	0.0233792	0.0850602	0.00469636	0.0508915	0.280938	0.0069602	0.90255	0.727735	0.0172861	4.00722		50.6396	3.12203	13.1299	14.0801	0.20896	4.52219	8.98087	2.51659
KAS-15-2-cpx2-2_2	Jawhar				-1127	-15793		51.0215	0.8749	1.9801	10.6666	0.2518	16.2259	18.1617	0.2561	0.1262	99.5648		0.0871072	0	36.8667	45.8287	17.3047	73.0579		8.97548	1.87942	99.7531		1.90443	0.024564	0.0871072	0.00372431	0.0527888	0.280172	0.00796072	0.902876	0.726315	0.0185339	4.00847		50.6396	3.12203	13.1299	14.0801	0.20896	4.52219	8.98087	2.51659
KAS-15-2-cpx2-2_3	Jawhar				-1141	-15793		51.3416	0.8173	2.0075	10.6419	0.2634	16.4636	18.1131	0.2433	0.1335	100.025		0.0878025	0	36.5661	46.2447	17.1892	73.3885		8.84512	1.99684	100.225		1.9053	0.0228142	0.0878025	0.00391698	0.0557629	0.274508	0.00827936	0.910811	0.720187	0.0175059	4.00689		50.6396	3.12203	13.1299	14.0801	0.20896	4.52219	8.98087	2.51659
KAS-15-2-cpx2-2_4	Jawhar				-1155	-15793		51.0592	0.8263	2.0828	10.6302	0.2183	16.3696	17.7683	0.2356	0.0949	99.2852		0.0916534	0	36.2509	46.4688	17.2803	73.298		8.72485	2.1175	99.4973		1.90642	0.0232066	0.0916534	0.00280147	0.0594942	0.272433	0.00690374	0.911154	0.710802	0.0170556	4.00192		50.6396	3.12203	13.1299	14.0801	0.20896	4.52219	8.98087	2.51659
KAS-15-2-cpx2-2_5	Jawhar				-1169	-15793		50.8888	0.7989	2.1335	10.9308	0.2639	16.2723	17.3703	0.252	0.1167	99.0272		0.0941624	0	35.6298	46.4415	17.9287	72.6304		8.8873	2.27103	99.2547		1.90568	0.0225035	0.0941624	0.00345521	0.0639969	0.278327	0.00837055	0.908419	0.696937	0.0182968	4.00015		50.6396	3.12203	13.1299	14.0801	0.20896	4.52219	8.98087	2.51659
KAS-15-2-cpx2-2_6	Jawhar				-1184	-15793		50.7074	0.7948	2.1411	10.6147	0.2179	16.3849	17.7721	0.2547	0.1202	99.0078		0.0945243	0	36.2492	46.5002	17.2506	73.3449		8.55016	2.29441	99.2377		1.89942	0.0223943	0.0945243	0.00355984	0.0646739	0.267843	0.00691343	0.914962	0.713259	0.0184981	4.00605		50.6396	3.12203	13.1299	14.0801	0.20896	4.52219	8.98087	2.51659
KAS-15-2-cpx2-2_7	Jawhar				-1198	-15793		51.0141	0.8111	2.139	10.6048	0.2104	16.4937	17.9142	0.273	0.1036	99.5639		0.093879	0	36.3317	46.5433	17.125	73.4922		8.51442	2.32313	99.7967		1.89973	0.0227199	0.093879	0.00305026	0.0651001	0.265163	0.00663641	0.915647	0.714754	0.0197111	4.00639		50.6396	3.12203	13.1299	14.0801	0.20896	4.52219	8.98087	2.51659
KAS-15-2-cpx2-2_8	Jawhar				-1212	-15793		50.8967	0.894	2.0691	11.2072	0.2621	16.0755	18.0856	0.2604	0.1314	99.882		0.090942	0	36.6047	45.2709	18.1245	71.8859		9.41996	1.98624	100.081		1.89809	0.0250781	0.090942	0.00387434	0.05574	0.293787	0.00827904	0.893717	0.722633	0.0188284	4.01097		50.6396	3.12203	13.1299	14.0801	0.20896	4.52219	8.98087	2.51659
KAS-15-2-cpx3-3_1	Jawhar				7897	-23124		50.9433	0.9606	2.1492	11.36	0.2753	16.0598	17.3465	0.2217	0.1345	99.4509		0.094708	0	35.5631	45.8119	18.625	71.5916		9.67233	1.87558	99.6388		1.90476	0.0270163	0.094708	0.00397605	0.0527712	0.302441	0.00871858	0.895163	0.694901	0.0160718	4.00053		50.6396	3.12203	13.1299	14.0801	0.20896	4.52219	8.98087	2.51659
KAS-15-2-cpx3-3_2	Jawhar				7885	-23124		51.0754	0.9872	2.4203	10.7556	0.2553	15.9397	18.2043	0.2473	0.1626	100.048		0.104038	0.00184871	37.1669	45.2808	17.5523	72.541		8.82004	2.15107	100.263		1.89596	0.0275646	0.105887	0.00477215	0.0600869	0.273807	0.00802702	0.882077	0.724018	0.0177987	4		50.6396	3.12203	13.1299	14.0801	0.20896	4.52219	8.98087	2.51659
KAS-15-2-cpx3-3_3	Jawhar				7872	-23124		51.2742	0.8777	2.0882	10.5539	0.2351	16.0425	18.0957	0.2313	0.1549	99.5535		0.0884814	0.00326892	37.0503	45.7025	17.2472	73.0432		9.0098	1.71603	99.7254		1.91152	0.0246125	0.0917504	0.00456569	0.0481405	0.280899	0.00742366	0.89158	0.722791	0.0167187	4		50.6396	3.12203	13.1299	14.0801	0.20896	4.52219	8.98087	2.51659
KAS-15-2-cpx3-3_4	Jawhar				7860	-23124		50.967	0.8932	2.0922	10.6635	0.2379	16.1851	18.0788	0.2304	0.1359	99.484		0.0920599	0	36.8128	45.8559	17.3313	73.014		8.91607	1.942	99.6786		1.90283	0.0250836	0.0920599	0.00401149	0.0545591	0.278382	0.00752301	0.900814	0.723167	0.0166779	4.00511		50.6396	3.12203	13.1299	14.0801	0.20896	4.52219	8.98087	2.51659
KAS-15-2-cpx3-3_5	Jawhar				7847	-23124		51.0748	0.9407	1.9558	10.7269	0.2179	16.1348	18.4139	0.2316	0.1265	99.8229		0.0859272	0	37.2684	45.437	17.2946	72.8355		9.24547	1.64637	99.9878		1.90396	0.0263773	0.0859272	0.00372834	0.0461834	0.288227	0.00688007	0.896648	0.735451	0.0167392	4.01012		50.6396	3.12203	13.1299	14.0801	0.20896	4.52219	8.98087	2.51659
KAS-15-2-cpx3-3_6	Jawhar				7835	-23124		50.9543	0.9108	2.0495	10.594	0.2383	15.9227	18.4521	0.222	0.1423	99.486		0.0902782	0	37.6079	45.1545	17.2375	72.8204		8.96393	1.81157	99.6675		1.90441	0.0256054	0.0902782	0.00420494	0.0509496	0.280178	0.00754378	0.887165	0.738895	0.0160871	4.00531		50.6396	3.12203	13.1299	14.0801	0.20896	4.52219	8.98087	2.51659
KAS-15-2-cpx3-3_7	Jawhar				7822	-23124		50.7198	1.0796	1.6893	13.4735	0.2886	15.3152	16.8962	0.2055	0.0865	99.7542		0.0750613	0	34.5169	43.5327	21.9504	66.9559		12.6402	0.926073	99.847		1.91219	0.0306158	0.0750613	0.00257837	0.0262728	0.398532	0.00921585	0.860765	0.682496	0.0150214	4.01275		50.6396	3.12203	13.1299	14.0801	0.20896	4.52219	8.98087	2.51659
KAS-15-2-cpx3-3_8	Jawhar				7810	-23124		50.2278	1.1109	1.809	14.1108	0.2784	14.6678	16.9142	0.2049	0.0071	99.3309		0.0809721	0	34.8336	42.0303	23.1361	64.9487		13.0914	1.13285	99.4444		1.90759	0.0317355	0.0809721	0.000213194	0.0323758	0.4158	0.00895562	0.830452	0.688256	0.0150879	4.01144		50.6396	3.12203	13.1299	14.0801	0.20896	4.52219	8.98087	2.51659
KAS-15-2-cpx4-4_1	Jawhar				-3792	-29479		50.8278	0.7756	1.8139	10.7724	0.2335	16.3266	17.7946	0.2425	0.1258	98.9127		0.0803209	0	36.2384	46.2623	17.4994	72.9853		9.16802	1.78301	99.0913		1.90968	0.0219193	0.0803209	0.00373693	0.0504105	0.288065	0.00743073	0.914457	0.716316	0.0176651	4.01		50.6396	3.12203	13.1299	14.0801	0.20896	4.52219	8.98087	2.51659
KAS-15-2-cpx4-4_2	Jawhar				-3803	-29465		50.9054	0.8255	1.7381	10.357	0.2109	16.4449	18.1088	0.2361	0.1375	98.9642		0.0768886	0	36.7758	46.4681	16.756	73.8932		8.97511	1.53575	99.1181		1.91071	0.0233065	0.0768886	0.00408046	0.0433771	0.281726	0.00670492	0.920176	0.728247	0.017182	4.0124		50.6396	3.12203	13.1299	14.0801	0.20896	4.52219	8.98087	2.51659
KAS-15-2-cpx4-4_3	Jawhar				-3814	-29451		50.74	0.8974	2.063	10.618	0.2682	16.0294	17.9147	0.2341	0.1301	98.8949		0.0913076	0	36.7724	45.7805	17.4471	72.9077		8.90521	1.9035	99.0856		1.90547	0.0253494	0.0913076	0.00386282	0.0537912	0.279674	0.00853093	0.897383	0.720807	0.0170451	4.00322		50.6396	3.12203	13.1299	14.0801	0.20896	4.52219	8.98087	2.51659
KAS-15-2-cpx4-4_4	Jawhar				-3826	-29438		50.6972	0.8511	2.0455	10.712	0.2267	16.0793	18.1835	0.2308	0.1187	99.1448		0.0904037	0	37.0362	45.5687	17.3951	72.7948		8.93746	1.97212	99.3424		1.90114	0.0240071	0.0904037	0.0035193	0.0556509	0.280286	0.00720058	0.898889	0.730576	0.0167808	4.00845		50.6396	3.12203	13.1299	14.0801	0.20896	4.52219	8.98087	2.51659
KAS-15-2-cpx4-4_5	Jawhar				-3837	-29424		50.3613	1.0297	2.0884	11.5092	0.2745	15.8839	17.5225	0.2328	0.1354	99.0377		0.092712	0	35.8893	45.2665	18.8442	71.0997		10.0066	1.66987	99.205		1.89698	0.0291747	0.092712	0.00403237	0.0473321	0.315217	0.00875779	0.891932	0.707164	0.0170018	4.01031		50.6396	3.12203	13.1299	14.0801	0.20896	4.52219	8.98087	2.51659
KAS14-1A-cpx-1_1	Jawhar				-17266	37535	0	51.4686	0.7466	1.3914	13.3173	0.2762	15.8434	15.7045	0.2016	0	98.9558		0.0556005	0.0063509	32.4728	45.5821	21.9451	67.9562		12.6341	0.759261	99.0319		1.9444	0.0212159	0.0619514	0	0.0215845	0.399157	0.00883797	0.892278	0.63566	0.0147666	4.00015		50.4076	3.01512	13.4434	14.1345	0.209573	4.5105	9.01182	2.69684
KAS14-1A-cpx-1_3	Jawhar				-17244	37535	11	51.1988	0.7562	1.4426	13.5076	0.3119	15.7161	15.784	0.1697	0.0427	98.9446		0.0632336	0.00108246	32.5838	45.142	22.2742	67.4696		12.5502	1.06395	99.0512		1.93677	0.0215171	0.0643161	0.00127709	0.0302863	0.397032	0.00999352	0.88628	0.639723	0.0124465	4.00036		50.4076	3.01512	13.4434	14.1345	0.209573	4.5105	9.01182	2.69684
KAS14-1A-cpx-1_4	Jawhar				-17234	37535	22	51.1623	0.7399	1.4413	13.8336	0.3278	15.4892	15.613	0.1952	0.0876	98.9118		0.0610144	0.00336324	32.3777	44.6929	22.9294	66.6214		12.9759	0.953221	99.0073		1.93899	0.0210925	0.0643776	0.00262485	0.0271847	0.411261	0.0105225	0.875109	0.63397	0.0143434	4.00053		50.4076	3.01512	13.4434	14.1345	0.209573	4.5105	9.01182	2.69684
KAS14-1A-cpx-1_5	Jawhar				-17223	37535	33	51.202	0.7721	1.4058	13.4945	0.2564	15.7145	15.8495	0.2079	0.0285	98.9332		0.0626657	0	32.7129	45.1289	22.1583	67.4887		12.4472	1.16393	99.0498		1.93659	0.0219661	0.0626657	0.000852257	0.033127	0.393711	0.00821398	0.886052	0.642278	0.0152458	4.0008		50.4076	3.01512	13.4434	14.1345	0.209573	4.5105	9.01182	2.69684
KAS14-1A-cpx-1_6	Jawhar				-17212	37535	44	51.1933	0.7533	1.3595	13.6485	0.3298	15.6594	15.7769	0.189	0.0308	98.9408		0.0606574	0	32.5436	44.9438	22.5127	67.1618		12.6786	1.07788	99.0488		1.93804	0.0214509	0.0606574	0.000921881	0.0307063	0.401399	0.0105751	0.883756	0.639924	0.0138726	4.00131		50.4076	3.01512	13.4434	14.1345	0.209573	4.5105	9.01182	2.69684
KAS14-1A-cpx-1_7	Jawhar				-17201	37535	55	51.1855	0.8306	1.4965	13.6315	0.3352	15.6623	15.9632	0.2045	0.0095	99.3188		0.0665296	0	32.8051	44.7846	22.4103	67.1934		12.5515	1.20023	99.439		1.93076	0.023567	0.0665296	0.000283323	0.0340686	0.395945	0.0107096	0.880737	0.645148	0.0149562	4.00271		50.4076	3.01512	13.4434	14.1345	0.209573	4.5105	9.01182	2.69684
KAS14-1A-cpx-1_8	Jawhar				-17191	37535	66	51.2148	0.8056	1.483	13.6027	0.3189	15.4613	15.9686	0.2073	0	99.0673		0.0633059	0.00278817	33.0264	44.4929	22.4807	66.9548		12.6576	1.0503	99.1725		1.93669	0.0229147	0.0660941	0	0.0298872	0.400289	0.0102142	0.871606	0.646979	0.0151989	4.00012		50.4076	3.01512	13.4434	14.1345	0.209573	4.5105	9.01182	2.69684
KAS14-1A-cpx-1_9	Jawhar				-17180	37535	77	51.2172	0.8215	1.482	13.9463	0.3225	15.4669	15.887	0.1988	0.0545	99.4063		0.0659129	0	32.7241	44.3282	22.9476	66.4086		12.9261	1.13375	99.5199		1.93278	0.0233186	0.0659129	0.00162607	0.0321951	0.407935	0.0103082	0.870118	0.642341	0.0145455	4.00154		50.4076	3.01512	13.4434	14.1345	0.209573	4.5105	9.01182	2.69684
KAS14-1A-cpx-1_10	Jawhar				-17169	37535	88	51.0703	0.8431	1.4889	14.0944	0.324	15.584	15.7547	0.2092	0.0426	99.414		0.0662602	0	32.3534	44.5286	23.118	66.3412		13.068	1.14067	99.5283		1.92841	0.0239464	0.0662602	0.00127179	0.0324114	0.412664	0.0103624	0.87724	0.63738	0.0153158	4.0054		50.4076	3.01512	13.4434	14.1345	0.209573	4.5105	9.01182	2.69684
KAS14-1A-cpx-1_11	Jawhar				-17158	37535	99	51.0098	0.8437	1.5426	14.2042	0.3205	15.6068	15.523	0.1957	0.0047	99.2536		0.0687259	0	31.9544	44.7012	23.3444	66.2004		13.0987	1.22861	99.3767		1.92826	0.0239899	0.0687259	0.00014047	0.0349489	0.41409	0.0102618	0.879496	0.628702	0.0143433	4.00308		50.4076	3.01512	13.4434	14.1345	0.209573	4.5105	9.01182	2.69684
KAS14-1A-cpx-1_14	Jawhar				-17126	37535	110	50.8606	0.8546	1.4618	14.4517	0.2433	15.4858	15.3897	0.1727	0.0378	98.9662		0.0654052	0	31.7909	44.51	23.6991	65.6375		13.5643	0.986234	99.065		1.93085	0.024404	0.0654052	0.00113458	0.0281744	0.430646	0.0078234	0.876416	0.625973	0.0127118	4.00394		50.4076	3.01512	13.4434	14.1345	0.209573	4.5105	9.01182	2.69684
KAS14-1A-cpx-1_15	Jawhar				-17115	37535	121	51.3178	0.8387	1.57	14.2658	0.3382	15.2069	15.7209	0.2228	0.0095	99.4985		0.0630007	0.00684134	32.5604	43.8232	23.6163	65.5195		13.4878	0.864575	99.5851		1.937	0.0238121	0.0698421	0.000283505	0.0245568	0.425755	0.0108124	0.855679	0.635765	0.0163051	4.00019		50.4076	3.01512	13.4434	14.1345	0.209573	4.5105	9.01182	2.69684
KAS14-1A-cpx-1_17	Jawhar				-17094	37535	132	50.7485	0.8877	1.4961	14.2861	0.3561	14.8237	16.1874	0.2035	0.026	99.0261		0.0670423	0	33.5521	42.7514	23.6964	64.9083		13.3273	1.06554	99.1329		1.92955	0.025388	0.0670423	0.000781594	0.0304866	0.423771	0.0114681	0.840229	0.659428	0.0150018	4.00368		50.4076	3.01512	13.4434	14.1345	0.209573	4.5105	9.01182	2.69684
KAS14-1A-cpx-1_19	Jawhar				-17072	37535	143	50.8501	0.8887	1.5232	15.0783	0.3359	15.1729	15.4058	0.2064	0.0354	99.5075		0.0679942	0	31.7304	43.4821	24.7875	64.2062		14.0853	1.10358	99.6181		1.92597	0.0253188	0.0679942	0.00106008	0.0314535	0.446149	0.0107759	0.856714	0.625174	0.0151571	4.00629		50.4076	3.01512	13.4434	14.1345	0.209573	4.5105	9.01182	2.69684
KAS14-1A-cpx-1_20	Jawhar				-17061	37535	154	50.8422	0.8934	1.5102	15.3587	0.2911	15.0858	15.1328	0.2221	0	99.3428		0.0675285	0	31.304	43.421	25.275	63.6485		14.3226	1.15147	99.4582		1.92895	0.025496	0.0675285	0	0.0328742	0.454438	0.00935459	0.853245	0.61514	0.0163377	4.00368		50.4076	3.01512	13.4434	14.1345	0.209573	4.5105	9.01182	2.69684
KAS14-1A-cpx-1_23	Jawhar				-17029	37535	165	50.6247	0.937	1.4836	15.4999	0.366	14.571	15.4244	0.2142	0.0188	99.1396		0.0666523	0	32.0766	42.1619	25.7615	62.6275		14.6158	0.982535	99.238		1.92976	0.0268665	0.0666523	0.000566598	0.0281836	0.46593	0.011817	0.828018	0.629953	0.015831	4.00358		50.4076	3.01512	13.4434	14.1345	0.209573	4.5105	9.01182	2.69684
KAS14-1A-cpx-1_24	Jawhar				-17018	37535	176	50.5161	0.9156	1.4891	15.7333	0.3748	14.5698	15.3167	0.2166	0	99.132		0.0669611	0	31.7999	42.0886	26.1115	62.2751		14.7796	1.05987	99.2382		1.9274	0.0262771	0.0669611	0	0.03043	0.471587	0.0121123	0.828714	0.626131	0.0160231	4.00564		50.4076	3.01512	13.4434	14.1345	0.209573	4.5105	9.01182	2.69684
KAS14-1A-cpx-1_26	Jawhar				-16997	37535	187	50.7095	0.8332	1.3788	15.8586	0.3335	14.6824	15.0872	0.2011	0.007	99.1015		0.0619859	0	31.3284	42.4206	26.251	62.2696		14.9547	1.00456	99.2021		1.93431	0.0239064	0.0619859	0.00021111	0.0288348	0.477056	0.010775	0.834913	0.616598	0.0148729	4.00396		50.4076	3.01512	13.4434	14.1345	0.209573	4.5105	9.01182	2.69684
KAS14-1A-cpx-1_32	Jawhar				-16932	37535	198	50.5605	0.8884	1.3406	15.7783	0.3607	13.6763	16.4635	0.2107	0.0165	99.2986		0.0604201	0	34.2323	39.567	26.2007	60.7091		15.0142	0.849126	99.3837		1.93347	0.0255543	0.0604201	0.000498868	0.0244346	0.480159	0.0116831	0.779656	0.674537	0.015622	4.00619		50.4076	3.01512	13.4434	14.1345	0.209573	4.5105	9.01182	2.69684
KAS14-1A-cpx-1_33	Jawhar				-16921	37535	209	50.3595	0.8653	1.2758	16.8887	0.4167	13.5717	15.3707	0.1965	0	98.9494		0.0578545	0	32.1791	39.5335	28.2875	58.8898		16.1917	0.774566	99.027		1.93767	0.0250435	0.0578545	0	0.0224266	0.521012	0.0135802	0.778469	0.63365	0.0146591	4.00459		50.4076	3.01512	13.4434	14.1345	0.209573	4.5105	9.01182	2.69684
KAS14-1A-cpx-1_34	Jawhar				-16911	37535	220	50.3949	0.82	1.1847	17.6063	0.4108	13.6362	14.8027	0.1748	0.035	99.0826		0.0537583	0	30.9399	39.6573	29.4028	57.9943		17.0396	0.629763	99.1457		1.9403	0.0237479	0.0537583	0.00106543	0.0182459	0.548653	0.0133967	0.782678	0.610633	0.0130488	4.00637		50.4076	3.01512	13.4434	14.1345	0.209573	4.5105	9.01182	2.69684
KAS14-1A-cpx-1_35	Jawhar				-16900	37535	231	50.349	0.8439	1.1485	18.0909	0.4709	13.5389	14.8601	0.1741	0	99.4848		0.0520559	0	30.8358	39.0901	30.0741	57.1562		17.5868	0.560256	99.5409		1.93631	0.024412	0.0520559	0	0.0162135	0.565621	0.015339	0.776203	0.612298	0.0129816	4.01185		50.4076	3.01512	13.4434	14.1345	0.209573	4.5105	9.01182	2.69684
KAS14-1A-cpx-1_36	Jawhar				-16889	37535	242	50.6407	0.8304	1.099	18.7887	0.41	13.3909	14.5956	0.1735	0	99.9288		0.0496602	0	30.2705	38.6419	31.0876	55.9563		18.3314	0.508172	99.9797		1.94158	0.0239481	0.0496602	0	0.0146613	0.58777	0.0133145	0.765373	0.599562	0.0128974	4.00876		50.4076	3.01512	13.4434	14.1345	0.209573	4.5105	9.01182	2.69684
KAS14-1A-cpx-1_37	Jawhar				-16878	37535	253	50.0149	0.856	1.2318	18.9995	0.385	12.7592	14.7024	0.1677	0	99.1286		0.0562342	0	30.894	37.3044	31.8016	54.4857		18.4146	0.650041	99.1937		1.93733	0.0249406	0.0562342	0	0.0189475	0.596516	0.0126314	0.736777	0.610169	0.0125946	4.00674		50.4076	3.01512	13.4434	14.1345	0.209573	4.5105	9.01182	2.69684
KAS14-1A-cpx-1_38	Jawhar				-16868	37535	264	49.7645	0.8327	1.2238	19.7379	0.4199	12.3253	14.7253	0.1613	0.0463	99.2474		0.056046	0	30.9271	36.0183	33.0546	52.677		19.181	0.618956	99.3094		1.93374	0.0243386	0.056046	0.00142244	0.0180986	0.62331	0.01382	0.713977	0.613055	0.0121523	4.01047		50.4076	3.01512	13.4434	14.1345	0.209573	4.5105	9.01182	2.69684
KAS14-1A-cpx-2_1	Jawhar				11647	26960	0	50.6149	0.9588	2.13	12.4536	0.2693	15.5211	16.7064	0.1712	0.1238	98.9491		0.0892275	0.00554152	34.6348	44.7716	20.5936	68.9602		11.2478	1.34009	99.0834		1.91077	0.0272263	0.094769	0.0036951	0.0380691	0.355102	0.00861098	0.873497	0.675727	0.0125309	4		50.4076	3.01512	13.4434	14.1345	0.209573	4.5105	9.01182	2.69684
KAS14-1A-cpx-2_2	Jawhar				11656	26967	11	50.6593	0.9052	2.161	12.3694	0.3196	15.6034	16.7133	0.2253	0.1095	99.0717		0.0918754	0.0040555	34.5807	44.9201	20.4992	69.218		10.791	1.75419	99.2475		1.90812	0.0256461	0.0959309	0.0032609	0.0497201	0.33991	0.0101962	0.876144	0.674477	0.0164534	4.00014		50.4076	3.01512	13.4434	14.1345	0.209573	4.5105	9.01182	2.69684
KAS14-1A-cpx-2_3	Jawhar				11664	26973	22	50.7141	0.9027	2.1612	12.2113	0.3233	15.674	16.8295	0.2182	0.1215	99.1572		0.0924481	0.00335921	34.7535	45.0358	20.2106	69.5871		10.612	1.77741	99.3353		1.90755	0.02554	0.0958073	0.00361326	0.0503085	0.33381	0.0103	0.878893	0.678229	0.0159129	4.00003		50.4076	3.01512	13.4434	14.1345	0.209573	4.5105	9.01182	2.69684
KAS14-1A-cpx-2_4	Jawhar				11673	26980	33	50.671	0.907	2.1417	12.1042	0.2839	15.6596	17.186	0.1865	0.1288	99.2687		0.0948588	0	35.328	44.7894	19.8826	69.7538		10.4069	1.88629	99.4577		1.90424	0.0256389	0.0948588	0.00382696	0.053343	0.32707	0.00903679	0.877308	0.691983	0.013589	4.0009		50.4076	3.01512	13.4434	14.1345	0.209573	4.5105	9.01182	2.69684
KAS14-1A-cpx-2_5	Jawhar				11682	26987	44	50.6443	0.9344	2.1908	12.8261	0.2871	15.6354	16.6752	0.1899	0.0285	99.4239		0.0970085	0	34.2628	44.7004	21.0368	68.4844		11.0062	2.02255	99.6265		1.90275	0.0264067	0.0970085	0.000846587	0.0571818	0.345815	0.0091363	0.875727	0.671243	0.0138332	4.00053		50.4076	3.01512	13.4434	14.1345	0.209573	4.5105	9.01182	2.69684
KAS14-1A-cpx-2_6	Jawhar				11690	26993	55	50.6348	0.946	2.2472	12.9889	0.2602	15.26	17.0526	0.2065	0.1046	99.7008		0.099403	0	35.0664	43.6623	21.2713	67.6823		11.1438	2.05051	99.9062		1.90043	0.0267068	0.099403	0.00310391	0.0579123	0.349778	0.0082717	0.853817	0.685725	0.0150269	4.00017		50.4076	3.01512	13.4434	14.1345	0.209573	4.5105	9.01182	2.69684
KAS14-1A-cpx-2_8	Jawhar				11708	27007	66	50.7655	1.2849	1.3816	14.4337	0.3742	15.203	16.1862	0.1665	0.0095	99.8133		0.0616461	0	33.0995	43.2571	23.6434	65.2489		14.421	0.0141364	99.8147		1.92192	0.0365903	0.0616461	0.000284358	0.000402728	0.456581	0.0119993	0.858035	0.656553	0.0122216	4.01663		50.4076	3.01512	13.4434	14.1345	0.209573	4.5105	9.01182	2.69684
KAS14-1A-cpx-2_9	Jawhar				11717	27013	77	50.345	0.9696	2.7784	12.3083	0.2854	15.9134	16.0728	0.2107	0.1404	99.0243		0.106394	0.0167703	33.4519	46.0833	20.4648	69.7402		10.8475	1.62347	99.187		1.89361	0.0274319	0.123164	0.00417519	0.0459499	0.341207	0.00909228	0.892288	0.647713	0.0153654	4.00001		50.4076	3.01512	13.4434	14.1345	0.209573	4.5105	9.01182	2.69684
KAS14-1A-cpx-2_10	Jawhar				11725	27020	88	50.3825	1.0318	3.0164	11.9536	0.2767	15.8527	16.3081	0.2157	0.1478	99.1853		0.10921	0.0242058	34.0358	46.0348	19.9294	70.2739		10.7409	1.34776	99.3203		1.89079	0.0291265	0.133416	0.00438544	0.0380611	0.3371	0.00879546	0.886901	0.655729	0.015695	4		50.4076	3.01512	13.4434	14.1345	0.209573	4.5105	9.01182	2.69684
KAS14-1A-cpx-2_11	Jawhar				11734	27027	99	50.4483	1.0402	2.903	12.2594	0.255	15.9944	16.2555	0.231	0.1143	99.5011		0.112653	0.0153462	33.6688	46.0941	20.2371	69.931		10.5929	1.85201	99.6867		1.88735	0.0292719	0.127999	0.00338086	0.0521381	0.331419	0.00808037	0.892034	0.651573	0.0167557	4		50.4076	3.01512	13.4434	14.1345	0.209573	4.5105	9.01182	2.69684
KAS14-1A-cpx-2_14	Jawhar				11760	27047	110	50.9243	0.8153	2.1862	11.4771	0.3149	15.9906	17.1896	0.2195	0.1363	99.2538		0.0921471	0.00438369	35.3359	45.7369	18.9272	71.2942		9.76254	1.90547	99.4447		1.90785	0.0229756	0.0965308	0.0040373	0.053719	0.305871	0.00999259	0.893086	0.689991	0.0159441	4		50.4076	3.01512	13.4434	14.1345	0.209573	4.5105	9.01182	2.69684
KAS14-1A-cpx-2_15	Jawhar				11769	27053	121	50.4613	1.017	2.3846	11.8875	0.2158	15.4445	17.4636	0.1876	0.0716	99.1335		0.101461	0.00427775	36.0801	44.3975	19.5225	69.8431		10.261	1.80755	99.3146		1.89854	0.0287814	0.105738	0.00212985	0.0511751	0.322856	0.00687699	0.866251	0.703967	0.0136849	4		50.4076	3.01512	13.4434	14.1345	0.209573	4.5105	9.01182	2.69684
KAS14-1A-cpx-2_17	Jawhar				11786	27067	132	51.3182	0.8154	1.9191	11.454	0.2304	15.633	17.8534	0.2401	0.1052	99.5713		0.0806857	0.00390612	36.6392	44.6394	18.7214	70.8707		10.0088	1.60609	99.7322		1.91931	0.022939	0.0845918	0.00311076	0.0452013	0.31305	0.00729866	0.871617	0.715407	0.0174106	4.00006		50.4076	3.01512	13.4434	14.1345	0.209573	4.5105	9.01182	2.69684
KAS14-1A-cpx-2_18	Jawhar				11795	27073	143	51.5612	0.8007	1.8768	11.5164	0.2753	15.8795	17.5548	0.2143	0.0908	99.7698		0.0762175	0.00631156	35.9316	45.2239	18.8445	71.0811		10.3054	1.34586	99.9046		1.92378	0.0224715	0.0825291	0.00267852	0.0377869	0.321553	0.00870011	0.883239	0.701757	0.0155025	4		50.4076	3.01512	13.4434	14.1345	0.209573	4.5105	9.01182	2.69684
KAS14-1A-cpx-2_19	Jawhar				11803	27080	154	51.161	0.7473	1.768	11.2579	0.315	15.858	17.8031	0.1984	0.134	99.2441		0.0781688	0	36.404	45.1184	18.4776	71.5179		9.7773	1.64546	99.409		1.91926	0.0210872	0.0781688	0.00397443	0.0464504	0.306739	0.010009	0.886853	0.715563	0.0144306	4.0026		50.4076	3.01512	13.4434	14.1345	0.209573	4.5105	9.01182	2.69684
KAS14-1A-cpx-2_20	Jawhar				11812	27087	165	50.828	0.8924	2.1298	12.1822	0.291	15.6566	16.8707	0.1889	0.0858	99.1254		0.0872597	0.00720033	34.8611	45.0149	20.124	69.6141		10.8868	1.43966	99.2696		1.91274	0.0252605	0.09446	0.00255279	0.0407681	0.342617	0.00927538	0.878333	0.680211	0.0137826	4		50.4076	3.01512	13.4434	14.1345	0.209573	4.5105	9.01182	2.69684
KAS14-1A-cpx-2_22	Jawhar				11830	27100	176	50.3061	1.138	2.5618	12.4731	0.291	15.2008	16.8063	0.222	0.0453	99.0444		0.101522	0.0124204	35.0697	44.1345	20.7958	68.4784		11.2251	1.38691	99.1834		1.89848	0.032304	0.113943	0.00135163	0.0393857	0.354269	0.00930173	0.855185	0.679539	0.0162437	4		50.4076	3.01512	13.4434	14.1345	0.209573	4.5105	9.01182	2.69684
KAS14-1A-cpx-2_23	Jawhar				11838	27107	187	49.8156	1.2601	2.6712	12.8231	0.3266	14.7966	16.9926	0.215	0.069	98.9698		0.1139	0.00529628	35.5139	43.028	21.4581	67.2875		11.2267	1.77416	99.1476		1.8861	0.0358867	0.119196	0.00206549	0.0505473	0.355474	0.0104737	0.83516	0.689314	0.0157828	4		50.4076	3.01512	13.4434	14.1345	0.209573	4.5105	9.01182	2.69684
KAS14-1A-cpx-2_24	Jawhar				11847	27113	198	50.5277	1.0533	2.3355	11.9974	0.2714	15.2073	17.6057	0.2255	0.0716	99.3135		0.100008	0.00349624	36.4174	43.7682	19.8143	69.3207		10.368	1.8108	99.4949		1.89999	0.0297923	0.103504	0.00212868	0.051239	0.326042	0.00864406	0.852477	0.709305	0.0164405	4.00043		50.4076	3.01512	13.4434	14.1345	0.209573	4.5105	9.01182	2.69684
KAS14-1A-cpx-2_25	Jawhar				11856	27120	209	50.753	0.9741	2.0018	11.7065	0.2716	15.2999	17.8739	0.2183	0.0454	99.1445		0.0888081	0	36.8425	43.8803	19.2771	69.9679		10.1745	1.70259	99.3151		1.91046	0.0275809	0.0888081	0.00135116	0.0482273	0.320291	0.00865947	0.858564	0.720863	0.0159322	4.00073		50.4076	3.01512	13.4434	14.1345	0.209573	4.5105	9.01182	2.69684
KAS14-1A-cpx-2_26	Jawhar				11864	27127	220	50.4801	1.0023	2.2151	11.9452	0.268	15.1113	17.584	0.2395	0.0549	98.9018		0.0939592	0.00461455	36.5227	43.6714	19.8059	69.2787		10.4154	1.70011	99.0721		1.90604	0.0284668	0.0985738	0.00163893	0.0483054	0.328886	0.00857102	0.850594	0.711356	0.0175333	4.00003		50.4076	3.01512	13.4434	14.1345	0.209573	4.5105	9.01182	2.69684
KAS14-1A-cpx-2_27	Jawhar				11873	27134	231	50.6098	1.0106	2.0717	12.125	0.2893	15.1952	17.356	0.2224	0.0119	98.9069		0.0882979	0.00393134	36.0147	43.8721	20.1132	69.0782		10.7679	1.50824	99.058		1.9117	0.028714	0.0922292	0.000355392	0.042871	0.340151	0.00925592	0.855659	0.702414	0.016288	4.00036		50.4076	3.01512	13.4434	14.1345	0.209573	4.5105	9.01182	2.69684
KAS14-1A-cpx-2_28	Jawhar				11882	27140	242	50.9224	0.9331	1.9791	12.1312	0.2877	15.4449	17.2408	0.2275	0.0597	99.2272		0.084385	0.00336015	35.6015	44.3759	20.0226	69.4145		10.7632	1.52028	99.3795		1.91561	0.0264032	0.0877452	0.00177562	0.0430359	0.338609	0.00916695	0.86615	0.694887	0.0165931	4.00002		50.4076	3.01512	13.4434	14.1345	0.209573	4.5105	9.01182	2.69684
KAS14-1A-cpx-2_29	Jawhar				11890	27147	253	51.2019	0.86	1.9275	12.4957	0.3018	15.4641	16.8358	0.1968	0.0929	99.3819		0.0746824	0.010739	34.8246	44.507	20.6684	68.809		11.6409	0.949974	99.4771		1.92532	0.0243245	0.0854214	0.0027619	0.0268804	0.366066	0.00961217	0.866861	0.678278	0.0143479	4.00013		50.4076	3.01512	13.4434	14.1345	0.209573	4.5105	9.01182	2.69684
KAS14-1A-cpx-2_30	Jawhar				11899	27154	264	50.7022	0.8806	1.8405	13.2325	0.2994	15.4364	16.5255	0.1923	0.057	99.1763		0.0819238	0	34.0248	44.222	21.7531	67.5271		11.8309	1.55771	99.3324		1.91489	0.0250165	0.0819238	0.00170203	0.0442701	0.373672	0.00957758	0.869106	0.668699	0.0140813	4.00342		50.4076	3.01512	13.4434	14.1345	0.209573	4.5105	9.01182	2.69684
KAS14-1A-cpx-2_31	Jawhar				11908	27160	275	50.9135	0.8521	1.8595	13.7566	0.2294	15.337	15.79	0.2284	0	98.9665		0.0727192	0.0102399	32.8624	44.4128	22.7248	66.5259		12.7863	1.07838	99.0745		1.92728	0.0242623	0.0829591	0	0.0307178	0.404773	0.00735514	0.865488	0.640401	0.0167631	4		50.4076	3.01512	13.4434	14.1345	0.209573	4.5105	9.01182	2.69684
KAS14-1A-cpx-2_33	Jawhar				11925	27174	286	50.6597	0.9502	1.8562	14.0943	0.3153	14.465	16.6807	0.2353	0.0332	99.3128		0.080144	0.00276214	34.7097	41.8799	23.4104	64.6578		12.8479	1.38523	99.4516		1.91986	0.0270864	0.0829062	0.000994763	0.0395036	0.407186	0.0101208	0.817209	0.677295	0.0172892	4.00055		50.4076	3.01512	13.4434	14.1345	0.209573	4.5105	9.01182	2.69684
KAS14-1A-cpx-2_34	Jawhar				11934	27180	297	50.8753	0.952	1.8296	14.4228	0.2845	15.1834	15.9547	0.2144	0.0142	99.7346		0.0812477	0	32.8533	43.5022	23.6445	65.2368		13.0733	1.4998	99.8849		1.91693	0.0269814	0.0812477	0.000423022	0.0425246	0.411944	0.0090796	0.852857	0.644088	0.0156628	4.00191		50.4076	3.01512	13.4434	14.1345	0.209573	4.5105	9.01182	2.69684
KAS14-1A-cpx-2_35	Jawhar				11943	27187	308	50.3944	0.9955	1.8549	14.3452	0.3561	14.7837	16.2241	0.2408	0	99.1975		0.0829659	0	33.6093	42.6121	23.7787	64.7525		12.9636	1.5354	99.3513		1.91252	0.028418	0.0829659	0	0.0438483	0.411439	0.0114467	0.836402	0.659692	0.0177185	4.00458		50.4076	3.01512	13.4434	14.1345	0.209573	4.5105	9.01182	2.69684
KAS14-1A-cpx-2_36	Jawhar				11951	27194	319	50.4049	0.9912	1.8257	15.3025	0.3592	14.8964	15.4413	0.215	0	99.4362		0.0816446	0	31.9059	42.8272	25.2669	63.4408		14.0142	1.43179	99.5796		1.91256	0.02829	0.0816446	0	0.0408817	0.444698	0.0115442	0.84262	0.627745	0.0158171	4.0058		50.4076	3.01512	13.4434	14.1345	0.209573	4.5105	9.01182	2.69684
KAS14-1A-cpx-2_37	Jawhar				11960	27200	330	50.3563	1.0771	1.856	15.1404	0.3379	14.6025	16.0308	0.2057	0.0307	99.6558		0.0829489	0	33.0985	41.95	24.9515	63.2253		14.0145	1.2513	99.7812		1.90955	0.0307229	0.0829489	0.000920429	0.0357063	0.444436	0.010853	0.825491	0.651312	0.0151237	4.00795		50.4076	3.01512	13.4434	14.1345	0.209573	4.5105	9.01182	2.69684
KAS14-1A-cpx-2_38	Jawhar				11969	27207	341	50.8857	1.0036	2.0408	16.5034	0.3441	14.2807	14.7898	0.2133	0.0305	100.12		0.0748711	0.0161246	30.9322	41.5575	27.5103	60.6688		15.9863	0.574683	100.177		1.92513	0.0285597	0.0909956	0.000912303	0.0163606	0.505787	0.0110264	0.805419	0.599493	0.0156459	4.00067		50.4076	3.01512	13.4434	14.1345	0.209573	4.5105	9.01182	2.69684
KAS14-1A-cpx-2_39	Jawhar				11977	27214	352	50.2246	1.0931	1.8658	15.2154	0.2789	14.0774	16.2827	0.2429	0.0189	99.2997		0.0837454	0	33.9458	40.8351	25.2191	62.2537		14.007	1.34291	99.4342		1.91274	0.0313133	0.0837454	0.000569085	0.0384852	0.44611	0.00899651	0.799228	0.664391	0.0179355	4.00351		50.4076	3.01512	13.4434	14.1345	0.209573	4.5105	9.01182	2.69684
KAS14-1A-cpx-2_40	Jawhar				11986	27220	363	50.042	1.0435	1.6802	16.6244	0.3478	14.08	15.2228	0.1923	0	99.233		0.075823	0	31.6715	40.7593	27.5692	60.1556		15.6878	1.04086	99.3373		1.9161	0.0300542	0.075823	0	0.0299906	0.502345	0.0112797	0.803702	0.624505	0.0142761	4.00808		50.4076	3.01512	13.4434	14.1345	0.209573	4.5105	9.01182	2.69684
KAS14-1A-cpx-2_41	Jawhar				11995	27227	374	49.999	1.0228	1.5606	16.7812	0.3867	13.8857	15.2087	0.1766	0.007	99.0283		0.0706734	0	31.7288	40.307	27.9642	59.5963		16.0189	0.847122	99.1132		1.92119	0.0295616	0.0706734	0.000212658	0.0244941	0.514752	0.0125854	0.795398	0.62612	0.0131566	4.00814		50.4076	3.01512	13.4434	14.1345	0.209573	4.5105	9.01182	2.69684
KAS14-1A-cpx-2_42	Jawhar				12003	27234	385	50.1703	0.9871	1.4443	18.0356	0.4371	13.5838	14.5838	0.1221	0.028	99.3921		0.0654382	0	30.4416	39.452	30.1063	57.3122		17.5192	0.573857	99.4496		1.9287	0.0285436	0.0654382	0.000851042	0.0166008	0.563234	0.0142326	0.77848	0.600684	0.0091008	4.00586		50.4076	3.01512	13.4434	14.1345	0.209573	4.5105	9.01182	2.69684
KAS14-1A-cpx-2_43	Jawhar				12012	27240	396	49.8383	0.9194	1.3701	18.6148	0.4369	13.292	14.5175	0.1654	0.0233	99.1814		0.0624078	0	30.3161	38.621	31.0629	56.0028		17.9764	0.709492	99.2525		1.92617	0.0267279	0.0624078	0.000711971	0.0206341	0.581018	0.0143021	0.765825	0.601146	0.012394	4.01152		50.4076	3.01512	13.4434	14.1345	0.209573	4.5105	9.01182	2.69684
KAS14-1A-cpx-2_44	Jawhar				12021	27247	407	49.8209	0.883	1.2535	19.624	0.4482	12.9182	14.0067	0.2097	0.0023	99.1755		0.0572869	0	29.3932	37.7194	32.8874	53.9903		18.9619	0.735848	99.2492		1.93191	0.0257552	0.0572869	7.05144e-05	0.0214719	0.614911	0.0147208	0.746767	0.581927	0.0157659	4.01103		50.4076	3.01512	13.4434	14.1345	0.209573	4.5105	9.01182	2.69684
KAS14-1A-cpx-2_45	Jawhar				12030	27254	418	49.8788	0.8499	1.2429	20.3701	0.4391	12.2248	14.2047	0.1606	0.0277	99.409		0.056881	0	29.9291	35.8389	34.232	51.6861		19.8012	0.632224	99.4723		1.93683	0.024824	0.056881	0.000850413	0.0184736	0.643017	0.0144419	0.707661	0.590969	0.0120911	4.00655		50.4076	3.01512	13.4434	14.1345	0.209573	4.5105	9.01182	2.69684
KAS14-1A-cpx-2_46	Jawhar				12038	27260	429	49.5741	0.8299	1.1366	20.9971	0.449	11.6647	14.5427	0.1613	0.0185	99.391		0.0522926	0	30.6052	34.1566	35.2382	49.7563		20.5317	0.517189	99.4428		1.93522	0.0243687	0.0522926	0.000570983	0.0151926	0.670283	0.014846	0.678826	0.608246	0.0122084	4.01291		50.4076	3.01512	13.4434	14.1345	0.209573	4.5105	9.01182	2.69684
KAS14-1A-cpx-2_47	Jawhar				12047	27267	440	49.5875	0.7574	1.1222	22.5874	0.4796	11.2759	13.5478	0.1448	0	99.5026		0.0517678	0	28.6746	33.2071	38.1183	47.0869		22.0327	0.616501	99.5644		1.94091	0.0222991	0.0517678	0	0.0181583	0.721201	0.0159	0.65795	0.568146	0.0109888	4.00732		50.4076	3.01512	13.4434	14.1345	0.209573	4.5105	9.01182	2.69684
KAS14-1A-cpx-2_48	Jawhar				12056	27274	451	49.2187	0.7596	1.0291	24.1918	0.4973	10.4303	13.4852	0.1849	0	99.8078		0.0477351	0	28.5257	30.6992	40.7751	43.457		23.6793	0.569609	99.8649		1.93711	0.0224874	0.0477351	0	0.0168697	0.779378	0.0165779	0.611969	0.568643	0.0141094	4.01543		50.4076	3.01512	13.4434	14.1345	0.209573	4.5105	9.01182	2.69684
KAS14-1A-cpx-2_49	Jawhar				12064	27280	462	48.8195	0.7303	0.9703	25.0986	0.5651	9.7437	13.3982	0.134	0.0341	99.4969		0.0454058	0	28.5111	28.8498	42.6391	40.8995		24.7665	0.369117	99.5339		1.9384	0.0218112	0.0454058	0.00107048	0.0110286	0.822374	0.0190047	0.576742	0.569972	0.0103157	4.01628		50.4076	3.01512	13.4434	14.1345	0.209573	4.5105	9.01182	2.69684
KAS14-1A-cpx-2_50	Jawhar				12073	27287	473	48.564	0.6445	0.8016	28.7666	0.5891	8.1867	12.0302	0.1513	0.0112	99.7452		0.0379277	0	25.9604	24.581	49.4586	33.6566		28.4561	0.345063	99.7798		1.94965	0.0194623	0.0379277	0.000355497	0.0104243	0.955375	0.0200317	0.489959	0.517456	0.0117768	4.01242		50.4076	3.01512	13.4434	14.1345	0.209573	4.5105	9.01182	2.69684
KAS14-1A-cpx-3_1	Jawhar				-12659	29440	0	52.1423	0.7319	1.7915	11.7175	0.2788	16.7499	16.8451	0.2145	0.0454	100.522		0.0743783	0.00359643	34.0186	47.0659	18.9155	71.8165		10.2879	1.5888	100.681		1.92562	0.0203312	0.0779747	0.0013256	0.0441526	0.317733	0.00872086	0.92215	0.666518	0.0153587	4.00011		50.4076	3.01512	13.4434	14.1345	0.209573	4.5105	9.01182	2.69684
KAS14-1A-cpx-3_2	Jawhar				-12662	29432	9	51.1589	0.7479	1.7877	11.7727	0.2697	16.5864	16.6166	0.216	0.0883	99.251		0.078916	0	33.8443	47.0052	19.1505	71.5219		10.1814	1.76848	99.4282		1.91618	0.0210711	0.078916	0.00261487	0.049845	0.318917	0.0085562	0.926136	0.666828	0.0156861	4.00507		50.4076	3.01512	13.4434	14.1345	0.209573	4.5105	9.01182	2.69684
KAS14-1A-cpx-3_3	Jawhar				-12664	29424	18	51.2636	0.8308	1.8008	11.3588	0.2339	16.2094	17.2532	0.2232	0.0693	99.2509		0.0794715	0	35.313	46.1619	18.5251	71.7819		9.86351	1.66178	99.4174		1.91955	0.0234	0.0794715	0.00205163	0.0468242	0.308871	0.00741832	0.904826	0.692177	0.0162043	4.00117		50.4076	3.01512	13.4434	14.1345	0.209573	4.5105	9.01182	2.69684
KAS14-1A-cpx-3_5	Jawhar				-12669	29408	27	51.0792	0.8283	2.0544	11.8287	0.2589	16.294	16.5642	0.1959	0.1217	99.2381		0.0861475	0.00457298	34.0315	46.5789	19.3896	71.0608		10.3762	1.61419	99.3998		1.91385	0.0233443	0.0907205	0.00360521	0.045512	0.325132	0.00821641	0.910124	0.664955	0.0142313	4.00031		50.4076	3.01512	13.4434	14.1345	0.209573	4.5105	9.01182	2.69684
KAS14-1A-cpx-3_7	Jawhar				-12674	29391	36	50.3256	1.0023	2.5738	12.1199	0.2929	16.1851	16.457	0.2018	0.1144	99.2751		0.113682	0	33.8144	46.2719	19.9136	70.4186		9.93599	2.42707	99.5183		1.88604	0.0282546	0.113682	0.00338971	0.0684466	0.311407	0.00929751	0.904244	0.6608	0.0146632	4.00033		50.4076	3.01512	13.4434	14.1345	0.209573	4.5105	9.01182	2.69684
KAS14-1A-cpx-3_9	Jawhar				-12679	29375	45	50.6271	1.0286	2.5936	13.0731	0.3228	16.177	15.2195	0.1839	0.0712	99.3039		0.0985785	0.0162248	31.5839	46.7105	21.7055	68.8068		11.9424	1.2566	99.4298		1.90142	0.0290584	0.114803	0.00211422	0.0355141	0.375096	0.0102687	0.905737	0.612426	0.0133913	4.00017		50.4076	3.01512	13.4434	14.1345	0.209573	4.5105	9.01182	2.69684
KAS14-1A-cpx-3_10	Jawhar				-12682	29367	54	50.4182	1.0192	2.5859	12.3851	0.2999	16.1652	15.9137	0.2065	0.1095	99.1109		0.106084	0.00839916	32.9407	46.5579	20.5013	69.9399		10.7337	1.83522	99.2948		1.89392	0.028798	0.114483	0.00325209	0.0518763	0.337195	0.00954192	0.905239	0.640475	0.0150397	4.00018		50.4076	3.01512	13.4434	14.1345	0.209573	4.5105	9.01182	2.69684
KAS14-1A-cpx-3_11	Jawhar				-12684	29359	63	50.8946	0.8827	2.2924	12.4018	0.2711	16.5792	15.501	0.1544	0.1761	99.1627		0.0907902	0.0105609	31.9847	47.599	20.4163	70.4408		11.2408	1.29025	99.292		1.90921	0.0249072	0.101351	0.00522296	0.0364218	0.352644	0.00861385	0.927159	0.623016	0.0112299	4.00022		50.4076	3.01512	13.4434	14.1345	0.209573	4.5105	9.01182	2.69684
KAS14-1A-cpx-3_12	Jawhar				-12687	29351	72	50.7331	0.8678	2.2528	12.0301	0.3306	16.5724	15.7959	0.2054	0.0524	98.8405		0.0936497	0.006118	32.5648	47.5379	19.8973	71.062		10.379	1.83489	99.0243		1.90635	0.0245279	0.0997677	0.00155675	0.0518835	0.326155	0.010522	0.928336	0.635936	0.0149644	4		50.4076	3.01512	13.4434	14.1345	0.209573	4.5105	9.01182	2.69684
KAS14-1A-cpx-3_13	Jawhar				-12689	29343	81	50.8388	0.9055	2.3792	11.8042	0.2769	16.3276	16.2592	0.1786	0.1527	99.1326		0.0935057	0.0116486	33.5865	46.9287	19.4849	71.1457		10.5533	1.39022	99.2719		1.90649	0.0255422	0.105154	0.00452746	0.039231	0.330966	0.00879526	0.91279	0.653276	0.0129858	4.00024		50.4076	3.01512	13.4434	14.1345	0.209573	4.5105	9.01182	2.69684
KAS14-1A-cpx-3_14	Jawhar				-12692	29335	90	50.8739	0.9829	2.1046	11.9736	0.2913	16.0809	16.7525	0.2161	0.1098	99.3998		0.0929318	0	34.3968	45.9409	19.6622	70.5369		10.3785	1.77267	99.5774		1.90605	0.0276999	0.0929318	0.00325249	0.0499775	0.325185	0.00924411	0.898168	0.672475	0.0156978	4.00136		50.4076	3.01512	13.4434	14.1345	0.209573	4.5105	9.01182	2.69684
KAS14-1A-cpx-3_15	Jawhar				-12694	29327	99	51.3958	0.8188	1.835	11.9244	0.3434	16.345	16.6219	0.1914	0.0835	99.5592		0.0795601	0.00124994	33.9616	46.4668	19.5717	70.9592		10.5265	1.55357	99.7149		1.92044	0.0230134	0.08081	0.00246681	0.0436829	0.328937	0.0108682	0.910472	0.665444	0.0138663	4		50.4076	3.01512	13.4434	14.1345	0.209573	4.5105	9.01182	2.69684
KAS14-1A-cpx-3_16	Jawhar				-12697	29318	108	51.2876	0.7354	1.829	12.374	0.2963	16.5916	15.7327	0.1874	0.0928	99.1268		0.0759214	0.00494728	32.2981	47.3929	20.309	70.503		11.088	1.42924	99.27		1.92408	0.0207522	0.0808687	0.00275254	0.0403482	0.347871	0.00941516	0.927913	0.63237	0.013631	4		50.4076	3.01512	13.4434	14.1345	0.209573	4.5105	9.01182	2.69684
KAS14-1A-cpx-3_17	Jawhar				-12699	29310	117	51.2978	0.7381	1.8244	12.3845	0.3124	16.6905	15.8667	0.1505	0.0619	99.3308		0.0796238	0.000870249	32.3787	47.3908	20.2305	70.6089		10.9063	1.64274	99.4954		1.92038	0.0207841	0.080494	0.00183212	0.0462768	0.341447	0.00990568	0.931463	0.636402	0.0109237	4.0001		50.4076	3.01512	13.4434	14.1345	0.209573	4.5105	9.01182	2.69684
KAS14-1A-cpx-3_18	Jawhar				-12702	29302	126	51.5065	0.7313	1.8262	12.4421	0.3197	16.7886	15.6279	0.1663	0.088	99.5017		0.0754569	0.00496422	31.925	47.7195	20.3554	70.6342		11.1994	1.38112	99.6401		1.92454	0.0205537	0.0804211	0.0025997	0.0388332	0.349957	0.010118	0.935166	0.625639	0.0120477	4.00012		50.4076	3.01512	13.4434	14.1345	0.209573	4.5105	9.01182	2.69684
KAS14-1A-cpx-3_19	Jawhar				-12704	29294	135	50.8748	0.8697	2.3259	12.7367	0.3194	16.0102	16.2435	0.2071	0.107	99.6943		0.0972382	0.0052866	33.3445	45.7291	20.9263	69.1429		10.9824	1.94965	99.8896		1.90276	0.024467	0.102525	0.00316403	0.0548714	0.343506	0.0101182	0.892662	0.650907	0.0150179	4		50.4076	3.01512	13.4434	14.1345	0.209573	4.5105	9.01182	2.69684
KAS14-1A-cpx-3_20	Jawhar				-12707	29286	144	50.767	0.8221	2.1757	11.9309	0.2733	15.9465	16.8428	0.2007	0.0549	99.0139		0.0916341	0.00475661	34.685	45.6923	19.6227	70.4366		10.2328	1.88719	99.203		1.90837	0.0232453	0.0963907	0.00163165	0.053383	0.321684	0.00870173	0.893622	0.678347	0.0146276	4		50.4076	3.01512	13.4434	14.1345	0.209573	4.5105	9.01182	2.69684
KAS14-1A-cpx-3_21	Jawhar				-12709	29278	153	50.8821	0.8501	2.0298	11.7671	0.313	15.9621	16.9568	0.2449	0.0955	99.1096		0.0896283	0.000189446	34.8915	45.7001	19.4084	70.7439		9.97033	1.99683	99.3097		1.91037	0.0240078	0.0898177	0.00283486	0.0564158	0.313053	0.00995366	0.893411	0.68211	0.0178274	4.0002		50.4076	3.01512	13.4434	14.1345	0.209573	4.5105	9.01182	2.69684
KAS14-1A-cpx-3_22	Jawhar				-12712	29270	162	50.575	0.9341	2.1038	11.7561	0.2734	15.7024	17.2238	0.2242	0.0788	98.8863		0.0934222	0	35.5391	45.0811	19.3798	70.4228		10.0263	1.92242	99.0789		1.90557	0.0264736	0.0934222	0.00234742	0.0545061	0.315926	0.00872517	0.881991	0.695307	0.0163784	4.00136		50.4076	3.01512	13.4434	14.1345	0.209573	4.5105	9.01182	2.69684
KAS14-1A-cpx-3_23	Jawhar				-12714	29262	171	50.9079	0.892	2.0602	11.9267	0.2896	15.5882	17.3026	0.2121	0.0525	99.2318		0.0871708	0.00406319	35.6532	44.6925	19.6543	69.9686		10.4444	1.64735	99.3968		1.91283	0.0252107	0.0912339	0.00155964	0.0465782	0.328194	0.0092167	0.873163	0.696562	0.0154518	4		50.4076	3.01512	13.4434	14.1345	0.209573	4.5105	9.01182	2.69684
KAS14-1A-cpx-3_26	Jawhar				-12722	29237	180	50.7994	0.9495	2.1188	12.2571	0.2732	15.3186	17.3936	0.2322	0.0787	99.4211		0.0916331	0.00217689	35.8697	43.955	20.1753	69.0195		10.6538	1.78183	99.5996		1.90837	0.0268304	0.09381	0.00233751	0.0503705	0.334706	0.008693	0.857889	0.700084	0.0169127	4		50.4076	3.01512	13.4434	14.1345	0.209573	4.5105	9.01182	2.69684
KAS14-1A-cpx-3_27	Jawhar				-12724	29229	189	50.6518	0.9939	2.0293	12.2996	0.2876	15.1955	17.5092	0.2543	0.124	99.3466		0.0900431	0	36.1164	43.6118	20.2718	68.7724		10.7553	1.71625	99.5185		1.90697	0.0281462	0.0900431	0.00369101	0.0486223	0.338631	0.00917113	0.852849	0.706273	0.0185627	4.00302		50.4076	3.01512	13.4434	14.1345	0.209573	4.5105	9.01182	2.69684
KAS14-1A-cpx-3_28	Jawhar				-12727	29221	198	50.5756	0.9336	2.0541	12.6722	0.2498	15.2154	17.2461	0.2029	0.0357	99.1862		0.091305	0	35.555	43.6459	20.7991	68.1564		11.0202	1.83598	99.3701		1.90747	0.0264854	0.091305	0.00106454	0.0521066	0.347585	0.00797986	0.855478	0.696892	0.014837	4.00124		50.4076	3.01512	13.4434	14.1345	0.209573	4.5105	9.01182	2.69684
KAS14-1A-cpx-3_29	Jawhar				-12729	29213	207	50.6838	0.9366	2.0558	12.7598	0.3018	15.2502	16.8925	0.242	0.0286	99.1542		0.0885724	0.00280221	34.967	43.9229	21.11	68.0564		11.1911	1.74336	99.3289		1.91143	0.0265688	0.0913746	0.000852766	0.0494748	0.352954	0.00964037	0.857379	0.682559	0.017695	4.00007		50.4076	3.01512	13.4434	14.1345	0.209573	4.5105	9.01182	2.69684
KAS14-1A-cpx-3_30	Jawhar				-12732	29205	216	50.7545	0.972	1.9825	13.2515	0.2513	15.2222	16.5893	0.1917	0.0618	99.2924		0.0849938	0.00316483	34.3382	43.8407	21.821	67.1883		12.0207	1.36786	99.4294		1.91501	0.0275862	0.0881586	0.00184357	0.0388368	0.379298	0.00803108	0.856213	0.670627	0.0140238	4.00038		50.4076	3.01512	13.4434	14.1345	0.209573	4.5105	9.01182	2.69684
KAS14-1A-cpx-3_31	Jawhar				-12734	29197	225	50.5742	0.9216	1.9634	12.9856	0.2675	15.0919	16.8031	0.2266	0.019	98.8529		0.0847388	0.00289343	34.898	43.6119	21.4901	67.4451		11.5518	1.59346	99.0125		1.91526	0.0262525	0.0876322	0.00056889	0.0454096	0.365851	0.00858042	0.852023	0.681783	0.0166382	4		50.4076	3.01512	13.4434	14.1345	0.209573	4.5105	9.01182	2.69684
KAS14-1A-cpx-3_32	Jawhar				-12737	29189	234	50.5579	0.9445	1.8676	13.319	0.2816	15.1746	16.7348	0.2607	0.0214	99.1621		0.0832282	0	34.528	43.5631	21.909	67.007		11.8019	1.68604	99.331		1.9117	0.0268635	0.0832282	0.000639764	0.047974	0.373197	0.0090188	0.855374	0.677967	0.0191125	4.00507		50.4076	3.01512	13.4434	14.1345	0.209573	4.5105	9.01182	2.69684
KAS14-1A-cpx-3_33	Jawhar				-12739	29181	243	50.5796	0.9489	1.8986	13.7733	0.3762	15.1637	16.4043	0.2105	0.0024	99.3575		0.0845579	0	33.7877	43.4567	22.7556	66.2452		12.3188	1.61642	99.5194		1.91135	0.0269721	0.0845579	7.17053e-05	0.0459648	0.389305	0.0120412	0.854237	0.664171	0.0154228	4.00409		50.4076	3.01512	13.4434	14.1345	0.209573	4.5105	9.01182	2.69684
KAS14-1A-cpx-3_34	Jawhar				-12742	29173	252	50.3557	0.9909	1.8888	13.6487	0.2849	14.9709	16.7784	0.1979	0.0166	99.1402		0.0843957	0	34.6035	42.9605	22.436	66.1623		12.3262	1.46972	99.2874		1.90909	0.0282577	0.0843957	0.000497579	0.0419295	0.390809	0.00914864	0.846125	0.681532	0.0145469	4.00669		50.4076	3.01512	13.4434	14.1345	0.209573	4.5105	9.01182	2.69684
KAS14-1A-cpx-3_35	Jawhar				-12744	29165	261	50.5167	1.001	1.8463	13.6327	0.3245	14.7638	16.8069	0.2308	0.038	99.1621		0.0824715	0	34.8354	42.5776	22.587	65.8761		12.3323	1.44525	99.3069		1.91461	0.0285371	0.0824715	0.00113869	0.0412188	0.390881	0.0104171	0.834166	0.682482	0.0169601	4.00295		50.4076	3.01512	13.4434	14.1345	0.209573	4.5105	9.01182	2.69684
KAS14-1A-cpx-3_36	Jawhar				-12747	29156	270	50.2586	0.9427	1.7533	14.909	0.2611	15.1331	15.4689	0.1757	0.0377	98.9418		0.0786929	0	31.9813	43.5327	24.4861	64.4051		13.7622	1.27449	99.0695		1.91396	0.0270039	0.0786929	0.00113512	0.036523	0.438296	0.00842201	0.859132	0.631161	0.012973	4.00738		50.4076	3.01512	13.4434	14.1345	0.209573	4.5105	9.01182	2.69684
KAS14-1A-cpx-3_37	Jawhar				-12749	29148	279	50.7492	0.9071	1.7112	15.4036	0.3608	15.1945	15.0115	0.2093	0	99.556		0.0763215	0	30.9761	43.6255	25.3984	63.747		14.1386	1.40591	99.6969		1.92052	0.0258211	0.0763215	0	0.0400363	0.447457	0.0115649	0.857206	0.608656	0.015357	4.00337		50.4076	3.01512	13.4434	14.1345	0.209573	4.5105	9.01182	2.69684
KAS14-1A-cpx-3_38	Jawhar				-12752	29140	288	50.4654	1.007	1.9529	14.7452	0.3311	14.583	16.1299	0.2429	0.0284	99.4858		0.087173	0	33.4703	42.1042	24.4255	63.8073		13.2682	1.64147	99.6503		1.91135	0.0286883	0.087173	0.000850433	0.0467829	0.420256	0.0106216	0.823382	0.654539	0.0178369	4.00148		50.4076	3.01512	13.4434	14.1345	0.209573	4.5105	9.01182	2.69684
KAS14-1A-cpx-3_39	Jawhar				-12754	29132	297	50.1532	1.1083	1.9905	14.0733	0.3118	13.9389	17.3293	0.2454	0.0284	99.1791		0.0892504	0	36.1364	40.443	23.4205	63.8411		12.7197	1.50429	99.3298		1.90805	0.031716	0.0892504	0.000854251	0.0430655	0.404693	0.0100474	0.790549	0.706367	0.0181014	4.0027		50.4076	3.01512	13.4434	14.1345	0.209573	4.5105	9.01182	2.69684
KAS14-1A-cpx-3_40	Jawhar				-12757	29124	306	50.2491	1.1286	2.0281	14.1191	0.3082	13.8405	17.4137	0.2637	0.0213	99.3723		0.090761	0	36.3273	40.174	23.4987	63.6022		12.6999	1.5772	99.5303		1.90802	0.0322347	0.090761	0.000639453	0.045066	0.403284	0.00991225	0.783455	0.708439	0.0194138	4.00122		50.4076	3.01512	13.4434	14.1345	0.209573	4.5105	9.01182	2.69684
KAS14-1A-cpx-3_41	Jawhar				-12759	29116	315	49.9193	1.2158	1.9962	14.1797	0.301	13.7145	17.4933	0.2736	0.0332	99.1266		0.0897301	0	36.5346	39.8532	23.6122	63.2908		12.9506	1.36592	99.2634		1.90391	0.0348795	0.0897301	0.00100113	0.0392022	0.413071	0.00972367	0.77977	0.714838	0.0202321	4.00636		50.4076	3.01512	13.4434	14.1345	0.209573	4.5105	9.01182	2.69684
KAS14-1A-cpx-3_42	Jawhar				-12762	29108	324	49.9907	1.1726	1.9862	14.2379	0.3245	13.6	17.6536	0.2946	0	99.2601		0.0891838	0	36.8194	39.4669	23.7137	63.0004		12.8651	1.52561	99.4129		1.90457	0.0336036	0.0891838	0	0.0437379	0.409899	0.0104715	0.772421	0.720606	0.0217614	4.00625		50.4076	3.01512	13.4434	14.1345	0.209573	4.5105	9.01182	2.69684
KAS14-1A-cpx-3_43	Jawhar				-12764	29100	333	50.014	1.1785	1.9351	14.4424	0.283	13.5495	17.7158	0.2442	0.0118	99.3918		0.0869	0	36.8578	39.2232	23.9189	62.5803		13.2803	1.29153	99.5212		1.90569	0.0337769	0.0869	0.000355482	0.0370314	0.423178	0.0091334	0.769648	0.723234	0.0180407	4.00784		50.4076	3.01512	13.4434	14.1345	0.209573	4.5105	9.01182	2.69684
KAS14-1A-cpx-3_44	Jawhar				-12767	29092	342	50.2729	1.1742	1.9323	14.5031	0.3367	13.4384	17.7584	0.2335	0	99.6532		0.0865295	0	36.9635	38.9196	24.1169	62.2888		13.3508	1.28057	99.7815		1.91015	0.0335587	0.0865295	0	0.0366136	0.424227	0.0108358	0.761184	0.722928	0.0172015	4.00341		50.4076	3.01512	13.4434	14.1345	0.209573	4.5105	9.01182	2.69684
KAS14-1A-cpx-3_45	Jawhar				-12769	29084	351	50.0487	1.166	1.8121	14.8278	0.3812	13.3353	17.5181	0.2583	0.0213	99.3789		0.081545	0	36.5357	38.6976	24.7667	61.5852		13.7928	1.15022	99.4941		1.91096	0.0334878	0.081545	0.000643004	0.0330481	0.440421	0.0123281	0.75905	0.716644	0.0191218	4.00774		50.4076	3.01512	13.4434	14.1345	0.209573	4.5105	9.01182	2.69684
KAS14-1A-cpx-3_46	Jawhar				-12772	29075	360	50.0833	1.1459	1.7243	15.2821	0.3506	13.0701	17.5969	0.1992	0.0213	99.4807		0.0777059	0	36.6693	37.8962	25.4345	60.3894		14.4717	0.900617	99.5709		1.91504	0.032958	0.0777059	0.000643932	0.0259139	0.462765	0.0113549	0.745028	0.720906	0.014768	4.00742		50.4076	3.01512	13.4434	14.1345	0.209573	4.5105	9.01182	2.69684
KAS14-1A-cpx-3_47	Jawhar				-12774	29067	369	50.2139	1.0383	1.5792	16.612	0.3906	13.1736	16.4503	0.2308	0.0023	99.691		0.0711887	0	34.2321	38.143	27.6249	58.5686		15.7213	0.989854	99.7902		1.92062	0.0298724	0.0711887	6.95539e-05	0.0284903	0.502878	0.0126542	0.751158	0.674139	0.0171159	4.00819		50.4076	3.01512	13.4434	14.1345	0.209573	4.5105	9.01182	2.69684
KAS14-1A-cpx-3_48	Jawhar				-12777	29059	378	50.1055	0.9686	1.4685	17.3076	0.3705	13.0634	16.0164	0.1719	0	99.4724		0.0664997	0	33.3709	37.8713	28.7577	57.3645		16.5819	0.806475	99.5532		1.9252	0.0279939	0.0664997	0	0.0233178	0.53282	0.0120577	0.748264	0.659345	0.012806	4.0083		50.4076	3.01512	13.4434	14.1345	0.209573	4.5105	9.01182	2.69684
KAS14-1A-cpx-3_49	Jawhar				-12779	29051	387	49.7449	0.9783	1.4202	18.0966	0.4214	12.0482	16.4107	0.1907	0	99.3208		0.0647993	0	34.4525	35.1938	30.3537	54.2711		17.4129	0.759875	99.3969		1.92581	0.0284883	0.0647993	0	0.0221368	0.563756	0.013818	0.695337	0.68069	0.014314	4.00963		50.4076	3.01512	13.4434	14.1345	0.209573	4.5105	9.01182	2.69684
[truncated: 8 more columns]

## Sheet: Data S3
Whole rocks					Clinopyroxene (measured)					Equilibrium melt (calculated)
						SXRF		SIMS		cpx/melt S_D = 0.025±0.002			cpx/melt F_D = values in column P
Western Ghats subgroup	Formation	Sample	Age (Ma) Sprain et al. (2019)	Cumulative stratigraphic height (m)	Analyzed augites	S (ppm)	± %	F (ppm)	± %	S (ppm)	± (ppm)	SCSS (ppm) ref. 46	F (ppm)	± (ppm)	cpx/melt F_D
			uncertainty 2 SD			uncertainty 1SD		uncertainty 1SD			uncertainty 1SD			uncertainty 1SD
Wai	Mahabaleshwar	PAN15-3	65.422 ± 0.206	3180	cpxa (n=3)			144.434	1.63897			1498.03	1146.3	287.19	0.126
Wai	Mahabaleshwar				cpxa			117.268	1.63256				930.702	233.171	0.126
Wai	Mahabaleshwar				cpxa			111.06	1.62857				881.429	220.824	0.126
Wai	Mahabaleshwar				cpxb1 (n=2)			117.065	1.63114				929.087	232.766	0.126
Wai	Mahabaleshwar				cpxb1			173.146	1.62817				1374.18	344.272	0.126
Wai	Mahabaleshwar				cpxb2 (n=2)			17.4321	1.71712				138.35	34.669	0.126
Wai	Mahabaleshwar				cpxb2			15.6262	2.73336				124.018	31.1892	0.126
Wai	Mahabaleshwar	PAS14-1		3000	cpx3 (n=3)			222.14	1.10799			1457.99	1609.71	402.823	0.138
Wai	Mahabaleshwar				cpx3			62.5579	1.43763				453.318	113.517	0.138
Wai	Mahabaleshwar				cpx1			99.1259	1.1854				718.304	179.778	0.138
Wai	Mahabaleshwar				cpx1 (n=10)	<1	bdl
Wai	Mahabaleshwar				cpx1	<1	bdl
Wai	Mahabaleshwar				cpx1	<1	bdl
Wai	Mahabaleshwar				cpx1	3.102	31.388			124.08	40.1913
Wai	Mahabaleshwar				cpx1	<1	bdl
Wai	Mahabaleshwar				cpx1	22.56	14			902.4	145.508
Wai	Mahabaleshwar				cpx1	11.97	14			478.8	77.2042
Wai	Mahabaleshwar				cpx1	11.43	14			457.2	73.7213
Wai	Mahabaleshwar				cpx1	11.96	14			478.4	77.1397
Wai	Mahabaleshwar				cpx1	9.033	14			361.32	58.2611
Wai	Mahabaleshwar				cpx3 (n=4)	3.424	29.456			136.96	41.8044
Wai	Mahabaleshwar				cpx3	<1	bdl
Wai	Mahabaleshwar				cpx3	<1	bdl
Wai	Mahabaleshwar				cpx3	2.208	36.752			88.32	33.2195
Wai	Mahabaleshwar	AMB14-10		2900	cpxa (n=4)			58.9562	1.63849			1288.1	427.219	107.034	0.138
Wai	Mahabaleshwar				cpxa			64.9506	1.63193				470.656	117.915	0.138
Wai	Mahabaleshwar				cpxa			89.2816	1.6388				646.968	162.089	0.138
Wai	Mahabaleshwar				cpxa			54.9151	1.63104				397.935	99.6953	0.138
Wai	Mahabaleshwar				cpxb (n=2)			157.476	1.62923				1141.13	285.888	0.138
Wai	Mahabaleshwar				cpxb			63.0072	1.78934				456.574	114.436	0.138
Wai	Mahabaleshwar	D244		n.a.	cpxa1 (n=2)			73.0896	1.63481			1376.27	529.635	132.691	0.138
Wai	Mahabaleshwar				cpxa1			128.887	1.63406				933.961	233.988	0.138
Wai	Mahabaleshwar				cpxa2 (n=2)			93.4885	1.65121				677.453	169.732	0.138
Wai	Mahabaleshwar				cpxa2			146.326	1.64777				1060.33	265.659	0.138
Wai	Mahabaleshwar				cpx1 (n=4)	9	14			360	58.0483
Wai	Mahabaleshwar				cpx1	9.5	14			380	61.2732
Wai	Mahabaleshwar				cpx1	9.5	14			380	61.2732
Wai	Mahabaleshwar				cpx1	4	26			160	43.5247
Wai	Mahabaleshwar	D242		n.a.	cpx1 (n=2)			163.677	1.64016			1304.75	1186.06	297.153	0.138
Wai	Mahabaleshwar				cpx1			235.413	1.65179				1705.89	427.403	0.138
Wai	Mahabaleshwar				cpx1 (n=2)	10	14			400	64.4981
Wai	Mahabaleshwar				cpx1	19	14			760	122.546
Wai	Mahabaleshwar				cpx3 (n=4)	20	14			800	128.996
Wai	Mahabaleshwar				cpx3	48.5833	14
Wai	Mahabaleshwar				cpx3	8	14			320	51.5984
Wai	Mahabaleshwar				cpx3	24.3846	14			975.385	157.276
Wai	Mahabaleshwar	D231		n.a.	cpxa (n=3)			32.1486	1.63997			1367.21	232.961	58.3654	0.138
Wai	Mahabaleshwar				cpxa			32.4345	1.66961				235.033	58.8891	0.138
Wai	Mahabaleshwar				cpxa			11.0899	1.72937				80.3616	20.1384	0.138
Wai	Ambenali	AMB14-8		2750	cpxa (n=2)			537.408	1.62824			1599.49	3922.69	982.749	0.137
Wai	Ambenali				cpxa			421.789	1.63503				3078.75	771.333	0.137
Wai	Ambenali				cpx4 (n=2)	19.65	14			786	126.739
Wai	Ambenali				cpx4	10.89	14			435.6	70.2384
Wai	Ambenali				cpx5 (n=6)	6.149	14			245.96	39.6599
Wai	Ambenali				cpx5	17.1	14			684	110.292
Wai	Ambenali				cpx5	20.2	14			808	130.286
Wai	Ambenali				cpx5	10.32	14			412.8	66.562
Wai	Ambenali				cpx5	18.42	14			736.8	118.805
Wai	Ambenali				cpx5	29.74	14			1189.6	191.817
Wai	Ambenali				cpx5b (n=4)	16.54	14			661.6	106.68
Wai	Ambenali				cpx5b	12.59	14			503.6	81.2031
Wai	Ambenali				cpx5b	14.38	14			575.2	92.7482
Wai	Ambenali				cpx5b	13.59	14			543.6	87.6529
Wai	Ambenali	AMB14-4	65.968 ± 0.496	2350	cpx4 (n=2)			81.0572	1.67333			1327.69	566.834	142.026	0.143
Wai	Ambenali				cpx4			83.0412	1.53595				580.708	145.451	0.143
Wai	Ambenali				cpx5 (n=2)			67.1611	1.78516				469.658	117.714	0.143
Wai	Ambenali				cpx5			67.9543	1.6335				475.205	119.055	0.143
Wai	Ambenali				cpx4 (n=33)	<1	bdl
Wai	Ambenali				cpx4	<1	bdl
Wai	Ambenali				cpx4	<1	bdl
Wai	Ambenali				cpx4	<1	bdl
Wai	Ambenali				cpx4	<1	bdl
Wai	Ambenali				cpx4	<1	bdl
Wai	Ambenali				cpx4	2.177	38			87.08	33.8158
Wai	Ambenali				cpx4	1.34	38			53.6	20.8145
Wai	Ambenali				cpx4	<1	bdl
Wai	Ambenali				cpx4	4	26			160	43.5247
Wai	Ambenali				cpx4	5.433	17.402			217.32	41.6229
Wai	Ambenali				cpx4	2.689	33.866			107.56	37.4288
Wai	Ambenali				cpx4	1.922	38			76.88	29.8548
Wai	Ambenali				cpx4	2.436	38			97.44	37.8389
Wai	Ambenali				cpx4	2.019	38			80.76	31.3615
Wai	Ambenali				cpx4	4.825	21.05			193	43.4615
Wai	Ambenali				cpx4	4.539	22.766			181.56	43.8117
Wai	Ambenali				cpx4	4.825	21.05			193	43.4615
Wai	Ambenali				cpx4	3.098	31.412			123.92	40.1683
Wai	Ambenali				cpx4	4.147	25.118			165.88	43.728
Wai	Ambenali				cpx4	3.283	30.302			131.32	41.156
Wai	Ambenali				cpx4	3.811	27.134			152.44	43.1234
Wai	Ambenali				cpx4	3.049	31.706			121.96	39.8806
Wai	Ambenali				cpx4	5.028	19.832			201.12	43.009
Wai	Ambenali				cpx4	4.093	25.442			163.72	43.6643
Wai	Ambenali				cpx4	2.569	34.586			102.76	36.479
Wai	Ambenali				cpx4	2.94	32.36			117.6	39.201
Wai	Ambenali				cpx4	2.541	34.754			101.64	36.2477
Wai	Ambenali				cpx4	2.25	38			90	34.9497
Wai	Ambenali				cpx4	<1	bdl
Wai	Ambenali				cpx4	29.95	14			1198	193.172
Wai	Ambenali				cpx4	1.998	38			79.92	31.0353
Wai	Ambenali				cpx4	5.292	18.248			211.68	42.1764
Wai	Ambenali				cpx5 (n=44)	6.699	14			267.96	43.2073
Wai	Ambenali				cpx5	4.182	24.908			167.28	43.7625
Wai	Ambenali				cpx5	4.646	22.124			185.84	43.7207
Wai	Ambenali				cpx5	1.719	38			68.76	26.7016
Wai	Ambenali				cpx5	4.826	21.044			193.04	43.4597
Wai	Ambenali				cpx5	7.74	14			309.6	49.9215
Wai	Ambenali				cpx5	5.604	16.376			224.16	40.8546
Wai	Ambenali				cpx5	5.71	15.74			228.4	40.3272
Wai	Ambenali				cpx5	5.273	18.362			210.92	42.2453
Wai	Ambenali				cpx5	3.765	27.41			150.6	43.0017
Wai	Ambenali				cpx5	1.885	38			75.4	29.2801
Wai	Ambenali				cpx5	<1	bdl
Wai	Ambenali				cpx5	<1	bdl
Wai	Ambenali				cpx5	2.42	38			96.8	37.5903
Wai	Ambenali				cpx5	4.764	21.416			190.56	43.5647
Wai	Ambenali				cpx5	7.429	14			297.16	47.9156
Wai	Ambenali				cpx5	4.491	23.054			179.64	43.8368
Wai	Ambenali				cpx5	7.073	14			282.92	45.6195
Wai	Ambenali				cpx5	6.299	14			251.96	40.6273
Wai	Ambenali				cpx5	5.275	18.35			211	42.2381
Wai	Ambenali				cpx5	3.289	30.266			131.56	41.1854
Wai	Ambenali				cpx5	3.022	31.868			120.88	39.7173
Wai	Ambenali				cpx5	1.023	38			40.92	15.8905
Wai	Ambenali				cpx5	<1	bdl
Wai	Ambenali				cpx5	<1	bdl
Wai	Ambenali				cpx5	<1	bdl
Wai	Ambenali				cpx5	2.177	38			87.08	33.8158
Wai	Ambenali				cpx5	3.005	31.97			120.2	39.6128
Wai	Ambenali				cpx5	3.613	28.322			144.52	42.5325
Wai	Ambenali				cpx5	4.455	23.27			178.2	43.8493
Wai	Ambenali				cpx5	3.055	31.67			122.2	39.9164
Wai	Ambenali				cpx5	5.627	16.238			225.08	40.7434
Wai	Ambenali				cpx5	6.071	14			242.84	39.1568
Wai	Ambenali				cpx5	<1	bdl
Wai	Ambenali				cpx5	4.989	20.066			199.56	43.1089
Wai	Ambenali				cpx5	6.25	14			250	40.3113
Wai	Ambenali				cpx5	5.815	14			232.6	37.5056
Wai	Ambenali				cpx5	4.757	21.458			190.28	43.5756
Wai	Ambenali				cpx5	6.164	14			246.56	39.7566
Wai	Ambenali				cpx5	6.88	14			275.2	44.3747
Wai	Ambenali				cpx5	3.189	30.866			127.56	40.6736
Wai	Ambenali				cpx5	4.01	25.94			160.4	43.5415
Wai	Ambenali				cpx5	2.891	32.654			115.64	38.8778
Wai	Ambenali				cpx5	3.142	31.148			125.68	40.4174
Wai	Ambenali				cpx5 (n=48)	3.492	29.048			139.68	42.0849
Wai	Ambenali				cpx5	3.769	27.386			150.76	43.0127
Wai	Ambenali				cpx5	3.542	28.748			141.68	42.2778
Wai	Ambenali				cpx5	1.67	38			66.8	25.9404
Wai	Ambenali				cpx5	5.154	19.076			206.16	42.6454
Wai	Ambenali				cpx5	1.114	38			44.56	17.304
Wai	Ambenali				cpx5	1.315	38			52.6	20.4261
Wai	Ambenali				cpx5	3.839	26.966			153.56	43.1928
Wai	Ambenali				cpx5	3.549	28.706			141.96	42.3039
Wai	Ambenali				cpx5	1.13	38			45.2	17.5525
Wai	Ambenali				cpx5	<1	bdl
Wai	Ambenali				cpx5	1.272	38			50.88	19.7582
Wai	Ambenali				cpx5	3.463	29.222			138.52	41.9678
Wai	Ambenali				cpx5	4.163	25.022			166.52	43.7444
Wai	Ambenali				cpx5	5.512	16.928			220.48	41.2809
Wai	Ambenali				cpx5	3.615	28.31			144.6	42.5393
Wai	Ambenali				cpx5	3.296	30.224			131.84	41.2196
Wai	Ambenali				cpx5	5.511	14			220.44	35.5449
Wai	Ambenali				cpx5	3.447	29.318			137.88	41.9016
Wai	Ambenali				cpx5	5.406	17.564			216.24	41.7345
Wai	Ambenali				cpx5	9.241	14			369.64	59.6027
Wai	Ambenali				cpx5	2.73	33.62			109.2	37.7381
Wai	Ambenali				cpx5	3.403	29.582			136.12	41.7135
Wai	Ambenali				cpx5	2.041	38			81.64	31.7032
Wai	Ambenali				cpx5	3.59	28.46			143.6	42.4525
Wai	Ambenali				cpx5	4.789	21.266			191.56	43.5243
Wai	Ambenali				cpx5	7.631	14			305.24	49.2185
Wai	Ambenali				cpx5	4.187	24.878			167.48	43.7669
Wai	Ambenali				cpx5	5.703	14			228.12	36.7832
Wai	Ambenali				cpx5	3.255	30.47			130.2	41.0165
Wai	Ambenali				cpx5	<1	bdl
Wai	Ambenali				cpx5	2.902	32.588			116.08	38.9513
Wai	Ambenali				cpx5	7.206	14			288.24	46.4773
Wai	Ambenali				cpx5	1.654	38			66.16	25.6919
Wai	Ambenali				cpx5	<1	bdl
Wai	Ambenali				cpx5	<1	bdl
Wai	Ambenali				cpx5	4.899	20.606			195.96	43.3159
Wai	Ambenali				cpx5	3.378	29.732			135.12	41.6027
Wai	Ambenali				cpx5	5.318	18.092			212.72	42.0799
Wai	Ambenali				cpx5	5.222	18.668			208.88	42.4234
Wai	Ambenali				cpx5	5.414	17.516			216.56	41.7017
Wai	Ambenali				cpx5	2.332	36.008			93.28	34.4072
Wai	Ambenali				cpx5	2.729	33.626			109.16	37.7307
Wai	Ambenali				cpx5	3.535	28.79			141.4	42.2515
Wai	Ambenali				cpx5	3.978	26.132			159.12	43.4861
Wai	Ambenali				cpx5	3.889	26.666			155.56	43.3082
Wai	Ambenali				cpx5	<1	bdl
Wai	Ambenali				cpx5	16.68	14			667.2	107.583
Wai	Poladpur	AMB14-3		2290	cpx2 (n=3)			70.0069	1.86595			1305.69	493.006	123.594	0.142
Wai	Poladpur				cpx2			76.507	1.79308				538.781	135.041	0.142
Wai	Poladpur				cpx2			75.2707	1.5868				595.238	149.109	0.126
Wai	Poladpur				cpx2 (n=29)	<1	bdl
Wai	Poladpur				cpx2	<1	bdl
Wai	Poladpur				cpx2	<1	bdl
Wai	Poladpur				cpx2	0.9728	38			38.912	15.1107
Wai	Poladpur				cpx2	<1	bdl
Wai	Poladpur				cpx2	<1	bdl
Wai	Poladpur				cpx2	6.388	14			255.52	41.2014
Wai	Poladpur				cpx2	2.53	34.82			101.2	36.1559
Wai	Poladpur				cpx2	1.893	38			75.72	29.4043
Wai	Poladpur				cpx2	2.237	38			89.48	34.7477
Wai	Poladpur				cpx2	<1	bdl
Wai	Poladpur				cpx2	4.079	25.526			163.16	43.6457
Wai	Poladpur				cpx2	2.257	38			90.28	35.0584
Wai	Poladpur				cpx2	4.2	24.8			168	43.7781
Wai	Poladpur				cpx2	2.027	38			81.08	31.4858
Wai	Poladpur				cpx2	3.868	26.792			154.72	43.2611
Wai	Poladpur				cpx2	<1	bdl
Wai	Poladpur				cpx2	<1	bdl
Wai	Poladpur				cpx2	<1	bdl
Wai	Poladpur				cpx2	<1	bdl
Wai	Poladpur				cpx2	36.03	14			1441.2	232.387
Wai	Poladpur				cpx2	<1	bdl
Wai	Poladpur				cpx2	2.378	35.732			95.12	34.8297
Wai	Poladpur				cpx2	2.879	32.726			115.16	38.797
Wai	Poladpur				cpx2	3.68	27.92			147.2	42.7521
Wai	Poladpur				cpx2	2.372	38			94.88	36.8447
Wai	Poladpur				cpx2	2.907	32.558			116.28	38.9846
Wai	Poladpur				cpx2	3.849	26.906			153.96	43.2168
Wai	Poladpur				cpx2	4.543	22.742			181.72	43.8092
Wai	Poladpur				cpx2 (n=36)	7.229	14			289.16	46.6256
Wai	Poladpur				cpx2	7.111	14			284.44	45.8646
Wai	Poladpur				cpx2	1.038	38			41.52	16.1235
Wai	Poladpur				cpx2	1.54	38			61.6	23.9211
Wai	Poladpur				cpx2	3.983	26.102			159.32	43.4951
Wai	Poladpur				cpx2	1.809	38			72.36	28.0995
Wai	Poladpur				cpx2	1.306	38			52.24	20.2863
Wai	Poladpur				cpx2	3.589	28.466			143.56	42.449
Wai	Poladpur				cpx2	<1	bdl
Wai	Poladpur				cpx2	2.524	34.856			100.96	36.1056
Wai	Poladpur				cpx2	1.959	38			78.36	30.4295
Wai	Poladpur				cpx2	2.14	38			85.6	33.241
Wai	Poladpur				cpx2	3.873	26.762			154.92	43.2725
Wai	Poladpur				cpx2	2.847	32.918			113.88	38.5782
Wai	Poladpur				cpx2	4.55	22.7			182	43.8046
Wai	Poladpur				cpx2	3.873	26.762			154.92	43.2725
Wai	Poladpur				cpx2	3.022	31.868			120.88	39.7173
Wai	Poladpur				cpx2	5.178	18.932			207.12	42.5691
Wai	Poladpur				cpx2	3.938	26.372			157.52	43.4105
Wai	Poladpur				cpx2	4.446	23.324			177.84	43.8515
Wai	Poladpur				cpx2	1.901	38.594			76.04	29.9707
Wai	Poladpur				cpx2	2.171	38			86.84	33.7226
Wai	Poladpur				cpx2	9.468	14			378.72	61.0668
Wai	Poladpur				cpx2	7.861	14			314.44	50.7019
Wai	Poladpur				cpx2	3.902	26.588			156.08	43.3364
Wai	Poladpur				cpx2	4.394	23.636			175.76	43.8577
Wai	Poladpur				cpx2	2.808	33.152			112.32	38.3052
Wai	Poladpur				cpx2	3.83	27.02			153.2	43.1709
Wai	Poladpur				cpx2	4.774	21.356			190.96	43.5489
Wai	Poladpur				cpx2	5.065	19.61			202.6	42.9088
Wai	Poladpur				cpx2	11.29	14			451.6	72.8183
Wai	Poladpur				cpx2	28.92	14			1156.8	186.528
Wai	Poladpur				cpx2	6.45	14			258	41.6012
Wai	Poladpur				cpx2	5.545	14			221.8	35.7642
Wai	Poladpur				cpx2	6.11	14			244.4	39.4083
Wai	Poladpur				cpx2	12.12	14			484.8	78.1717
Wai	Poladpur	KJA14-2	65.940 ± 0.184	2230	cpxa3 (n=2)			57.5509	1.63474			1186.09	405.288	101.538	0.142
Wai	Poladpur				cpxa3			45.1131	1.63747				317.698	79.5947	0.142
Wai	Poladpur				cpxa2 (n=3)			38.6003	1.65271				271.833	68.1065	0.142
Wai	Poladpur				cpxa2			55.1812	1.63866				388.6	97.3586	0.142
Wai	Poladpur				cpxa2			40.9515	1.64407				288.391	72.2535	0.142
Wai	Poladpur				cpxa1 (n=3)			53.8736	1.77078				379.392	95.0855	0.142
Wai	Poladpur				cpxa1			48.4305	1.63911				341.06	85.4481	0.142
Wai	Poladpur				cpxa1			42.7369	1.64145				300.964	75.4031	0.142
Wai	Poladpur	KJA14-1	65.977 ± 0.302	2090	cpx1 (n=4)	12.06	14			482.4	77.7847	1197.21
Wai	Poladpur				cpx1	1.206	38			48.24	18.733
Wai	Poladpur				cpx1	17.81	14			712.4	114.871
Wai	Poladpur				cpx1	8.821	14			352.84	56.8937
Lonavala	Bushe	AMB14-1		1830	cpx1 (n=3)	45.71	14			1828.4	294.821	999.028
Lonavala	Bushe				cpx1	43.5	14			1740	280.567
Lonavala	Bushe				cpx1	36.25	14			1450	233.805
Lonavala	Bushe				cpx1b (n=4)	34.68	14			1387.2	223.679
Lonavala	Bushe				cpx1b	69.99	14
Lonavala	Bushe				cpx1b	31.6	14			1264	203.814
Lonavala	Bushe				cpx1b	36.06	14			1442.4	232.58
Lonavala	Bushe				cpx2 (n=4)	41.56	14			1662.4	268.054
Lonavala	Bushe				cpx2	71.52	14
Lonavala	Bushe				cpx2	24.98	14			999.2	161.116
Lonavala	Bushe				cpx2	47.43	14			1897.2	305.914
Lonavala	Bushe	KAM14-1		1700	cpxa4 (n=2)			31.4191	1.66255			1228.77	261.826	65.601	0.12
Lonavala	Bushe				cpxa4			70.2891	2.09368				585.742	146.948	0.12
Lonavala	Bushe				cpxa2 (n=3)			44.3529	2.44115				369.608	92.8414	0.12
Lonavala	Bushe				cpxa2			41.4543	1.63454				345.453	86.5475	0.12
Lonavala	Bushe				cpxa2			52.9967	1.86029				441.639	110.715	0.12
Lonavala	Bushe				cpxa3 (n=3)			103.876	1.62994				865.633	216.868	0.12
Lonavala	Bushe				cpxa3			120.434	1.64005				1003.62	251.444	0.12
Lonavala	Bushe				cpxa3			108.124	1.63089				901.033	225.737	0.12
Lonavala	Bushe				cpx1 (n=17)	12.7	14			508	81.9125
Lonavala	Bushe				cpx1	10.59	14			423.6	68.3034
Lonavala	Bushe				cpx1	11.58	14			463.2	74.6888
Lonavala	Bushe				cpx1	26.17	14			1046.8	168.791
Lonavala	Bushe				cpx1	12.72	14			508.8	82.0415
Lonavala	Bushe				cpx1	13.31	14			532.4	85.8469
Lonavala	Bushe				cpx1	13.61	14			544.4	87.7819
Lonavala	Bushe				cpx1	5.832	15.008			233.28	39.6741
Lonavala	Bushe				cpx1	12.96	14			518.4	83.5895
Lonavala	Bushe				cpx1	8.008	14			320.32	51.65
Lonavala	Bushe				cpx1	14.14	14			565.6	91.2003
Lonavala	Bushe				cpx1	27.6	14			1104	178.015
Lonavala	Bushe				cpx1	12.28	14			491.2	79.2036
Lonavala	Bushe				cpx1	9.721	14			388.84	62.6986
Lonavala	Bushe				cpx1	11.74	14			469.6	75.7207
Lonavala	Bushe				cpx1	13.94	14			557.6	89.9103
Lonavala	Bushe				cpx1	10.81	14			432.4	69.7224
Lonavala	Bushe				cpx2 (n=4)	12.03	14			481.2	77.5912
Lonavala	Bushe				cpx2	5.695	15.83			227.8	40.4041
Lonavala	Bushe				cpx2	6.749	14			269.96	43.5297
Lonavala	Bushe				cpx2	18.85	14			754	121.579
Lonavala	Bushe				cpx4 (n=3)	6.741	14			269.64	43.4781
Lonavala	Bushe				cpx4	10.13	14			405.2	65.3365
Lonavala	Bushe				cpx4	18.08	14			723.2	116.612
Lonavala	Khandala	MSJ14-8		1600	cpxa4 (n=1)			55.7892	1.63612			1737.84	442.772	110.93	0.126
Lonavala	Khandala				cpxb (n=3)			73.2092	1.63298				581.025	145.566	0.126
Lonavala	Khandala				cpxb			62.4954	1.63476				495.995	124.264	0.126
Lonavala	Khandala				cpxb			88.9834	1.77799				706.217	177	0.126
Lonavala	Khandala				cpxc (n=3)			83.4676	1.63143				662.442	165.963	0.126
Lonavala	Khandala				cpxc			53.8749	1.63362				427.579	107.123	0.126
Lonavala	Khandala				cpxc			74.4828	1.63733				591.134	148.1	0.126
Lonavala	Khandala				cpxa2 (n=5)			66.7319	1.63631				529.618	132.688	0.126
Lonavala	Khandala				cpxa2			57.5258	1.63806				456.554	114.383	0.126
Lonavala	Khandala				cpxa2			71.6068	1.63834				568.308	142.382	0.126
Lonavala	Khandala				cpxa2			64.6615	1.83996				513.186	128.644	0.126
Lonavala	Khandala				cpxa2			53.4469	1.63804				424.181	106.273	0.126
Lonavala	Khandala				cpxa1 (n=2)			46.644	1.63757				370.19	92.7459	0.126
Lonavala	Khandala				cpxa1			58.9806	1.63168				468.1	117.274	0.126
Lonavala	Khandala				cpx1 (n=5)	5.75	15.5			230	40.1184
Lonavala	Khandala				cpx1	6.806	14			272.24	43.8974
Lonavala	Khandala				cpx1	10.19	14			407.6	65.7235
Lonavala	Khandala				cpx1	6.487	14			259.48	41.8399
Lonavala	Khandala				cpx1	44.23	14			1769.2	285.275
Lonavala	Khandala				cpx4 (n=3)	10.43	14			417.2	67.2715
Lonavala	Khandala				cpx4	6.451	14			258.04	41.6077
Lonavala	Khandala				cpx4	148	14
Lonavala	Khandala				cpx5 (n=4)	10.28	14			411.2	66.304
Lonavala	Khandala				cpx5	9.753	14			390.12	62.905
Lonavala	Khandala				cpx5	4.693	21.842			187.72	43.6655
Lonavala	Khandala				cpx5	72.13	14
Lonavala	Khandala	MAT14-6B	66.105 ± 0.204	1500	cpx2 (n=1)			163.969	1.12823			1234.05	1490.63	373.036	0.11
Lonavala	Khandala				cpx3 (n=2)			191.996	1.10875				1745.42	436.784	0.11
Lonavala	Khandala				cpx3			105.725	1.1832				961.14	240.554	0.11
Lonavala	Khandala				cpx2 (n=5)	2.553	34.682			102.12	36.3473
Lonavala	Khandala				cpx2	3.917	26.498			156.68	43.3679
Lonavala	Khandala				cpx2	15.63	14			625.2	100.81
Lonavala	Khandala				cpx2	52.99	14
Lonavala	Khandala				cpx2	5.681	15.914			227.24	40.4752
Lonavala	Khandala				cpx3 (n=3)	29.89	14			1195.6	192.785
Lonavala	Khandala				cpx3	21	14			840	135.446
Lonavala	Khandala				cpx3	17.62	14			704.8	113.646
Kalsubai	Thakurvadi	MSJ14-2		1180	cpxa1 (n=3)			71.1095	3.1818			1270.09	497.27	125.32	0.143
Kalsubai	Thakurvadi				cpxa1			67.9732	1.6378				475.337	119.089	0.143
Kalsubai	Thakurvadi				cpxa1			63.4179	1.63306				443.482	111.107	0.143
Kalsubai	Thakurvadi				cpxa3 (n=2)			82.6799	1.65084				578.181	144.86	0.143
Kalsubai	Thakurvadi				cpxa3			57.1573	1.63463				399.702	100.139	0.143
Kalsubai	Thakurvadi				cpxb2 (n=3)			52.5932	1.63271				367.784	92.142	0.143
Kalsubai	Thakurvadi				cpxb2			55.2986	1.64272				386.704	96.8844	0.143
Kalsubai	Thakurvadi				cpxb2			74.5661	1.63051				521.442	130.637	0.143
Kalsubai	Thakurvadi				cpxb3 (n=1)			78.4304	1.6354				548.465	137.409	0.143
Kalsubai	Thakurvadi	BOR14-2		1150	cpxa3 (n=3)			48.8116	1.63231			1361.18	343.743	86.1188	0.142
Kalsubai	Thakurvadi				cpxa3			56.6766	1.63223				399.131	99.9952	0.142
Kalsubai	Thakurvadi				cpxa3			47.5325	1.65104				334.736	83.8662	0.142
Kalsubai	Thakurvadi				cpxa2 (n=9)			48.0886	1.73912				338.652	84.8676	0.142
Kalsubai	Thakurvadi				cpxa2			46.0778	1.6374				324.492	81.2968	0.142
Kalsubai	Thakurvadi				cpxa2			41.8038	1.63459				294.393	73.7554	0.142
Kalsubai	Thakurvadi				cpxa2			47.137	1.63539				277.484	69.5194	0.142
Kalsubai	Thakurvadi				cpxa2			48.0173	1.63366				378.694	94.8754	0.142
Kalsubai	Thakurvadi				cpxa2			46.4024	1.63382				331.951	83.1648	0.142
Kalsubai	Thakurvadi				cpxa2			46.4926	1.6366				338.15	84.7184	0.142
Kalsubai	Thakurvadi				cpxa2			45.7046	1.63421				326.778	81.8688	0.142
Kalsubai	Thakurvadi				cpxa2			45.2902	1.63387				327.413	82.0278	0.142
Kalsubai	Thakurvadi				cpxa1 (n=2)			39.4028	1.63609				321.863	80.6379	0.142
Kalsubai	Thakurvadi				cpxa1			53.7745	1.63373				318.945	79.9064	0.142
Kalsubai	Thakurvadi				cpxb3 (n=1)			45.3039	1.64152				319.042	79.9322	0.142
Kalsubai	Thakurvadi				cpxb1 (n=2)			55.2847	1.63746				389.329	97.5409	0.142
Kalsubai	Thakurvadi				cpxb1			69.7656	1.64156				491.307	123.091	0.142
Kalsubai	Thakurvadi	MG8C	66.239 ± 0.164	890	cpx3 (n=3)			141.508	1.65733			1177.92	1025.42	256.919	0.138
Kalsubai	Thakurvadi				cpx3			133.215	1.55966				965.326	241.801	0.138
Kalsubai	Thakurvadi				cpx3			151.603	1.55795				1098.57	275.176	0.138
Kalsubai	Thakurvadi				cpx1 (n=3)			95.3141	1.10719				690.682	172.84	0.138
Kalsubai	Thakurvadi				cpx1			96.5622	1.13031				699.726	175.11	0.138
Kalsubai	Thakurvadi				cpx1			110.041	1.12148				797.396	199.549	0.138
Kalsubai	Thakurvadi				cpx1 (n=4)	10.34	14			413.6	66.691
Kalsubai	Thakurvadi				cpx1	19.49	14			779.6	125.707
Kalsubai	Thakurvadi				cpx1	13.32	14			532.8	85.9114
Kalsubai	Thakurvadi				cpx1	7.606	14			304.24	49.0572
Kalsubai	Thakurvadi				cpx3 (n=4)	1.473	38			58.92	22.8804
Kalsubai	Thakurvadi				cpx3	2.431	38			97.24	37.7612
Kalsubai	Thakurvadi				cpx3	4.038	25.772			161.52	43.5863
Kalsubai	Thakurvadi				cpx3	5.092	19.448			203.68	42.8322
Kalsubai	Neral	MAT14-2		750	cpxb (n=1)			75.5885	1.67816			1560.49	547.742	137.244	0.138
Kalsubai	Neral				cpxa (n=2)			84.4486	1.63629				611.946	153.314	0.138
Kalsubai	Neral				cpxa			194.614	1.63104				1410.25	353.311	0.138
Kalsubai	Neral	MAT14-1		700	cpx1 (n=4)			205.521	1.22601			1129.83	1437.21	359.734	0.143
Kalsubai	Neral				cpx1			204.5	1.214				1430.07	357.939	0.143
Kalsubai	Neral				cpx1			135.326	1.41238				946.335	236.961	0.143
Kalsubai	Neral				cpx1			168.239	1.18178				1176.5	294.453	0.143
Kalsubai	Neral				cpx1 (n=22)	3.339	30			133.56	41.4682
Kalsubai	Neral				cpx1	3.607	28			144.28	42.015
Kalsubai	Neral				cpx1	7.887	14			315.48	50.8696
Kalsubai	Neral				cpx1	3.215	31			128.6	41.1721
Kalsubai	Neral				cpx1	<1	bdl
Kalsubai	Neral				cpx1	<1	bdl
Kalsubai	Neral				cpx1	7.286	14			291.44	46.9933
Kalsubai	Neral				cpx1	<1	bdl
Kalsubai	Neral				cpx1	4.783	21			191.32	42.9938
Kalsubai	Neral				cpx1	2.464	34.622			98.56	35.0226
Kalsubai	Neral				cpx1	5.305	18			212.2	41.7986
Kalsubai	Neral				cpx1	9.717	14			388.68	62.6728
Kalsubai	Neral				cpx1	3.84	27			153.6	43.2542
Kalsubai	Neral				cpx1	3.698	28			147.92	43.075
Kalsubai	Neral				cpx1	4.707	22			188.28	44.0752
Kalsubai	Neral				cpx1	<1	bdl
Kalsubai	Neral				cpx1	2.421	35			96.84	34.7681
Kalsubai	Neral				cpx1	2.214	37			88.56	33.5244
Kalsubai	Neral				cpx1	4.127	25			165.08	43.3315
Kalsubai	Neral				cpx1	<1	bdl
Kalsubai	Neral				cpx1	6.533	14			261.32	42.1366
Kalsubai	Neral				cpx1	3.133	31			125.32	40.122
Kalsubai	Igatpuri	MSJ14-6B	66.347 ± 0.144	570	cpx2 (n=2)			259.884	1.13835			1356.43	2062.57	516.176	0.126
Kalsubai	Igatpuri				cpx2			89.766	1.22466				712.429	178.321	0.126
Kalsubai	Igatpuri				cpx4 (n=3)			133.531	1.18712				1059.77	265.241	0.126
Kalsubai	Igatpuri				cpx4			73.9256	1.33336				586.711	146.886	0.126
Kalsubai	Igatpuri				cpx4			72.8729	1.17663				578.356	144.749	0.126
Kalsubai	Igatpuri				cpx1 (n=10)	6.432	14			257.28	41.4852
Kalsubai	Igatpuri				cpx1	1.388	38			55.52	21.5601
Kalsubai	Igatpuri				cpx1	12.92	14			516.8	83.3315
Kalsubai	Igatpuri				cpx1	5.552	16.688			222.08	41.0992
Kalsubai	Igatpuri				cpx1	<1	bdl
Kalsubai	Igatpuri				cpx1	<1	bdl
Kalsubai	Igatpuri				cpx1	13.73	14			549.2	88.5558
Kalsubai	Igatpuri				cpx1	9.916	14			396.64	63.9563
Kalsubai	Igatpuri				cpx1	8.94	14			357.6	57.6613
Kalsubai	Igatpuri				cpx1	15.14	14			605.6	97.6501
Kalsubai	Igatpuri				cpx2 (n=10)	<1	bdl
Kalsubai	Igatpuri				cpx2	4.27	24.38			170.8	43.8256
Kalsubai	Igatpuri				cpx2	15.65	14			626	100.939
Kalsubai	Igatpuri				cpx2	7.253	14			290.12	46.7804
Kalsubai	Igatpuri				cpx2	20.91	14			836.4	134.865
Kalsubai	Igatpuri				cpx2	10.11	14			404.4	65.2075
Kalsubai	Igatpuri				cpx2	22.48	14			899.2	144.992
Kalsubai	Igatpuri				cpx2	<1	bdl
Kalsubai	Igatpuri				cpx2	5.944	14.336			237.76	39.0333
Kalsubai	Igatpuri				cpx2	9.033	14			361.32	58.2611
Kalsubai	Igatpuri				cpx4 (n=10)	10.86	14			434.4	70.0449
Kalsubai	Igatpuri				cpx4	14.14	14			565.6	91.2003
Kalsubai	Igatpuri				cpx4	13.56	14			542.4	87.4594
Kalsubai	Igatpuri				cpx4	12.99	14			519.6	83.783
Kalsubai	Igatpuri				cpx4	11.24	14			449.6	72.4958
Kalsubai	Igatpuri				cpx4	22.56	14			902.4	145.508
Kalsubai	Igatpuri				cpx4	11.97	14			478.8	77.2042
Kalsubai	Igatpuri				cpx4	11.43	14			457.2	73.7213
Kalsubai	Igatpuri				cpx4	11.96	14			478.4	77.1397
Kalsubai	Igatpuri				cpx4	9.033	14			361.32	58.2611
Kalsubai	Jawhar	KAS15-2	66.234 ± 0.168	350	cpxa3 (n=3)			215.509	1.63771			1369	1596.37	399.947	0.135
Kalsubai	Jawhar				cpxa3			202.602	1.63704				1500.76	375.993	0.135
Kalsubai	Jawhar				cpxa3			326.957	1.63339				2421.9	606.766	0.135
Kalsubai	Jawhar				cpxa4 (n=3)			159.899	1.62881				1184.44	296.738	0.135
Kalsubai	Jawhar				cpxa4			174.818	1.62768				1294.95	324.422	0.135
Kalsubai	Jawhar				cpxa4			281.45	1.63118				2084.81	522.312	0.135
Kalsubai	Jawhar				cpxa2 (n=2)			303.597	1.62904				2248.87	563.409	0.135
Kalsubai	Jawhar				cpxa2			352.487	1.63977				2611.01	654.156	0.135
Kalsubai	Jawhar	KAS14-1	66.381 ± 0.100	300	cpx3 (n=3)			146.258	1.29618			1326.7	1022.78	256.039	0.143
Kalsubai	Jawhar				cpx3			164.571	3.11178				1150.85	289.932	0.143
Kalsubai	Jawhar				cpx3			284.54	1.09624				1989.79	497.926	0.143
Kalsubai	Jawhar				cpx1 (n=4)			113.247	1.10091				791.94	198.177	0.143
Kalsubai	Jawhar				cpx1			86.8859	1.11717				607.593	152.05	0.143
Kalsubai	Jawhar				cpx1			190.988	1.09864				1335.58	334.217	0.143
Kalsubai	Jawhar				cpx1			145.268	1.1029				1015.86	254.212	0.143
Kalsubai	Jawhar				cpx1 (n=4)	5.461	17.234			218.44	41.5042
Kalsubai	Jawhar				cpx1	4.507	22.958			180.28	43.8295
Kalsubai	Jawhar				cpx1	3.737	27.578			149.48	42.923
Kalsubai	Jawhar				cpx1	8.26	14			330.4	53.2754
Kalsubai	Jawhar				cpx3 (n=4)	35.16	14			1406.4	226.775
Kalsubai	Jawhar				cpx3	36.02	14			1440.8	232.322
Kalsubai	Jawhar				cpx3	29.78	14			1191.2	192.075
Kalsubai	Jawhar				cpx3	29.51	14			1180.4	190.334

## Sheet: Data S4
	maximum S concentration in the magma	maximum S concentration in the magma	volume based on equal-area Formations and Tot Deccan volume 1300000 km3 (40)	volume based on equal-area sub-groups and Tot Deccan volume 602700 km3 (40)	Density of basalt	Conversion factor from S to SO2	volume based on equal-area formationss and Tot Deccan volume 1300000 km3 (40)	volume based on equal-area sub-groups and Tot Deccan volume 602700 km3 (40)	Total magmatic budget of SO2 with volume as in D	Total magmatic budget of SO2 with volume as in E	Degassing efficiency when erupted (max) (55)	Degassing efficiency when erupted (min) (58)	SO2 degassed (high degassing efficiency) based on volume in D	SO2 degassed (low degassing efficiency) based on volume in D	SO2 degassed (high degassing efficiency) based on volume in E	SO2 degassed (low degassing efficiency) based on volume in E
	ppm	mass fraction S	km3	km3	kg/m3		m3	m3	Mt (or Tg)	Mt (or Tg)	%	%	Mt SO2	Mt SO2	Mt SO2	Mt SO2
Mahabaleshwar	1041	0.001041	96000	102000	2700	1.998	96000000000000	102000000000000	539115	572809	90	64	485203	345033	515528	366598
Ambenali	808	0.000808	180000	190000	2700	1.998	180000000000000	190000000000000	784591	828179	90	64	706132	502138	745361	530035
Poladpur	485	0.000485	139000	147000	2700	1.998	139000000000000	147000000000000	363677	384608	90	64	327309	232753	346147	246149
Bushe	1897	0.001897	121000	22000	2700	1.998	121000000000000	22000000000000	1.23826e+06	225138	90	64	1.11443e+06	792487	202624	144088
Khandala	1200	0.0012	67000	12000	2700	1.998	67000000000000	12000000000000	433726	77682.2	90	64	390353	277585	69914	49716.6
Bhimashankar	780	0.00078	46000	9000	2700	1.998	46000000000000	9000000000000	193558	37870.1	90	64	174202	123877	34083.1	24236.9	no data available: data from Thakurvadi chosen (most conservative estimate)
Thakurvadi	780	0.00078	232000	43000	2700	1.998	232000000000000	43000000000000	976207	180935	90	64	878586	624772	162841	115798
Neral	1400	0.0014	50000	9000	2700	1.998	50000000000000	9000000000000	377622	67972	90	64	339860	241678	61174.8	43502.1
Igatpuri	900	0.0009	52000	9000	2700	1.998	52000000000000	9000000000000	252467	43696.3	90	64	227221	161579	39326.6	27965.6
Jawhar	1400	0.0014	194000	36000	2700	1.998	194000000000000	36000000000000	1.46517e+06	271888	90	64	1.31866e+06	937711	244699	174008
total													5.96196e+06	4.23961e+06	2.4217e+06	1.7221e+06
	maximum F concentration in the magma	maximum F concentration in the magma	volume based on equal-area Formations and Tot Deccan volume 1300000 km3 (40)	volume based on equal-area sub-groups and Tot Deccan volume 602700 km3 (40)	Density of basalt	Conversion factor from F to HF	volume based on equal-area formationss and Tot Deccan volume 1300000 km3 (40)	volume based on equal-area sub-groups and Tot Deccan volume 602700 km3 (40)	Total magmatic budget of HF with volume as in E	Total magmatic budget of HF with volume as in F	Degassing efficiency when erupted (max) (55)	Degassing efficiency when erupted (min) (58)	HF degassed (high degassing efficiency) based on volume in D	HF degassed (low degassing efficiency) based on volume in D	HF degassed (high degassing efficiency) based on volume in E	HF degassed (low degassing efficiency) based on volume in E
	ppm F	mass fraction F	km3	km3	kg/m3		m3	m3	Mt (or Tg)	Mt (or Tg)	%	%	Mt HF	Mt HF	Mt HF	Mt HF
Mahabaleshwar	1870	0.00187	96000	102000	2700	1.05261	96000000000000	102000000000000	510204	542092	52	30	265306	153061	281888	162628
Ambenali	4150	0.00415	180000	190000	2700	1.05261	180000000000000	190000000000000	2.12301e+06	2.24095e+06	52	30	1.10396e+06	636903	1.1653e+06	672286
Poladpur	600	0.0006	139000	147000	2700	1.05261	139000000000000	147000000000000	237027	250669	52	30	123254	71108	130348	75200.6
Bushe	1100	0.0011	121000	22000	2700	1.05261	121000000000000	22000000000000	378276	68777.5	52	30	196704	113483	35764.3	20633.3
Khandala	1750	0.00175	67000	12000	2700	1.05261	67000000000000	12000000000000	333230	59683	52	30	173280	99969	31035.2	17904.9
Bhimashankar	1100	0.0011	46000	9000	2700	1.05261	46000000000000	9000000000000	143808	28136.3	52	30	74779.9	43142.3	14630.9	8440.88	no data available: data from Thakurvadi chosen (most conservative estimate)
Thakurvadi	1100	0.0011	232000	43000	2700	1.05261	232000000000000	43000000000000	725290	134429	52	30	377151	217587	69903	40328.6
Neral	1550	0.00155	50000	9000	2700	1.05261	50000000000000	9000000000000	220259	39646.6	52	30	114534	66077.6	20616.2	11894
Igatpuri	1500	0.0015	52000	9000	2700	1.05261	52000000000000	9000000000000	221680	38367.6	52	30	115273	66503.9	19951.2	11510.3
Jawhar	2800	0.0028	194000	36000	2700	1.05261	194000000000000	36000000000000	1.5438e+06	286478	52	30	802776	463140	148969	85943.5
total													3.34702e+06	1.93097e+06	1.9184e+06	1.10677e+06
	duration of emplacement		volume based on equal-area Formations and Tot Deccan volume 1300000 km3 (40)	volume based on equal-area sub-groups and Tot Deccan volume 602700 km3 (40)	average emplacement rate (based on volumes D)	average emplacement rate (based on volumes E)	Total degassed SO2 with volume as in D	Total mdegassed SO2 with volume as in E	Long-term averaged SO2 emission rate (high degassing efficiency and volume as in D)	Long-term averaged SO2 emission rate (volume as in E)
	yr		km3	km3	km3/yr	km3/yr	Mt	Mt	Mt/yr	Mt/yr
Jawhar-to-Bushe	250000		762000	140000	3.048	0.56	4.44331e+06	814663	17.7732	3.25865
Thakurvadi-to-Bushe	200000		466000	86000	2.33	0.43	2.55758e+06	469463	12.7879	2.34731
Calculations based on the approach of ref. (55)

## Sheet: Data S5
Representative major element compositions (wt%) for the clinopyroxenes analyzed by SIMS												Clinopyroxene/melt D for fluorine calculated based on site occupancies following ref. (33)
	SiO2	TiO2	Al2O3	Cr2O3	Fe2O3	FeO	MnO	MgO	CaO	Na2O	Tot	#SiIV	TiM1	IVAl	VIAlM1	VICrM1	Fe3+M1	Fe2+M2	Fe2+M1	MnM2	MgM1	MgM2	CaM2	NaM2	KM2	SumT	SumM1	SumM2	Mg#FeTotal	D-F
PAN15-3	50.8193	0.881398	5.07942	0.108972	0	11.2988	0.27294	14.2738	16.2259	0.715213	99.6758	1.8947	0.024712	0.10526	0.11793	0.0032122	0	0.089642	0.26265	0.0086193	0.59149	0.20187	0.64817	0.051701	0	2	1	1	0.69249	0.126407
PAS14-1	50.9307	0.798262	2.85086	0.249065	0	11.1675	0.247167	15.4155	17.3161	0.34493	99.32	1.9068	0.022475	0.093175	0.03262	0.0073726	0.033271	0.073269	0.24312	0.007838	0.66114	0.19925	0.69461	0.025039	0	2	1	1	0.71104	0.138005
AMB14-10	50.5775	0.694137	3.36219	0.667739	0	7.51729	0.182403	16.6334	18.6164	0.374927	98.6259	1.8819	0.019423	0.11805	0.029392	0.019644	0.057219	0.03617	0.14053	0.0057487	0.73379	0.18886	0.74217	0.027049	0	2	1	1	0.79775	0.138464
AMB14-8	50.3013	0.973988	2.80465	0.0480059	0	14.7984	0.328553	13.3166	16.2176	0.401226	99.1903	1.9156	0.027893	0.084429	0.041449	0.0014454	0.015374	0.11213	0.34378	0.010598	0.57006	0.18594	0.6617	0.029625	0	2	1	1	0.61599	0.136757
AMB14-4	51.0905	0.570579	2.03573	0.180414	0	8.82379	0.195144	16.3875	19.4273	0.221814	98.9328	1.9049	0.015998	0.089457	0	0.0053184	0.079405	0.035679	0.16005	0.0061628	0.74484	0.16604	0.77608	0.016035	0	1.9944	1.0056	1	0.76802	0.142716
AMB14-3	51.7613	0.541949	2.04542	0.519516	0	8.80011	0.204	17.2306	18.348	0.208053	99.6589	1.9123	0.015057	0.08771	0.0013512	0.015175	0.055973	0.046792	0.16912	0.0063836	0.74332	0.20566	0.72626	0.014903	0	2	1	1	0.7773	0.142518
AMB14-1	51.9263	0.324821	5.56206	0.710966	0	6.89805	0.161741	16.1962	17.1368	0.612803	99.5297	1.9075	0.0089732	0.092473	0.14834	0.020649	0	0.053388	0.15853	0.0050326	0.66351	0.22345	0.67448	0.043647	0	2	1	1	0.80715	0.122513
KAM14-1	52.1297	0.457933	2.33379	0.73583	0	7.09778	0.174515	17.7588	18.7805	0.2089	99.6777	1.9149	0.01265	0.085066	0.015973	0.021371	0.037301	0.037699	0.14305	0.0054298	0.76966	0.20284	0.73915	0.014878	0	2	1	1	0.81685	0.14039
MSJ14-8	47.3185	0.81794	2.40427	0.276446	0	8.61663	0.186122	15.2854	18.2153	0.294776	93.4153	1.8699	0.024306	0.11197	0	0.008637	0.11366	0.031931	0.13917	0.0062296	0.73241	0.16805	0.77121	0.022585	0	1.9818	1.0182	1	0.75974	0.142716
MAT14-6B	50.7036	0.858106	7.65006	0.0259657	0	11.3941	0.250097	10.8297	16.6339	1.19273	99.5383	1.9061	0.024258	0.093939	0.245	0.00077174	0	0.087274	0.27093	0.0079633	0.45904	0.14787	0.66996	0.086934	0	2	1	1	0.62884	0.110914
BOR14-2	51.9573	0.469695	2.15954	0.530774	0	7.64005	0.188951	18.4158	17.897	0.205618	99.4647	1.9093	0.01298	0.090718	0.0028096	0.015421	0.061178	0.040352	0.13326	0.0058811	0.77435	0.23449	0.70463	0.01465	0	2	1	1	0.81121	0.142304
MG8C	50.9537	0.780587	2.92583	0.189267	0	9.67686	0.205033	15.493	18.5888	0.324963	99.138	1.904	0.021934	0.096037	0.032814	0.0055916	0.037306	0.053051	0.21204	0.0064892	0.69032	0.17271	0.7442	0.023543	0	2	1	1	0.74053	0.137978
MAT14-2	50.6981	1.2764	8.47904	0.0975148	0	10.3584	0.2178	10.8516	16.0202	1.37122	99.3702	1.9028	0.036026	0.097192	0.27787	0.0028937	0	0.086865	0.23826	0.0069238	0.44495	0.16222	0.64421	0.099783	0	2	1	1	0.65126	0.107225
MAT14-1	50.3492	1.05783	1.99608	0.025712	0	15.5546	0.332604	15.3792	15.1319	0.180728	100.008	1.8947	0.029935	0.088526	0	0.00076498	0.074701	0.11888	0.29592	0.010601	0.61549	0.24725	0.61008	0.013186	0	1.9832	1.0168	1	0.63801	0.142716
MSJ14-6B	50.3319	1.04157	4.64988	0.333838	0	9.11544	0.169165	13.7454	18.9149	0.617609	98.9197	1.889	0.029396	0.11102	0.094654	0.0099059	0	0.051274	0.23483	0.0053775	0.63122	0.13783	0.76058	0.044941	0	2	1	1	0.72885	0.129471
MSJ14-2	50.9832	0.72855	2.50582	0.689247	0	7.5477	0.179175	17.2656	18.8616	0.225325	98.9862	1.8904	0.020315	0.10951	0	0.020206	0.065035	0.034431	0.13458	0.0056272	0.75995	0.19443	0.74932	0.016199	0	1.9999	1.0001	1	0.80306	0.142716
KAS14-1	50.3083	1.09439	2.00004	0.0524393	0	14.7077	0.326635	14.6107	15.9626	0.251712	99.3145	1.9078	0.03121	0.08939	0	0.0015723	0.049485	0.10816	0.3088	0.010492	0.61173	0.21427	0.64857	0.018508	0	1.9972	1.0028	1	0.6391	0.142716
KAS15-2	50.9613	0.766863	3.4612	0.420937	0	8.93714	0.204808	15.7722	18.0091	0.466043	98.9997	1.8996	0.021496	0.10039	0.051667	0.012406	0.027007	0.053665	0.19793	0.0064663	0.6895	0.18695	0.71924	0.033682	0	2	1	1	0.7588	0.135327
												NBO/T = 0.85, T = 1200 ºC, P = 300 MPa
												Uncertainty on the regression calculation of D_F is ±25% (1 SD)

## Sheet: Data S6
session 1								extl (% rsd)	1.09478
Analysis ID		session	sequence	19F/18O	± %	18O cps		F	± %
								µg/g
MG8C-cpx-3@1	sample	1	59	0.198208	1.24426	381998		141.508	1.65733
MG8C-cpx-3@2	sample	1	60	0.186591	1.11086	381315		133.215	1.55966
MG8C-cpx-3@3	sample	1	61	0.212347	1.10846	384971		151.603	1.55795
KAS14-1a-cpx3@1	sample	1	62	0.20486	0.693928	436169		146.258	1.29618
KAS14-1a-cpx3@3	sample	1	64	0.230511	2.91284	4766036		164.571	3.11178
KAS14-1a-cpx3@4	sample	1	65	0.398549	0.0564878	911346		284.54	1.09624
KAS14-1A-cpx-1@1	sample	1	66	0.158623	0.116009	832810		113.247	1.10091
KAS14-1A-cpx-1@2	sample	1	67	0.121699	0.222537	779314		86.8859	1.11717
KAS14-1A-cpx-1@3	sample	1	68	0.267512	0.0919485	739116		190.988	1.09864
KAS14-1A-cpx-1@4	sample	1	69	0.203473	0.133606	717758		145.268	1.1029
MG8C-cpx-1a@1	sample	1	70	0.133504	0.165285	617541		95.3141	1.10719
MG8C-cpx-1a@2	sample	1	71	0.135252	0.281186	599676		96.5622	1.13031
MG8C-cpx-1a@3	sample	1	72	0.154132	0.243233	589144		110.041	1.12148
MSJ 14-6B cpx2@1	sample	1	101	0.364013	0.311928	456499		259.884	1.13835
MSJ 14-6B cpx2@2	sample	1	102	0.125733	0.548868	471222		89.766	1.22466
MAT14-6B cpx2@1	sample	1	103	0.229668	0.272672	486286		163.969	1.12823
MAT14-6B cpx3@1	sample	1	105	0.268925	0.175453	461980		191.996	1.10875
MAT14-6B cpx3@2	sample	1	106	0.148087	0.448788	452908		105.725	1.1832
PAS14-1 cpx3	sample	1	107	0.311147	0.170605	419041		222.14	1.10799
PAS14-1 cpx3@0	sample	1	108	0.0876234	0.931788	413356		62.5579	1.43763
PAS14-1 cpx1@2	sample	1	110	0.138844	0.454565	437962		99.1259	1.1854
MSJ14-6B cpx4@1	sample	1	112	0.187034	0.459029	489581		133.531	1.18712
MSJ14-6B cpx4@2	sample	1	113	0.103546	0.761123	473659		73.9256	1.33336
MSJ14-6B cpx4@4	sample	1	115	0.102071	0.431183	457945		72.8729	1.17663
MAT14-1 cpx1_@1	sample	1	142	0.287869	0.551875	443849		205.521	1.22601
MAT14-1 cpx1_@2	sample	1	143	0.286439	0.524645	458584		204.5	1.214
MAT14-1 cpx1_@3	sample	1	144	0.189548	0.892336	458325		135.326	1.41238
MAT14-1 cpx1_@4	sample	1	145	0.235649	0.445044	463246		168.239	1.18178
AMB14-4_cpx4_@1	sample	1	146	0.113535	1.2655	414925		81.0572	1.67333
AMB14-4_cpx4_@2	sample	1	147	0.116314	1.07732	406807		83.0412	1.53595
AMB14-4_cpx5_@1	sample	1	148	0.0940711	1.41005	413651		67.1611	1.78516
AMB14-4_cpx5_@2	sample	1	149	0.0951821	1.21234	416232		67.9543	1.6335
AMB14-3 cpx2_@1	sample	1	150	0.0980571	1.51103	410207		70.0069	1.86595
AMB14-3 cpx2_@2	sample	1	151	0.107162	1.42006	404743		76.507	1.79308
AMB14-3 cpx2_@3	sample	1	152	0.10543	1.14865	400516		75.2707	1.5868
ATHO_G_vol_mt954_@1	reference material	1	2	1.41018	0.0571203	456892		1006.79	1.09627
ATHO_G_vol_mt954_@2	reference material	1	3	1.40444	0.0750836	463502		1002.68	1.09735
T1-G_vol_mt954_@1	reference material	1	6	0.318294	0.252943	452605		227.243	1.12362
T1-G_vol_mt954_@2	reference material	1	7	0.298959	0.251829	452438		213.439	1.12337
ATHO_G_vol_mt954_@3	reference material	1	18	1.41519	0.0810656	447220		1010.36	1.09778
ATHO_G_vol_mt954_@4	reference material	1	19	1.41277	0.0453011	443362		1008.63	1.09572
T1-G_vol_mt954_@3	reference material	1	20	0.304198	0.350656	436325		217.179	1.14957
T1-G_vol_mt954_@4	reference material	1	21	0.320194	0.399303	434566		228.599	1.16533
ATHO_G_vol_mt954_@5	reference material	1	28	1.40414	0.06662	438628		1002.48	1.09681
ATHO_G_vol_mt954_@6	reference material	1	37	1.39621	0.0953202	423831		996.809	1.09892
ATHO_G_vol_mt954_@7	reference material	1	40	1.39547	0.0815497	420367		996.284	1.09781
T1-G_vol_mt954_20160119@1	reference material	1	43	0.316785	0.291129	461132		226.165	1.13283
T1-G_vol_mt954_20160119@2	reference material	1	44	0.306906	0.307448	459579		219.113	1.13713
ATHO_G_vol_mt954_20160119@3	reference material	1	47	1.41171	0.101753	452369		1007.87	1.0995
ATHO_G_vol_mt954_20160119@4	reference material	1	48	1.4065	0.0638304	469227		1004.16	1.09664
ATHO_G_vol_mt954_20160119@5	reference material	1	73	1.4009	0.0627476	550288		1000.15	1.09658
T1-G_vol_mt954_20160119@3	reference material	1	74	0.311739	0.160404	534612		222.563	1.10647
ATHO_G_vol_mt954_20160120_@1	reference material	1	93	1.43466	0.176981	328409		1024.26	1.10899
ATHO_G_vol_mt954_20160120_@2	reference material	1	94	1.44744	0.165934	346641		1033.39	1.10728
T1-G_vol_mt954_20160120_@1	reference material	1	95	0.355712	0.979533	330850		253.957	1.46902
T1-G_vol_mt954_20160120_@2	reference material	1	96	0.355406	1.08882	329613		253.739	1.54404
ATHO_G_vol_mt954_20160120_@3	reference material	1	99	1.42675	0.0734768	473585		1018.61	1.09724
T1-G_vol_mt954_20160120_@3	reference material	1	100	0.317353	0.396065	452267		226.571	1.16422
ATHO_G_vol_mt954_20160120_@4	reference material	1	130	1.39723	0.0934723	434485		997.537	1.09876
ATHO_G_vol_mt954_20160120_@5	reference material	1	131	1.39302	0.0613652	430364		994.536	1.0965
T1-G_vol_mt954_20160120_@4	reference material	1	132	0.323905	0.272747	419764		231.249	1.12824
T1-G_vol_mt954_20160120_@5	reference material	1	133	0.314532	0.257196	419219		224.557	1.12459
session 2								extl (% rsd)	1.62467
Analysis ID		session	sequence	19F/18O	± %	18O cps		F	± %
								µg/g
AMB14-10-1-cpxa@1	sample	2	147	0.0885282	0.212346	314341		58.9562	1.63849
AMB14-10-1-cpxa@2	sample	2	148	0.0975293	0.153797	317933		64.9506	1.63193
AMB14-10-1-cpxa@3	sample	2	149	0.134065	0.214788	379183		89.2816	1.6388
AMB14-10-1-cpxa@4	sample	2	150	0.08246	0.143981	396543		54.9151	1.63104
AMB14-10-1-cpxb@1	sample	2	155	0.236465	0.121783	299558		157.476	1.62923
AMB14-10-1-cpxb@2	sample	2	156	0.0946111	0.749783	296642		63.0072	1.78934
PAN15-3-3-cpxb@1	sample	2	159	0.175784	0.145139	323678		117.065	1.63114
PAN15-3-3-cpxb@2	sample	2	160	0.259995	0.106761	309130		173.146	1.62817
PAN15-3-4-cpxa@1	sample	2	163	0.216881	0.21608	297538		144.434	1.63897
PAN15-3-4-cpxa@2	sample	2	164	0.176089	0.160323	287686		117.268	1.63256
PAN15-3-4-cpxa@4	sample	2	166	0.166767	0.112683	287860		111.06	1.62857
PAN15-3-1-cpxb@1	sample	2	169	0.0261759	0.555839	308672		17.4321	1.71712
PAN15-3-1-cpxb@2	sample	2	170	0.0234642	2.19812	310547		15.6262	2.73336
D244-1-cpxa@2	sample	2	172	0.109751	0.18181	335849		73.0896	1.63481
D244-1-cpxa@3	sample	2	173	0.193535	0.174971	315010		128.887	1.63406
D244-2-cpxa@1	sample	2	176	0.140381	0.294886	312711		93.4885	1.65121
D244-2-cpxa@2	sample	2	177	0.219722	0.274927	319625		146.326	1.64777
MAT14-2-1-cpxb@1	sample	2	210	0.113503	0.420316	218794		75.5885	1.67816
MAT14-2-cpxa@1	sample	2	212	0.126807	0.19467	228521		84.4486	1.63629
MAT14-2-4-cpxa@1	sample	2	224	0.292231	0.144059	274234		194.614	1.63104
MSJ14-8-4-cpxa@2	sample	2	227	0.0837726	0.193222	268629		55.7892	1.63612
MSJ14-8-4-cpxb@1	sample	2	228	0.10993	0.164525	262452		73.2092	1.63298
MSJ14-8-4-cpxb@2	sample	2	229	0.0938426	0.181392	261281		62.4954	1.63476
MSJ14-8-4-cpxb@3	sample	2	230	0.133617	0.722294	261284		88.9834	1.77799
MSJ14-8-4-cpxc@1	sample	2	231	0.125334	0.14839	278952		83.4676	1.63143
MSJ14-8-4-cpxc@2	sample	2	232	0.0808981	0.170763	263145		53.8749	1.63362
MSJ14-8-4-cpxc@3	sample	2	233	0.111843	0.203213	275205		74.4828	1.63733
MSJ14-8-2-cpxa@1	sample	2	236	0.100204	0.194873	276162		66.7319	1.63631
MSJ14-8-2-cpxa@2	sample	2	237	0.0863803	0.209036	292330		57.5258	1.63806
MSJ14-8-2-cpxa@3	sample	2	238	0.107524	0.211184	271248		71.6068	1.63834
MSJ14-8-2-cpxa@4	sample	2	239	0.0970951	0.86365	373210		64.6615	1.83996
MSJ14-8-2-cpxa@5	sample	2	240	0.0802554	0.208901	276189		53.4469	1.63804
MSJ14-8-1-cpxa@1	sample	2	245	0.0700402	0.205143	299584		46.644	1.63757
MSJ14-8-1-cpxa@2	sample	2	246	0.0885648	0.15107	291104		58.9806	1.63168
D231-1-cpxa@1	sample	2	247	0.0482741	0.223472	323554		32.1486	1.63997
D231-1-cpxa@2	sample	2	248	0.0487034	0.384768	302616		32.4345	1.66961
D231-1-cpxa@4	sample	2	250	0.0166525	0.5926	262535		11.0899	1.72937
KAS15--2-3-cpxa@1	sample	2	286	0.323607	0.206283	234952		215.509	1.63771
KAS15--2-3-cpxa@2	sample	2	287	0.304226	0.200913	237733		202.602	1.63704
KAS15--2-3-cpxa@3	sample	2	288	0.490955	0.168547	235596		326.957	1.63339
KAS15-2-4-cpxa@1	sample	2	289	0.240103	0.116112	255836		159.899	1.62881
KAS15-2-4-cpxa@2	sample	2	290	0.262505	0.099036	256397		174.818	1.62768
KAS15-2-4-cpxa@3	sample	2	291	0.422623	0.145568	253275		281.45	1.63118
KAS15-1-2-cpxa@1	sample	2	294	0.455878	0.119319	249853		303.597	1.62904
KAS15-1-2-cpxa@2	sample	2	295	0.529291	0.222046	253491		352.487	1.63977
KAM14-1-4-cpxa@1	sample	2	297	0.0471786	0.35287	264215		31.4191	1.66255
KAM14-1-4-cpxa@2	sample	2	298	0.105546	1.32059	253522		70.2891	2.09368
KAM14-1-2-cpxa@1	sample	2	299	0.0666	1.82199	292919		44.3529	2.44115
KAM14-1-2-cpxa@2	sample	2	300	0.0622474	0.179402	276075		41.4543	1.63454
KAM14-1-2-cpxa@3	sample	2	301	0.0795794	0.906166	285516		52.9967	1.86029
KAM14-1-3-cpx-a@1	sample	2	302	0.155979	0.131028	239512		103.876	1.62994
KAM14-1-3-cpx-a@2	sample	2	303	0.180843	0.224065	220821		120.434	1.64005
KAM14-1-3-cpx-a@3	sample	2	304	0.162358	0.142282	235995		108.124	1.63089
AMB14-8-1-cpxa@1	sample	2	380	0.806967	0.107776	213402		537.408	1.62824
AMB14-8-1-cpxa@2	sample	2	381	0.633355	0.18378	239199		421.789	1.63503
KJA14-2--3-cpx-a@1	sample	2	384	0.086418	0.181144	199984		57.5509	1.63474
KJA14-2--3-cpx-a@2	sample	2	385	0.0677415	0.204344	197035		45.1131	1.63747
KJA14-2-2-cpxa@1	sample	2	388	0.0579618	0.303159	205654		38.6003	1.65271
KJA14-2-2-cpxa@2	sample	2	389	0.0828597	0.213687	198085		55.1812	1.63866
KJA14-2-2-cpxa@3	sample	2	390	0.0614925	0.251858	219350		40.9515	1.64407
KJA14-2-1-cpxa@1	sample	2	391	0.0808962	0.704366	162858		53.8736	1.77078
KJA14-2-1-cpxa@2	sample	2	392	0.0727229	0.217106	163643		48.4305	1.63911
KJA14-2-1-cpxa@3	sample	2	393	0.0641734	0.234122	157476		42.7369	1.64145
MSJ14-2-1-cpxa@1	sample	2	436	0.106777	2.73575	255922		71.1095	3.1818
MSJ14-2-1-cpxa@2	sample	2	437	0.102068	0.206985	257157		67.9732	1.6378
MSJ14-2-1-cpxa@3	sample	2	438	0.0952279	0.165314	262922		63.4179	1.63306
MSJ14-2-2-cpxb@1	sample	2	441	0.0789735	0.161842	272485		52.5932	1.63271
MSJ14-2-2-cpxb@2	sample	2	442	0.083036	0.242832	278290		55.2986	1.64272
MSJ14-2-2-cpxb@3	sample	2	443	0.111968	0.137947	272191		74.5661	1.63051
MSJ14-2-3-cpx-a@1	sample	2	444	0.124151	0.292806	207680		82.6799	1.65084
MSJ14-2-3-cpx-a@2	sample	2	445	0.0858269	0.180179	202534		57.1573	1.63463
MSJ14-2-3-cpxb@2	sample	2	447	0.117771	0.187029	199104		78.4304	1.6354
BOR14-2-3-cpxa@1	sample	2	449	0.073295	0.157759	307340		48.8116	1.63231
BOR14-2-3-cpxa@2	sample	2	450	0.0851052	0.156926	305977		56.6766	1.63223
BOR14-2-3-cpxa@3	sample	2	451	0.0713744	0.293898	301722		47.5325	1.65104
BOR14-2-3-cpxb@2	sample	2	454	0.068028	0.234631	290950		45.3039	1.64152
BOR14-2-2-cpxa@1	sample	2	455	0.0722094	0.620463	271438		48.0886	1.73912
BOR14-2-2-cpxa@2	sample	2	456	0.0691901	0.203816	274605		46.0778	1.6374
BOR14-2-2-cpxa@3	sample	2	457	0.0627722	0.179867	272387		41.8038	1.63459
BOR14-2-1-cpxa@1	sample	2	460	0.0591669	0.192985	250673		39.4028	1.63609
BOR14-2-1-cpxa@2	sample	2	461	0.0807474	0.171877	247885		53.7745	1.63373
BOR14-2-1-cpxb@1	sample	2	462	0.0830151	0.204293	218827		55.2847	1.63746
BOR14-2-1-cpxb@2	sample	2	463	0.10476	0.234877	219097		69.7656	1.64156
D242-3-cpx@1	sample	2	466	0.245776	0.224916	295512		163.677	1.64016
D242-3-cpx@2	sample	2	467	0.353494	0.298121	291260		235.413	1.65179
BOR14-2-2-cpxa@5	sample	2	468	0.0707806	0.186933	274110		47.137	1.63539
BOR14-2-2-cpxa@6	sample	2	469	0.0721023	0.171212	265142		48.0173	1.63366
BOR14-2-2-cpxa@7	sample	2	470	0.0696775	0.172717	268728		46.4024	1.63382
BOR14-2-2-cpxa@8	sample	2	471	0.0698129	0.197299	259998		46.4926	1.6366
BOR14-2-2-cpxa@9	sample	2	472	0.0686296	0.17638	261277		45.7046	1.63421
BOR14-2-2-cpxa@10	sample	2	473	0.0680074	0.173146	272914		45.2902	1.63387
ATHO_mt954_20160521_@10	reference material	2	64	1.51932	0.51807	524248		1011.81	1.70527
ATHO_mt954_20160521_@11	reference material	2	65	1.52374	0.574112	535421		1014.75	1.72312
ATHO_mt954_20160521_@12	reference material	2	66	1.51257	0.532189	517276		1007.31	1.70961
ATHO_mt954_20160521_@13	reference material	2	67	1.50641	0.539833	507897		1003.21	1.71201
ATHO_mt954_20160521_@14	reference material	2	68	1.52637	0.58173	517731		1016.5	1.72568
TI_mt954_20160520_@10	reference material	2	69	0.315549	0.508897	506383		210.143	1.70251
TI_mt954_20160520_@11	reference material	2	70	0.308095	0.535666	501298		205.179	1.7107
TI_mt954_20160520_@12	reference material	2	71	0.307812	0.559141	509464		204.991	1.71819
TI_mt954_20160520_@13	reference material	2	72	0.304122	0.529334	502808		202.533	1.70873
ATHO_mt954_20160521_@15	reference material	2	105	1.58724	0.512385	364739		1057.04	1.70355
ATHO_mt954_20160521_@16	reference material	2	106	1.56317	0.488332	373199		1041.01	1.69647
ATHO_mt954_20160521_@17	reference material	2	107	1.5597	0.392497	360274		1038.7	1.67141
ATHO_mt954_20160521_@18	reference material	2	108	1.55546	0.405588	350804		1035.87	1.67453
ATHO_mt954_20160521_@19	reference material	2	109	1.46944	0.696982	392021		978.586	1.76786
TI_mt954_20160520_@14	reference material	2	110	0.330203	0.23609	382368		219.902	1.64173
TI_mt954_20160520_@15	reference material	2	111	0.32514	0.361208	350430		216.53	1.66434
TI_mt954_20160520_@16	reference material	2	112	0.321078	0.36901	338610		213.825	1.66605
TI_mt954_20160520_@17	reference material	2	113	0.325786	0.399083	328760		216.96	1.67297
TI_mt954_20160520_@18	reference material	2	114	0.331294	0.372777	347450		220.629	1.66689
ATHO_mt954_20160521_@20	reference material	2	115	1.57384	0.394781	328717		1048.11	1.67194
ATHO_mt954_20160521_@21	reference material	2	116	1.56655	0.407187	315296		1043.26	1.67492
ATHO_mt954_20160521_@22	reference material	2	117	1.56114	0.39977	306467		1039.65	1.67313
ATHO_mt954_20160521_@23	reference material	2	118	1.58093	0.347085	317779		1052.83	1.66133
ATHO_mt954_20160523_@24	reference material	2	143	1.56284	0.418336	310420		1040.79	1.67766
ATHO_mt954_20160523_@25	reference material	2	144	1.57347	0.414643	326522		1047.87	1.67675
TI_mt954_20160523_@19	reference material	2	145	0.326463	0.355488	317328		217.411	1.66311
TI_mt954_20160523_@20	reference material	2	146	0.318761	0.391863	306457		212.282	1.67126
ATHO_mt954_20160524_@26	reference material	2	274	1.56924	0.335647	250753		1045.05	1.65898
ATHO_mt954_20160524_@27	reference material	2	275	1.55593	0.292247	238871		1036.19	1.65074
ATHO_mt954_20160524_@28	reference material	2	276	1.55045	0.252662	235392		1032.54	1.6442
TI_mt954_20160524_@21	reference material	2	277	0.328304	0.258168	246294		218.637	1.64505
TI_mt954_20160524_@22	reference material	2	278	0.324445	0.293218	240301		216.068	1.65092
TI_mt954_20160524_@23	reference material	2	279	0.33229	0.283093	243486		221.292	1.64915
ATHO_mt954_20160525_@29	reference material	2	398	1.55425	0.237111	219473		1035.07	1.64188
ATHO_mt954_20160525_@30	reference material	2	399	1.54053	0.207754	197418		1025.93	1.6379
ATHO_mt954_20160525_@31	reference material	2	400	1.54841	0.171094	199089		1031.18	1.63365
TI_mt954_20160525_@24	reference material	2	401	0.329691	0.206256	205676		219.561	1.63771
TI_mt954_20160525_@25	reference material	2	402	0.330303	0.245757	201817		219.968	1.64315
TI_mt954_20160525_@26	reference material	2	403	0.328324	0.148223	202304		218.651	1.63142
ATHO_mt954_20160525_@32	reference material	2	404	1.54863	0.205367	228248		1031.33	1.6376
ATHO_mt954_20160525_@33	reference material	2	405	1.53775	0.199168	227916		1024.08	1.63683
ATHO_mt954_20160525_@34	reference material	2	406	1.53946	0.168294	227626		1025.22	1.63336
TI_mt954_20160525_@27	reference material	2	407	0.326068	0.144953	242038		217.148	1.63112
TI_mt954_20160525_@28	reference material	2	408	0.335459	0.133733	236878		223.402	1.63016
TI_mt954_20160525_@29	reference material	2	409	0.334139	0.147982	243215		222.523	1.63139
ATHO_mt954_20160526_@35	reference material	2	479	1.54163	0.197499	239841		1026.67	1.63663
ATHO_mt954_20160526_@36	reference material	2	480	1.53895	0.174807	241402		1024.88	1.63405
TI_mt954_20160526_@30	reference material	2	481	0.324765	0.124575	236014		216.28	1.62944
TI_mt954_20160526_@31	reference material	2	482	0.319636	0.170877	235881		212.865	1.63363
TI_mt954_20160526_@32	reference material	2	483	0.322268	0.181865	238021		214.617	1.63482
ATHO_mt954_20160526@37	reference material	2	484	1.5532	0.177872	241621		1034.37	1.63438
