# Supplementary material for: Recurring volcanic winters during the latest Cretaceous: Sulfur and fluorine budgets of Deccan Traps lavas
Source: Sci Adv. 2023 Oct 4;9(40):eadg8284. doi: 10.1126/sciadv.adg8284 (PMC10550224; doi:10.1126/sciadv.adg8284)
Supplement: Supplementary file 2 — Data S1 to S7 [file sciadv.adg8284_data_s1_to_s7.zip › adg8284_Data_S7.xlsx]

## Sheet: PAS14-1
SOURCE:	67609_PAS14-1-cpx1_1.nxs					SOURCE:	67608_PAS14-1-cpx3_1.nxs
KEY:	1.0000.0000					KEY:	1.0000.0000						cpx1 n=10			cpx3 n=4
Element	Group	Fit_Area	Sigma_Area	Mass_fraction		Element	Group	Fit_Area	Sigma_Area	Mass_fraction			S	Cl		S	Cl
													7.294e-07	2.806e-06		3.424e-06	6.518e-06
Si	K	25329650	14200	0.2377		Si	K	24981750	13700	0.2377			2.171e-08	4.786e-06		3.288e-07	4.482e-06
S	K	1465.56	2690	7.294e-07		S	K	6784.09	2510	3.424e-06			1.956e-07	1.781e-08		4.642e-09	2.224e-07
Cl	K	15438.3	2570	2.806e-06		Cl	K	35365.4	2630	6.518e-06			3.102e-06	1.514e-05		2.208e-06	5.969e-06
													5.313e-07	3.34e-06
													2.256e-05	7.719e-06
													1.197e-05	7.898e-06
													1.143e-05	6.881e-06
SOURCE:	67609_PAS14-1-cpx1_1.nxs					SOURCE:	67608_PAS14-1-cpx3_1.nxs						1.196e-05	8.928e-06
KEY:	1.0001.0000					KEY:	1.0000.0001						9.033e-06	3.081e-06
Element	Group	Fit_Area	Sigma_Area	Mass_fraction		Element	Group	Fit_Area	Sigma_Area	Mass_fraction
												min	2.171e-08	1.781e-08		4.642e-09	2.224e-07
Si	K	24352800	13400	0.2377		Si	K	24761640	13800	0.2377		MAX	2.256e-05	1.514e-05		3.424e-06	6.518e-06
S	K	41.9449	3620	2.171e-08		S	K	645.816	2660	3.288e-07		avg	7.1533e-06	6.05968e-06		1.49136e-06	4.29785e-06
Cl	K	25311.3	2960	4.786e-06		Cl	K	24104.6	2660	4.482e-06		st dev	7.50033e-06	4.24878e-06		1.61354e-06	2.84985e-06
												total n=14
												min	4.642e-09	1.781e-08
												MAX	2.256e-05	1.514e-05
SOURCE:	67609_PAS14-1-cpx1_1.nxs					SOURCE:	67608_PAS14-1-cpx3_1.nxs					avg	5.5356e-06	5.5563e-06
KEY:	1.0002.0000					KEY:	1.0001.0000					st dev	6.82584e-06	3.87995e-06
Element	Group	Fit_Area	Sigma_Area	Mass_fraction		Element	Group	Fit_Area	Sigma_Area	Mass_fraction
Si	K	18418760	11400	0.2377		Si	K	25507200	14600	0.2377
S	K	285.733	5770	1.956e-07		S	K	9.39245	2540	4.642e-09
Cl	K	71.2352	3630	1.781e-08		Cl	K	1232.29	2650	2.224e-07
SOURCE:	67609_PAS14-1-cpx1_1.nxs					SOURCE:	67608_PAS14-1-cpx3_1.nxs
KEY:	1.0003.0000					KEY:	1.0001.0001
Element	Group	Fit_Area	Sigma_Area	Mass_fraction		Element	Group	Fit_Area	Sigma_Area	Mass_fraction
Si	K	25212030	14100	0.2377		Si	K	25066300	13300	0.2377
S	K	6202.85	2760	3.102e-06		S	K	4389.21	2530	2.208e-06
Cl	K	82886.7	3110	1.514e-05		Cl	K	32493.3	2630	5.969e-06
SOURCE:	67609_PAS14-1-cpx1_1.nxs
KEY:	1.0004.0000
Element	Group	Fit_Area	Sigma_Area	Mass_fraction
Si	K	24679030	13100	0.2377
S	K	1040.08	2540	5.313e-07
Cl	K	17899.9	2560	3.34e-06

## Sheet: AMB14-8
SOURCE:	67512_AMB14-8-cpx4_1.nxs					SOURCE:	67508_AMB14-8-cpx5_1.nxs					SOURCE:	67509_AMB14-8-cpx5b_1.nxs							CPX4 (n=2)			CPX5 (n=6)			CPX5b (n=4)
KEY:	1.0000.0000					KEY:	1.0000.0000					KEY:	1.0000.0000							S	Cl		S	Cl		S	Cl
Element	Group	Fit_Area	Sigma_Area	Mass_fraction		Element	Group	Fit_Area	Sigma_Area	Mass_fraction		Element	Group	Fit_Area	Sigma_Area	Mass_fraction				1.965e-05	1.844e-06		6.149e-06	2.021e-06		1.654e-05	3.302e-06
																				1.089e-05	3.538e-06		1.71e-05	4.164e-06		1.259e-05	1.943e-06
Si	K	22442980	13100	0.2403		Si	K	10448600	8710	0.2403		Si	K	17652190	12100	0.2403							2.02e-05	2.875e-06		1.438e-05	1.925e-06
S	K	34533.7	2370	1.965e-05		S	K	5032.02	1230	6.149e-06		S	K	22871.6	1850	1.654e-05							1.032e-05	2.196e-06		1.359e-05	3.426e-06
Cl	K	8875.56	2200	1.844e-06		Cl	K	4528.79	1270	2.021e-06		Cl	K	12499.5	1780	3.302e-06							1.842e-05	2.664e-06
																							2.974e-05	2.533e-06
																			min	1.089e-05	1.844e-06		6.149e-06	2.021e-06		1.259e-05	1.925e-06
																			MAX	1.965e-05	3.538e-06		2.974e-05	4.164e-06		1.654e-05	3.426e-06
SOURCE:	67512_AMB14-8-cpx4_1.nxs					SOURCE:	67508_AMB14-8-cpx5_1.nxs					SOURCE:	67509_AMB14-8-cpx5b_1.nxs						avg	1.527e-05	2.691e-06		1.69882e-05	2.74217e-06		1.4275e-05	2.649e-06
KEY:	1.0000.0001					KEY:	1.0000.0001					KEY:	1.0000.0001						st dev	6.19426e-06	1.19784e-06		8.20902e-06	7.62561e-07		1.67826e-06	8.27194e-07
Element	Group	Fit_Area	Sigma_Area	Mass_fraction		Element	Group	Fit_Area	Sigma_Area	Mass_fraction		Element	Group	Fit_Area	Sigma_Area	Mass_fraction
Si	K	23305240	13600	0.2403		Si	K	12243930	8480	0.2403		Si	K	19536980	11600	0.2403			total (n=12)
S	K	19873.5	2390	1.089e-05		S	K	16400.1	1330	1.71e-05		S	K	19270.4	1970	1.259e-05			min	6.149e-06	1.844e-06
Cl	K	17680.8	2350	3.538e-06		Cl	K	10931.8	1350	4.164e-06		Cl	K	8140.77	1910	1.943e-06			MAX	2.974e-05	4.164e-06
																			avg	1.57974e-05	2.70258e-06
																			st dev	6.04598e-06	7.63736e-07
						SOURCE:	67508_AMB14-8-cpx5_1.nxs					SOURCE:	67509_AMB14-8-cpx5b_1.nxs
						KEY:	1.0000.0002					KEY:	1.0001.0000
						Element	Group	Fit_Area	Sigma_Area	Mass_fraction		Element	Group	Fit_Area	Sigma_Area	Mass_fraction
						Si	K	13445640	9050	0.2403		Si	K	19797960	11300	0.2403
						S	K	21275.6	1460	2.02e-05		S	K	22292.6	1910	1.438e-05
						Cl	K	8289.91	1430	2.875e-06		Cl	K	8174.49	1930	1.925e-06
						SOURCE:	67508_AMB14-8-cpx5_1.nxs					SOURCE:	67509_AMB14-8-cpx5b_1.nxs
						KEY:	1.0001.0000					KEY:	1.0001.0001
						Element	Group	Fit_Area	Sigma_Area	Mass_fraction		Element	Group	Fit_Area	Sigma_Area	Mass_fraction
						Si	K	14913360	10500	0.2403		Si	K	21030460	12500	0.2403
						S	K	12051.3	1570	1.032e-05		S	K	22388.2	2120	1.359e-05
						Cl	K	7021.64	1540	2.196e-06		Cl	K	15448.9	2080	3.426e-06
						SOURCE:	67508_AMB14-8-cpx5_1.nxs
						KEY:	1.0001.0001
						Element	Group	Fit_Area	Sigma_Area	Mass_fraction
						Si	K	15890350	10100	0.2403
						S	K	22923.8	1580	1.842e-05
						Cl	K	9079.14	1590	2.664e-06
						SOURCE:	67508_AMB14-8-cpx5_1.nxs
						KEY:	1.0001.0002
						Element	Group	Fit_Area	Sigma_Area	Mass_fraction
						Si	K	17151410	11200	0.2403
						S	K	39952.6	1770	2.974e-05
						Cl	K	9317.19	1720	2.533e-06

## Sheet: AMB14-4
																															250micron CD			460micron AB			470 micron	CD
																															CPX4 (n=31 + 2)			CPX5 (n = 44)			CPX5bis (n=48)
SOURCE:	67496_AMB14-4-cpx4_1.nxs					SOURCE:	67497_AMB14-4-cpx4-control			point1_1.nxs		SOURCE:	67502_AMB14-4-cpx4-control			point1_1.nxs		SOURCE:	67492_AMB-14.4-cpx5_1.nxs					SOURCE:	67493_AMB-14.4-cpx5bis_1.nxs						S	Cl		S	Cl		S	Cl
KEY:	1.0000.0000					KEY:	1.0000.0000					KEY:	1.0000.0000					KEY:	1.0000.0000					KEY:	1.0000.0000						2.356e-07	2.239e-06		6.699e-06	3.926e-06		3.492e-06	2.486e-06		0.2356	2.239	bdl		0		6.699	3.926	14	0.93786
Element	Group	Fit_Area	Sigma_Area	Mass_fraction		Element	Group	Fit_Area	Sigma_Area	Mass_fraction		Element	Group	Fit_Area	Sigma_Area	Mass_fraction		Element	Group	Fit_Area	Sigma_Area	Mass_fraction		Element	Group	Fit_Area	Sigma_Area	Mass_fraction			1.685e-08	2.582e-06		4.182e-06	3.036e-06		3.769e-06	3.725e-06		0.01685	2.582	bdl		8		4.182	3.036	24.908	1.04165
Si	K	10088290	8650	0.2454		Si	K	21923970	12700	0.2454		Si	K	22419320	12600	0.2454		Si	K	10467440	9350	0.2454		Si	K	11134450	9090	0.2454			6.697e-08	2.729e-06		4.646e-06	3.784e-06		3.542e-06	3.457e-06		0.06697	2.729	bdl		16		4.646	3.784	22.124	1.02788
S	K	180.022	2710	2.356e-07		S	K	3316.83	2100	1.998e-06		S	K	8986.23	2260	5.292e-06		S	K	5310.69	1530	6.699e-06		S	K	4197.88	1550	4.978e-06			4.391e-09	1.232e-06		1.719e-06	1.472e-06		1.67e-06	1.761e-06		0.004391	1.232	bdl		24		1.719	1.472	38	0.65322
Cl	K	4683.66	1950	2.239e-06		Cl	K	11951.9	2150	2.629e-06		Cl	K	23401.8	2360	5.034e-06		Cl	K	8521	1500	3.926e-06		Cl	K	9579.76	1560	4.149e-06			1.03e-07	2.585e-06		4.826e-06	3.612e-06		5.154e-06	6.519e-06		0.103	2.585	bdl		32		4.826	3.612	21.044	1.01558
																															4.588e-07	2.469e-06		7.74e-06	4.568e-06		1.114e-06	3.355e-06		0.4588	2.469	bdl		40		7.74	4.568	14	1.0836
SOURCE:	67496_AMB14-4-cpx4_1.nxs																	SOURCE:	67492_AMB-14.4-cpx5_1.nxs					SOURCE:	67493_AMB-14.4-cpx5bis_1.nxs						2.177e-06	2.437e-06		5.604e-06	4.27e-06		1.315e-06	4.401e-06		2.177	2.437	38	0.82726	48		5.604	4.27	16.376	0.917711
KEY:	1.0000.0001																	KEY:	1.0001.0000					KEY:	1.0000.0001						1.34e-06	2.44e-06		5.71e-06	4.936e-06		3.839e-06	4.86e-06		1.34	2.44	38	0.5092	56		5.71	4.936	15.74	0.898754
Element	Group	Fit_Area	Sigma_Area	Mass_fraction														Element	Group	Fit_Area	Sigma_Area	Mass_fraction		Element	Group	Fit_Area	Sigma_Area	Mass_fraction			2.819e-08	2.078e-06		5.273e-06	4.282e-06		3.549e-06	5.612e-06		0.02819	2.078	bdl		64		5.273	4.282	18.362	0.968228
Si	K	10873900	8850	0.2454														Si	K	10845600	8840	0.2454		Si	K	11084100	9380	0.2454			4e-06	1.856e-06		3.765e-06	1.796e-06		1.13e-06	2.464e-06		4	1.856	26	1.04	72		3.765	1.796	27.41	1.03199
S	K	13.8804	1620	1.685e-08														S	K	3435.26	1480	4.182e-06		S	K	2904.67	1530	3.46e-06			5.433e-06	5.056e-06		1.885e-06	3.126e-06		8.214e-07	2.699e-06		5.433	5.056	17.402	0.945451	80		1.885	3.126	38	0.7163
Cl	K	5823.25	1550	2.582e-06														Cl	K	6828.04	1510	3.036e-06		Cl	K	7044.35	1540	3.065e-06			2.689e-06	2.075e-06		1.16e-09	9.837e-07		1.272e-06	3.592e-06		2.689	2.075	33.866	0.910657	88		0.00116	0.9837	bdl
																															1.922e-06	1.992e-06		3.785e-07	3.86e-09		3.463e-06	5.282e-06		1.922	1.992	38	0.73036	96		0.3785	0.00386	bdl
SOURCE:	67496_AMB14-4-cpx4_1.nxs																	SOURCE:	67492_AMB-14.4-cpx5_1.nxs					SOURCE:	67493_AMB-14.4-cpx5bis_1.nxs						2.436e-06	3.028e-06		2.42e-06	3.438e-06		4.163e-06	3.928e-06		2.436	3.028	38	0.92568	104		2.42	3.438	38	0.9196
KEY:	1.0000.0002																	KEY:	1.0002.0000					KEY:	1.0000.0002						2.019e-06	3.594e-06		4.764e-06	3.63e-06		5.512e-06	3.664e-06		2.019	3.594	38	0.76722	112		4.764	3.63	21.416	1.02026
Element	Group	Fit_Area	Sigma_Area	Mass_fraction														Element	Group	Fit_Area	Sigma_Area	Mass_fraction		Element	Group	Fit_Area	Sigma_Area	Mass_fraction			4.825e-06	6.097e-06		7.429e-06	3.836e-07		3.615e-06	4.463e-06		4.825	6.097	21.05	1.01566	120		7.429	0.3836	14	1.04006
Si	K	10879760	9280	0.2454														Si	K	10653480	8830	0.2454		Si	K	11125100	10400	0.2454			4.539e-06	2.828e-06		4.491e-06	3.294e-06		3.296e-06	1.697e-06		4.539	2.828	22.766	1.03335	128		4.491	3.294	23.054	1.03536
S	K	55.1793	1570	6.697e-08														S	K	3748.76	1460	4.646e-06		S	K	4391.15	1570	5.212e-06			4.825e-06	1.376e-06		7.073e-06	5.436e-06		5.511e-06	4.774e-06		4.825	1.376	21.05	1.01566	136		7.073	5.436	14	0.99022
Cl	K	6155.95	1540	2.729e-06														Cl	K	8359.92	1470	3.784e-06		Cl	K	11297	1590	4.897e-06			3.098e-06	2.53e-06		6.299e-06	2.953e-06		3.447e-06	1.516e-06		3.098	2.53	31.412	0.973144	144		6.299	2.953	14	0.88186
																															4.147e-06	1.964e-06		5.275e-06	3.677e-06		5.406e-06	6.245e-06		4.147	1.964	25.118	1.04164	152		5.275	3.677	18.35	0.967962
SOURCE:	67496_AMB14-4-cpx4_1.nxs																	SOURCE:	67492_AMB-14.4-cpx5_1.nxs					SOURCE:	67493_AMB-14.4-cpx5bis_1.nxs						3.283e-06	1.092e-06		3.289e-06	2.559e-06		9.241e-06	6.67e-07		3.283	1.092	30.302	0.994815	160		3.289	2.559	30.266	0.995449
KEY:	1.0000.0003																	KEY:	1.0003.0000					KEY:	1.0000.0003						3.811e-06	2.714e-06		3.022e-06	3.351e-06		2.73e-06	3.618e-06		3.811	2.714	27.134	1.03408	168		3.022	3.351	31.868	0.963051
Element	Group	Fit_Area	Sigma_Area	Mass_fraction														Element	Group	Fit_Area	Sigma_Area	Mass_fraction		Element	Group	Fit_Area	Sigma_Area	Mass_fraction			3.049e-06	4.272e-06		1.023e-06	2.021e-06		3.403e-06	2.796e-06		3.049	4.272	31.706	0.966716	176		1.023	2.021	38	0.38874
Si	K	10815680	8880	0.2454														Si	K	10866340	9310	0.2454		Si	K	11081850	10700	0.2454			5.028e-06	1.231e-06		3.902e-08	1.105e-06		2.041e-06	1.53e-06		5.028	1.231	19.832	0.997153	184		0.03902	1.105	bdl
S	K	3.59649	1530	4.391e-09														S	K	1415.08	1480	1.719e-06		S	K	2349.84	1510	2.8e-06			4.093e-06	3.787e-06		5.72e-09	1.111e-06		3.59e-06	3.538e-06		4.093	3.787	25.442	1.04134	192		0.00572	1.111	bdl
Cl	K	2763.28	1520	1.232e-06														Cl	K	3316.98	1500	1.472e-06		Cl	K	7689.32	1530	3.346e-06			2.569e-06	2.716e-06		4.428e-07	3.66e-06		4.789e-06	4.33e-06		2.569	2.716	34.586	0.888514	200		0.4428	3.66	bdl
																															2.94e-06	3.523e-06		2.177e-06	2.968e-06		7.631e-06	4.673e-06		2.94	3.523	32.36	0.951384	208		2.177	2.968	38	0.82726
SOURCE:	67496_AMB14-4-cpx4_1.nxs																	SOURCE:	67492_AMB-14.4-cpx5_1.nxs					SOURCE:	67493_AMB-14.4-cpx5bis_1.nxs						2.541e-06	2.059e-06		3.005e-06	1.881e-06		4.187e-06	4.896e-06		2.541	2.059	34.754	0.883099	216		3.005	1.881	31.97	0.960698
KEY:	1.0000.0004																	KEY:	1.0004.0000					KEY:	1.0000.0004						2.25e-06	2.862e-06		3.613e-06	3.706e-06		5.703e-06	4.512e-06		2.25	2.862	38	0.855	224		3.613	3.706	28.322	1.02327
Element	Group	Fit_Area	Sigma_Area	Mass_fraction														Element	Group	Fit_Area	Sigma_Area	Mass_fraction		Element	Group	Fit_Area	Sigma_Area	Mass_fraction			1.065e-09	1.175e-06		4.455e-06	5.463e-06		3.255e-06	2.687e-06		0.001065	1.175	bdl		232		4.455	5.463	23.27	1.03668
Si	K	10715230	9210	0.2454														Si	K	10890770	9520	0.2454		Si	K	10967120	10200	0.2454			2.995e-05	2.5e-06		3.055e-06	2.947e-06		7.797e-07	5.72e-08		29.95	2.5	14	4.193	240		3.055	2.947	31.67	0.967518
S	K	83.5538	1660	1.03e-07														S	K	3980.49	1510	4.826e-06		S	K	5575.05	1530	6.712e-06			1.998e-06	2.629e-06		5.627e-06	5.039e-06		2.902e-06	1.563e-06		1.998	2.629	38	0.75924	248		5.627	5.039	16.238	0.913712
Cl	K	5744.91	1550	2.585e-06														Cl	K	8156.73	1500	3.612e-06		Cl	K	15847.5	1560	6.968e-06			5.292e-06	5.034e-06		6.071e-06	5.402e-06		7.206e-06	5.652e-06		5.292	5.034	18.248	0.965684	256		6.071	5.402	14	0.84994
																																		1.617e-07	1.237e-06		1.654e-06	3.25e-06								0.1617	1.237	bdl
SOURCE:	67496_AMB14-4-cpx4_1.nxs																	SOURCE:	67492_AMB-14.4-cpx5_1.nxs					SOURCE:	67493_AMB-14.4-cpx5bis_1.nxs									4.989e-06	5.064e-06		1.344e-07	4.162e-07								4.989	5.064	20.066	1.00109
KEY:	1.0000.0005																	KEY:	1.0005.0000					KEY:	1.0000.0005									6.25e-06	4.712e-06		1.319e-07	1.984e-07								6.25	4.712	14	0.875
Element	Group	Fit_Area	Sigma_Area	Mass_fraction														Element	Group	Fit_Area	Sigma_Area	Mass_fraction		Element	Group	Fit_Area	Sigma_Area	Mass_fraction						5.815e-06	5.463e-06		4.899e-06	5.62e-06								5.815	5.463	14	0.8141
Si	K	10856330	8800	0.2454														Si	K	10811340	8960	0.2454		Si	K	11160110	9420	0.2454						4.757e-06	4.016e-06		3.378e-06	2.798e-06								4.757	4.016	21.458	1.02076
S	K	377.255	1520	4.588e-07														S	K	6338.05	1550	7.74e-06		S	K	3258.76	1560	3.855e-06						6.164e-06	3.072e-06		5.318e-06	5.15e-06								6.164	3.072	14	0.86296
Cl	K	5558.66	1520	2.469e-06														Cl	K	10240.5	1540	4.568e-06		Cl	K	12396.4	1600	5.356e-06						6.88e-06	5.038e-06		5.222e-06	2.085e-06								6.88	5.038	14	0.9632
																																		3.189e-06	1.68e-06		5.414e-06	3.839e-06								3.189	1.68	30.866	0.984317
SOURCE:	67496_AMB14-4-cpx4_1.nxs																	SOURCE:	67492_AMB-14.4-cpx5_1.nxs					SOURCE:	67493_AMB-14.4-cpx5bis_1.nxs									4.01e-06	4.041e-06		2.332e-06	4.652e-06								4.01	4.041	25.94	1.04019
KEY:	1.0000.0006																	KEY:	1.0006.0000					KEY:	1.0000.0006									2.891e-06	2.426e-06		2.729e-06	1.844e-06								2.891	2.426	32.654	0.944027
Element	Group	Fit_Area	Sigma_Area	Mass_fraction														Element	Group	Fit_Area	Sigma_Area	Mass_fraction		Element	Group	Fit_Area	Sigma_Area	Mass_fraction						3.142e-06	2.827e-06		3.535e-06	6.196e-06								3.142	2.827	31.148	0.97867
Si	K	10821990	8840	0.2454														Si	K	10906930	10400	0.2454		Si	K	11173060	9050	0.2454									3.978e-06	2.037e-06
S	K	1784.54	1520	2.177e-06														S	K	4629.05	1510	5.604e-06		S	K	1229.46	1570	1.453e-06									3.889e-06	3.503e-06
Cl	K	5469.16	1520	2.437e-06														Cl	K	9658.36	1520	4.27e-06		Cl	K	11119.1	1600	4.799e-06									3.299e-07	5.519e-06
																																					1.668e-05	5.798e-06		total (n=125)
SOURCE:	67496_AMB14-4-cpx4_1.nxs																	SOURCE:	67492_AMB-14.4-cpx5_1.nxs					SOURCE:	67493_AMB-14.4-cpx5bis_1.nxs						S	Cl		S	Cl		S	Cl		S	Cl
KEY:	1.0000.0007																	KEY:	1.0007.0000					KEY:	1.0000.0007					min	1.065e-09	1.092e-06		1.16e-09	3.86e-09		1.319e-07	5.72e-08		1.065e-09	3.86e-09
Element	Group	Fit_Area	Sigma_Area	Mass_fraction														Element	Group	Fit_Area	Sigma_Area	Mass_fraction		Element	Group	Fit_Area	Sigma_Area	Mass_fraction		MAX	2.995e-05	6.097e-06		7.74e-06	5.463e-06		1.668e-05	6.519e-06		2.995e-05	6.519e-06
Si	K	10836260	9560	0.2454														Si	K	10962800	9010	0.2454		Si	K	11061750	9080	0.2454		avg	3.36875e-06	2.69033e-06		3.96029e-06	3.259e-06		3.79505e-06	3.5401e-06		3.74067e-06	3.21682e-06
S	K	1100.11	1530	1.34e-06														S	K	4740.88	1480	5.71e-06		S	K	3319.95	1550	3.963e-06		st dev	5.0779e-06	1.14892e-06		2.19453e-06	1.45057e-06		2.72081e-06	1.68948e-06		3.34444e-06	1.50567e-06
Cl	K	5483.66	1540	2.44e-06														Cl	K	11220.2	1510	4.936e-06		Cl	K	11371.4	1540	4.957e-06
																														median	2.569e-06	2.53e-06		4.3185e-06	3.3945e-06		3.5385e-06	3.605e-06		3.492e-06	3.072e-06
SOURCE:	67496_AMB14-4-cpx4_1.nxs																	SOURCE:	67492_AMB-14.4-cpx5_1.nxs					SOURCE:	67493_AMB-14.4-cpx5bis_1.nxs
KEY:	1.0000.0008																	KEY:	1.0008.0000					KEY:	1.0000.0008
Element	Group	Fit_Area	Sigma_Area	Mass_fraction														Element	Group	Fit_Area	Sigma_Area	Mass_fraction		Element	Group	Fit_Area	Sigma_Area	Mass_fraction
Si	K	10762830	9150	0.2454														Si	K	10933100	8810	0.2454		Si	K	10794180	9670	0.2454				anomalous S with respect to the other data points. No concomitant anomalous Cl
S	K	22.9755	1590	2.819e-08														S	K	4366.34	1510	5.273e-06		S	K	2682.37	1540	3.281e-06
Cl	K	4636.74	1530	2.078e-06														Cl	K	9707.5	1520	4.282e-06		Cl	K	5740.56	1540	2.565e-06
SOURCE:	67496_AMB14-4-cpx4_1.nxs																	SOURCE:	67492_AMB-14.4-cpx5_1.nxs					SOURCE:	67493_AMB-14.4-cpx5bis_1.nxs
KEY:	1.0000.0009																	KEY:	1.0009.0000					KEY:	1.0000.0009
Element	Group	Fit_Area	Sigma_Area	Mass_fraction														Element	Group	Fit_Area	Sigma_Area	Mass_fraction		Element	Group	Fit_Area	Sigma_Area	Mass_fraction
Si	K	10536740	9530	0.2454														Si	K	10911160	9860	0.2454		Si	K	11175380	9140	0.2454
S	K	3191.9	1530	4e-06														S	K	3111.7	1520	3.765e-06		S	K	1437.94	1570	1.699e-06
Cl	K	4054.43	1530	1.856e-06														Cl	K	4062.79	1510	1.796e-06		Cl	K	10203.3	1600	4.403e-06
SOURCE:	67496_AMB14-4-cpx4_1.nxs																	SOURCE:	67492_AMB-14.4-cpx5_1.nxs					SOURCE:	67493_AMB-14.4-cpx5bis_1.nxs
KEY:	1.0000.0010																	KEY:	1.0010.0000					KEY:	1.0000.0010
Element	Group	Fit_Area	Sigma_Area	Mass_fraction														Element	Group	Fit_Area	Sigma_Area	Mass_fraction		Element	Group	Fit_Area	Sigma_Area	Mass_fraction
Si	K	10899020	10300	0.2454														Si	K	10887720	8980	0.2454		Si	K	11120360	9460	0.2454
S	K	4484.88	1540	5.433e-06														S	K	1554	1480	1.885e-06		S	K	2447.57	1560	2.906e-06
Cl	K	11427.5	1560	5.056e-06														Cl	K	7058.65	1490	3.126e-06		Cl	K	8398.32	1570	3.642e-06
SOURCE:	67496_AMB14-4-cpx4_1.nxs																	SOURCE:	67492_AMB-14.4-cpx5_1.nxs					SOURCE:	67493_AMB-14.4-cpx5bis_1.nxs
KEY:	1.0000.0011																	KEY:	1.0011.0000					KEY:	1.0000.0011
Element	Group	Fit_Area	Sigma_Area	Mass_fraction														Element	Group	Fit_Area	Sigma_Area	Mass_fraction		Element	Group	Fit_Area	Sigma_Area	Mass_fraction
Si	K	10875390	8860	0.2454														Si	K	10825910	8610	0.2454		Si	K	11161360	9540	0.2454
S	K	2214.56	1510	2.689e-06														S	K	0.951079	1590	1.16e-09		S	K	1427.75	1550	1.689e-06
Cl	K	4678.72	1520	2.075e-06														Cl	K	2208.31	1520	9.837e-07		Cl	K	9513.47	1570	4.11e-06
SOURCE:	67496_AMB14-4-cpx4_1.nxs																	SOURCE:	67492_AMB-14.4-cpx5_1.nxs					SOURCE:	67493_AMB-14.4-cpx5bis_1.nxs
KEY:	1.0000.0012																	KEY:	1.0012.0000					KEY:	1.0000.0012
Element	Group	Fit_Area	Sigma_Area	Mass_fraction														Element	Group	Fit_Area	Sigma_Area	Mass_fraction		Element	Group	Fit_Area	Sigma_Area	Mass_fraction
Si	K	10840220	8880	0.2454														Si	K	8528851	7760	0.2454		Si	K	11113950	9460	0.2454
S	K	1577.65	1510	1.922e-06														S	K	244.483	3290	3.785e-07		S	K	1056.09	1550	1.255e-06
Cl	K	4476.81	1520	1.992e-06														Cl	K	6.82704	2080	3.86e-09		Cl	K	8068.25	1570	3.501e-06
SOURCE:	67496_AMB14-4-cpx4_1.nxs																	SOURCE:	67492_AMB-14.4-cpx5_1.nxs					SOURCE:	67493_AMB-14.4-cpx5bis_1.nxs
KEY:	1.0000.0013																	KEY:	1.0013.0000					KEY:	1.0000.0013
Element	Group	Fit_Area	Sigma_Area	Mass_fraction														Element	Group	Fit_Area	Sigma_Area	Mass_fraction		Element	Group	Fit_Area	Sigma_Area	Mass_fraction
Si	K	10866160	8810	0.2454														Si	K	10980380	10200	0.2454		Si	K	11082290	9840	0.2454
S	K	2004.95	1520	2.436e-06														S	K	2012.47	1510	2.42e-06		S	K	2916.63	1540	3.475e-06
Cl	K	6822.48	1530	3.028e-06														Cl	K	7828.5	1520	3.438e-06		Cl	K	9410.96	1550	4.095e-06
SOURCE:	67496_AMB14-4-cpx4_1.nxs																	SOURCE:	67492_AMB-14.4-cpx5_1.nxs					SOURCE:	67493_AMB-14.4-cpx5bis_1.nxs
KEY:	1.0000.0014																	KEY:	1.0014.0000					KEY:	1.0000.0014
Element	Group	Fit_Area	Sigma_Area	Mass_fraction														Element	Group	Fit_Area	Sigma_Area	Mass_fraction		Element	Group	Fit_Area	Sigma_Area	Mass_fraction
Si	K	10890210	9390	0.2454														Si	K	11085730	8770	0.2454		Si	K	11118990	9430	0.2454
S	K	1665.2	1510	2.019e-06														S	K	4000.06	1500	4.764e-06		S	K	3749.25	1560	4.452e-06
Cl	K	8116.6	1520	3.594e-06														Cl	K	8343.82	1510	3.63e-06		Cl	K	11578.7	1590	5.022e-06
SOURCE:	67496_AMB14-4-cpx4_1.nxs																	SOURCE:	67492_AMB-14.4-cpx5_1.nxs					SOURCE:	67493_AMB-14.4-cpx5bis_1.nxs
KEY:	1.0000.0015																	KEY:	1.0015.0000					KEY:	1.0000.0015
Element	Group	Fit_Area	Sigma_Area	Mass_fraction														Element	Group	Fit_Area	Sigma_Area	Mass_fraction		Element	Group	Fit_Area	Sigma_Area	Mass_fraction
Si	K	10817500	10200	0.2454														Si	K	9442633	17200	0.2454		Si	K	9124266	21000	0.2454
S	K	3953.31	1510	4.825e-06														S	K	5313	2040	7.429e-06		S	K	9039.18	2170	1.308e-05
Cl	K	13676.4	1580	6.097e-06														Cl	K	751.219	2130	3.836e-07		Cl	K	1670.38	2280	8.828e-07
SOURCE:	67496_AMB14-4-cpx4_1.nxs																	SOURCE:	67492_AMB-14.4-cpx5_1.nxs					SOURCE:	67493_AMB-14.4-cpx5bis_1.nxs
KEY:	1.0000.0016																	KEY:	1.0016.0000					KEY:	1.0000.0016
Element	Group	Fit_Area	Sigma_Area	Mass_fraction														Element	Group	Fit_Area	Sigma_Area	Mass_fraction		Element	Group	Fit_Area	Sigma_Area	Mass_fraction
Si	K	10864330	10300	0.2454														Si	K	10965640	9090	0.2454		Si	K	10597430	9410	0.2454
S	K	3735.19	1570	4.539e-06														S	K	3729.88	1510	4.491e-06		S	K	2138.92	1560	2.665e-06
Cl	K	6372.13	1560	2.828e-06														Cl	K	7489.26	1520	3.294e-06		Cl	K	4680.23	1560	2.13e-06
SOURCE:	67496_AMB14-4-cpx4_1.nxs																	SOURCE:	67492_AMB-14.4-cpx5_1.nxs					SOURCE:	67493_AMB-14.4-cpx5bis_1.nxs
KEY:	1.0000.0017																	KEY:	1.0017.0000					KEY:	1.0000.0017
Element	Group	Fit_Area	Sigma_Area	Mass_fraction														Element	Group	Fit_Area	Sigma_Area	Mass_fraction		Element	Group	Fit_Area	Sigma_Area	Mass_fraction
Si	K	10843860	10800	0.2454														Si	K	10989490	9410	0.2454		Si	K	8821877	11800	0.2454
S	K	3962.77	1600	4.825e-06														S	K	5887.07	1540	7.073e-06		S	K	13452.1	1670	2.013e-05
Cl	K	3094.73	1590	1.376e-06														Cl	K	12387.1	1560	5.436e-06		Cl	K	4831.2	1740	2.641e-06
SOURCE:	67496_AMB14-4-cpx4_1.nxs																	SOURCE:	67492_AMB-14.4-cpx5_1.nxs					SOURCE:	67493_AMB-14.4-cpx5bis_1.nxs
KEY:	1.0000.0018																	KEY:	1.0018.0000					KEY:	1.0000.0018
Element	Group	Fit_Area	Sigma_Area	Mass_fraction														Element	Group	Fit_Area	Sigma_Area	Mass_fraction		Element	Group	Fit_Area	Sigma_Area	Mass_fraction
Si	K	10882980	9270	0.2454														Si	K	10955530	9860	0.2454		Si	K	10646680	9760	0.2454
S	K	2553.33	1540	3.098e-06														S	K	5226.83	1520	6.299e-06		S	K	3057.24	1570	3.791e-06
Cl	K	5709.75	1550	2.53e-06														Cl	K	6708.3	1510	2.953e-06		Cl	K	9135.17	1590	4.138e-06
SOURCE:	67496_AMB14-4-cpx4_1.nxs																	SOURCE:	67492_AMB-14.4-cpx5_1.nxs					SOURCE:	67493_AMB-14.4-cpx5bis_1.nxs
KEY:	1.0000.0019																	KEY:	1.0019.0000					KEY:	1.0000.0019
Element	Group	Fit_Area	Sigma_Area	Mass_fraction														Element	Group	Fit_Area	Sigma_Area	Mass_fraction		Element	Group	Fit_Area	Sigma_Area	Mass_fraction
Si	K	10619300	8620	0.2454														Si	K	10984640	11700	0.2454		Si	K	10804910	9140	0.2454
S	K	3335.61	1500	4.147e-06														S	K	4388.3	1540	5.275e-06		S	K	4661.91	1580	5.697e-06
Cl	K	4324.05	1500	1.964e-06														Cl	K	8375.97	1540	3.677e-06		Cl	K	14016.3	1630	6.256e-06
SOURCE:	67496_AMB14-4-cpx4_1.nxs																	SOURCE:	67492_AMB-14.4-cpx5_1.nxs					SOURCE:	67493_AMB-14.4-cpx5bis_1.nxs
KEY:	1.0000.0020																	KEY:	1.0020.0000					KEY:	1.0000.0020
Element	Group	Fit_Area	Sigma_Area	Mass_fraction														Element	Group	Fit_Area	Sigma_Area	Mass_fraction		Element	Group	Fit_Area	Sigma_Area	Mass_fraction
Si	K	10808810	13900	0.2454														Si	K	11043000	9390	0.2454		Si	K	11147440	9160	0.2454
S	K	2687.88	1950	3.283e-06														S	K	2751.16	1490	3.289e-06		S	K	4571.59	1590	5.415e-06
Cl	K	2446.68	2020	1.092e-06														Cl	K	5861.17	1510	2.559e-06		Cl	K	11589.8	1620	5.014e-06
SOURCE:	67496_AMB14-4-cpx4_1.nxs																	SOURCE:	67492_AMB-14.4-cpx5_1.nxs					SOURCE:	67493_AMB-14.4-cpx5bis_1.nxs
KEY:	1.0000.0021																	KEY:	1.0021.0000					KEY:	1.0000.0021
Element	Group	Fit_Area	Sigma_Area	Mass_fraction														Element	Group	Fit_Area	Sigma_Area	Mass_fraction		Element	Group	Fit_Area	Sigma_Area	Mass_fraction
Si	K	10936240	9010	0.2454														Si	K	11042420	9470	0.2454		Si	K	9557738	17400	0.2454
S	K	3156.58	1500	3.811e-06														S	K	2527.66	1530	3.022e-06		S	K	6702.4	2070	9.259e-06
Cl	K	6153.99	1520	2.714e-06														Cl	K	7673.41	1540	3.351e-06		Cl	K	772.765	2090	3.899e-07
SOURCE:	67496_AMB14-4-cpx4_1.nxs																	SOURCE:	67492_AMB-14.4-cpx5_1.nxs					SOURCE:	67493_AMB-14.4-cpx5bis_1.nxs
KEY:	1.0000.0022																	KEY:	1.0022.0000					KEY:	1.0000.0022
Element	Group	Fit_Area	Sigma_Area	Mass_fraction														Element	Group	Fit_Area	Sigma_Area	Mass_fraction		Element	Group	Fit_Area	Sigma_Area	Mass_fraction
Si	K	10975170	9210	0.2454														Si	K	10842340	9180	0.2454		Si	K	11100320	9760	0.2454
S	K	2534.31	1530	3.049e-06														S	K	840.294	1530	1.023e-06		S	K	3845.18	1590	4.574e-06
Cl	K	9722.66	1550	4.272e-06														Cl	K	4543.9	1520	2.021e-06		Cl	K	4644.69	1580	2.018e-06
SOURCE:	67496_AMB14-4-cpx4_1.nxs																	SOURCE:	67492_AMB-14.4-cpx5_1.nxs					SOURCE:	67493_AMB-14.4-cpx5bis_1.nxs
KEY:	1.0000.0023																	KEY:	1.0023.0000					KEY:	1.0000.0023
Element	Group	Fit_Area	Sigma_Area	Mass_fraction														Element	Group	Fit_Area	Sigma_Area	Mass_fraction		Element	Group	Fit_Area	Sigma_Area	Mass_fraction
Si	K	10880670	10500	0.2454														Si	K	10361120	8570	0.2454		Si	K	9655215	15000	0.2454
S	K	4143.44	1660	5.028e-06														S	K	30.6189	2200	3.902e-08		S	K	6688.25	1860	9.146e-06
Cl	K	2777.03	1700	1.231e-06														Cl	K	2374.59	1700	1.105e-06		Cl	K	1629.98	1990	8.141e-07
SOURCE:	67496_AMB14-4-cpx4_1.nxs																	SOURCE:	67492_AMB-14.4-cpx5_1.nxs					SOURCE:	67493_AMB-14.4-cpx5bis_1.nxs
KEY:	1.0000.0024																	KEY:	1.0024.0000					KEY:	1.0000.0024
Element	Group	Fit_Area	Sigma_Area	Mass_fraction														Element	Group	Fit_Area	Sigma_Area	Mass_fraction		Element	Group	Fit_Area	Sigma_Area	Mass_fraction
Si	K	11011270	10300	0.2454														Si	K	10251370	8970	0.2454		Si	K	11068690	9700	0.2454
S	K	3413.67	1540	4.093e-06														S	K	4.44116	2350	5.72e-09		S	K	3520.16	1560	4.199e-06
Cl	K	8647.21	1550	3.787e-06														Cl	K	2361.21	1780	1.111e-06		Cl	K	6185.44	1570	2.695e-06
SOURCE:	67496_AMB14-4-cpx4_1.nxs																	SOURCE:	67492_AMB-14.4-cpx5_1.nxs					SOURCE:	67493_AMB-14.4-cpx5bis_1.nxs
KEY:	1.0000.0025																	KEY:	1.0025.0000					KEY:	1.0000.0025
Element	Group	Fit_Area	Sigma_Area	Mass_fraction														Element	Group	Fit_Area	Sigma_Area	Mass_fraction		Element	Group	Fit_Area	Sigma_Area	Mass_fraction
Si	K	10979140	8790	0.2454														Si	K	11009900	9030	0.2454		Si	K	9632888	14100	0.2454
S	K	2136.09	1520	2.569e-06														S	K	369.222	1570	4.428e-07		S	K	5333.04	1890	7.31e-06
Cl	K	6183.62	1540	2.716e-06														Cl	K	8355.69	1560	3.66e-06		Cl	K	397.789	1920	1.991e-07
SOURCE:	67496_AMB14-4-cpx4_1.nxs																	SOURCE:	67492_AMB-14.4-cpx5_1.nxs					SOURCE:	67493_AMB-14.4-cpx5bis_1.nxs
KEY:	1.0000.0026																	KEY:	1.0026.0000					KEY:	1.0000.0026
Element	Group	Fit_Area	Sigma_Area	Mass_fraction														Element	Group	Fit_Area	Sigma_Area	Mass_fraction		Element	Group	Fit_Area	Sigma_Area	Mass_fraction
Si	K	11028780	8850	0.2454														Si	K	10974610	8770	0.2454		Si	K	11195110	9300	0.2454
S	K	2455.93	1510	2.94e-06														S	K	1809.55	1500	2.177e-06		S	K	4963.06	1580	5.853e-06
Cl	K	8057.95	1520	3.523e-06														Cl	K	6753.49	1510	2.968e-06		Cl	K	10188.8	1590	4.389e-06
SOURCE:	67496_AMB14-4-cpx4_1.nxs																	SOURCE:	67492_AMB-14.4-cpx5_1.nxs					SOURCE:	67493_AMB-14.4-cpx5bis_1.nxs
KEY:	1.0000.0027																	KEY:	1.0027.0000					KEY:	1.0000.0027
Element	Group	Fit_Area	Sigma_Area	Mass_fraction														Element	Group	Fit_Area	Sigma_Area	Mass_fraction		Element	Group	Fit_Area	Sigma_Area	Mass_fraction
Si	K	10806370	9620	0.2454														Si	K	10913850	9390	0.2454		Si	K	10888340	9640	0.2454
S	K	2079.46	1550	2.541e-06														S	K	2483.66	1530	3.005e-06		S	K	4024.94	1540	4.881e-06
Cl	K	4613.79	1560	2.059e-06														Cl	K	4257.91	1530	1.881e-06		Cl	K	7662.37	1560	3.394e-06
SOURCE:	67496_AMB14-4-cpx4_1.nxs																	SOURCE:	67492_AMB-14.4-cpx5_1.nxs					SOURCE:	67493_AMB-14.4-cpx5bis_1.nxs
KEY:	1.0000.0028																	KEY:	1.0028.0000					KEY:	1.0000.0028
Element	Group	Fit_Area	Sigma_Area	Mass_fraction														Element	Group	Fit_Area	Sigma_Area	Mass_fraction		Element	Group	Fit_Area	Sigma_Area	Mass_fraction
Si	K	10718380	9750	0.2454														Si	K	11045330	9510	0.2454		Si	K	11064330	9850	0.2454
S	K	1826.55	1520	2.25e-06														S	K	3022.11	1490	3.613e-06		S	K	5286.16	1620	6.308e-06
Cl	K	6361.2	1520	2.862e-06														Cl	K	8487.59	1520	3.706e-06		Cl	K	6281.44	1590	2.738e-06
SOURCE:	67496_AMB14-4-cpx4_1.nxs																	SOURCE:	67492_AMB-14.4-cpx5_1.nxs					SOURCE:	67493_AMB-14.4-cpx5bis_1.nxs
KEY:	1.0000.0029																	KEY:	1.0029.0000					KEY:	1.0000.0029
Element	Group	Fit_Area	Sigma_Area	Mass_fraction														Element	Group	Fit_Area	Sigma_Area	Mass_fraction		Element	Group	Fit_Area	Sigma_Area	Mass_fraction
Si	K	10616290	9060	0.2454														Si	K	11034740	8930	0.2454		Si	K	11067930	10300	0.2454
S	K	0.856081	1540	1.065e-09														S	K	3723.28	1530	4.455e-06		S	K	3300.57	1550	3.937e-06
Cl	K	2586.58	1520	1.175e-06														Cl	K	12501.5	1560	5.463e-06		Cl	K	3902.67	1560	1.7e-06
SOURCE:	67496_AMB14-4-cpx4_1.nxs																	SOURCE:	67492_AMB-14.4-cpx5_1.nxs					SOURCE:	67493_AMB-14.4-cpx5bis_1.nxs
KEY:	1.0000.0030																	KEY:	1.0030.0000					KEY:	1.0000.0030
Element	Group	Fit_Area	Sigma_Area	Mass_fraction														Element	Group	Fit_Area	Sigma_Area	Mass_fraction		Element	Group	Fit_Area	Sigma_Area	Mass_fraction
Si	K	8907067	17800	0.2454														Si	K	11056330	9370	0.2454		Si	K	9954954	11900	0.2454
S	K	20200.7	2160	2.995e-05														S	K	2557.99	1480	3.055e-06		S	K	4701.56	1770	6.236e-06
Cl	K	4618.43	2230	2.5e-06														Cl	K	6755.58	1510	2.947e-06		Cl	K	2864.87	1820	1.388e-06
																		SOURCE:	67492_AMB-14.4-cpx5_1.nxs					SOURCE:	67493_AMB-14.4-cpx5bis_1.nxs
																		KEY:	1.0031.0000					KEY:	1.0000.0031
																		Element	Group	Fit_Area	Sigma_Area	Mass_fraction		Element	Group	Fit_Area	Sigma_Area	Mass_fraction
																		Si	K	11073030	8990	0.2454		Si	K	11176320	9080	0.2454
																		S	K	4719.35	1530	5.627e-06		S	K	4290.59	1570	5.069e-06
																		Cl	K	11570.4	1550	5.039e-06		Cl	K	8135.93	1580	3.51e-06
																		SOURCE:	67492_AMB-14.4-cpx5_1.nxs					SOURCE:	67493_AMB-14.4-cpx5bis_1.nxs
																		KEY:	1.0032.0000					KEY:	1.0000.0032
																		Element	Group	Fit_Area	Sigma_Area	Mass_fraction		Element	Group	Fit_Area	Sigma_Area	Mass_fraction
																		Si	K	11114320	9150	0.2454		Si	K	11194190	9190	0.2454
																		S	K	5110.73	1520	6.071e-06		S	K	6176.93	1530	7.286e-06
																		Cl	K	12450.9	1560	5.402e-06		Cl	K	14843.8	1560	6.395e-06
																		SOURCE:	67492_AMB-14.4-cpx5_1.nxs					SOURCE:	67493_AMB-14.4-cpx5bis_1.nxs
																		KEY:	1.0033.0000					KEY:	1.0000.0033
																		Element	Group	Fit_Area	Sigma_Area	Mass_fraction		Element	Group	Fit_Area	Sigma_Area	Mass_fraction
																		Si	K	10885650	9100	0.2454		Si	K	11112680	9040	0.2454
																		S	K	133.339	1500	1.617e-07		S	K	3692.65	1570	4.387e-06
																		Cl	K	2792.99	1510	1.237e-06		Cl	K	9590.94	1580	4.162e-06
																		SOURCE:	67492_AMB-14.4-cpx5_1.nxs					SOURCE:	67493_AMB-14.4-cpx5bis_1.nxs
																		KEY:	1.0034.0000					KEY:	1.0000.0034
																		Element	Group	Fit_Area	Sigma_Area	Mass_fraction		Element	Group	Fit_Area	Sigma_Area	Mass_fraction
																		Si	K	11127000	9520	0.2454		Si	K	11130720	9280	0.2454
																		S	K	4204.57	1550	4.989e-06		S	K	3036.1	1570	3.602e-06
																		Cl	K	11685	1570	5.064e-06		Cl	K	8846.18	1580	3.833e-06
																		SOURCE:	67492_AMB-14.4-cpx5_1.nxs					SOURCE:	67493_AMB-14.4-cpx5bis_1.nxs
																		KEY:	1.0035.0000					KEY:	1.0000.0035
																		Element	Group	Fit_Area	Sigma_Area	Mass_fraction		Element	Group	Fit_Area	Sigma_Area	Mass_fraction
																		Si	K	11140310	9620	0.2454		Si	K	11136610	9220	0.2454
																		S	K	5273.13	1550	6.25e-06		S	K	3638.76	1540	4.314e-06
																		Cl	K	10884.7	1570	4.712e-06		Cl	K	12725	1560	5.51e-06
																		SOURCE:	67492_AMB-14.4-cpx5_1.nxs					SOURCE:	67493_AMB-14.4-cpx5bis_1.nxs
																		KEY:	1.0036.0000					KEY:	1.0000.0036
																		Element	Group	Fit_Area	Sigma_Area	Mass_fraction		Element	Group	Fit_Area	Sigma_Area	Mass_fraction
																		Si	K	11057930	9070	0.2454		Si	K	11499570	9660	0.2454
																		S	K	4870.39	1510	5.815e-06		S	K	2987.94	1580	3.431e-06
																		Cl	K	12526.5	1550	5.463e-06		Cl	K	10522.3	1620	4.412e-06
																		SOURCE:	67492_AMB-14.4-cpx5_1.nxs					SOURCE:	67493_AMB-14.4-cpx5bis_1.nxs
																		KEY:	1.0037.0000					KEY:	1.0000.0037
																		Element	Group	Fit_Area	Sigma_Area	Mass_fraction		Element	Group	Fit_Area	Sigma_Area	Mass_fraction
																		Si	K	11093200	10100	0.2454		Si	K	11115270	9030	0.2454
																		S	K	3996.84	1490	4.757e-06		S	K	3884.87	1560	4.615e-06
																		Cl	K	9238.9	1520	4.016e-06		Cl	K	6963.94	1560	3.021e-06
																		SOURCE:	67492_AMB-14.4-cpx5_1.nxs					SOURCE:	67493_AMB-14.4-cpx5bis_1.nxs
																		KEY:	1.0038.0000					KEY:	1.0000.0038
																		Element	Group	Fit_Area	Sigma_Area	Mass_fraction		Element	Group	Fit_Area	Sigma_Area	Mass_fraction
																		Si	K	10954680	9330	0.2454		Si	K	11008950	11000	0.2454
																		S	K	5114.22	1500	6.164e-06		S	K	3187.17	1570	3.823e-06
																		Cl	K	6979.47	1540	3.072e-06		Cl	K	9358.07	1580	4.099e-06
																		SOURCE:	67492_AMB-14.4-cpx5_1.nxs					SOURCE:	67493_AMB-14.4-cpx5bis_1.nxs
																		KEY:	1.0039.0000					KEY:	1.0000.0039
																		Element	Group	Fit_Area	Sigma_Area	Mass_fraction		Element	Group	Fit_Area	Sigma_Area	Mass_fraction
																		Si	K	11042580	9160	0.2454		Si	K	11050570	9630	0.2454
																		S	K	5753.67	1550	6.88e-06		S	K	3788.52	1540	4.527e-06
																		Cl	K	11536.7	1570	5.038e-06		Cl	K	9807.61	1550	4.28e-06
																		SOURCE:	67492_AMB-14.4-cpx5_1.nxs					SOURCE:	67493_AMB-14.4-cpx5bis_1.nxs
																		KEY:	1.0040.0000					KEY:	1.0000.0040
																		Element	Group	Fit_Area	Sigma_Area	Mass_fraction		Element	Group	Fit_Area	Sigma_Area	Mass_fraction
																		Si	K	10873740	9090	0.2454		Si	K	11005460	8870	0.2454
																		S	K	2626.01	1500	3.189e-06		S	K	4526.15	1550	5.43e-06
																		Cl	K	3787.86	1500	1.68e-06		Cl	K	12993.5	1590	5.693e-06
																		SOURCE:	67492_AMB-14.4-cpx5_1.nxs					SOURCE:	67493_AMB-14.4-cpx5bis_1.nxs
																		KEY:	1.0041.0000					KEY:	1.0000.0041
																		Element	Group	Fit_Area	Sigma_Area	Mass_fraction		Element	Group	Fit_Area	Sigma_Area	Mass_fraction
																		Si	K	10893390	8850	0.2454		Si	K	11026380	9190	0.2454
																		S	K	3308.03	1510	4.01e-06		S	K	3831.36	1590	4.588e-06
																		Cl	K	9128.09	1530	4.041e-06		Cl	K	12233	1620	5.35e-06
																		SOURCE:	67492_AMB-14.4-cpx5_1.nxs					SOURCE:	67493_AMB-14.4-cpx5bis_1.nxs
																		KEY:	1.0042.0000					KEY:	1.0000.0042
																		Element	Group	Fit_Area	Sigma_Area	Mass_fraction		Element	Group	Fit_Area	Sigma_Area	Mass_fraction
																		Si	K	10838840	10300	0.2454		Si	K	11047690	8680	0.2454
																		S	K	2373.35	1550	2.891e-06		S	K	4246	1520	5.075e-06
																		Cl	K	5451.94	1550	2.426e-06		Cl	K	11438.3	1540	4.993e-06
																		SOURCE:	67492_AMB-14.4-cpx5_1.nxs					SOURCE:	67493_AMB-14.4-cpx5bis_1.nxs
																		KEY:	1.0043.0000					KEY:	1.0000.0043
																		Element	Group	Fit_Area	Sigma_Area	Mass_fraction		Element	Group	Fit_Area	Sigma_Area	Mass_fraction
																		Si	K	10789340	9020	0.2454		Si	K	10929640	8940	0.2454
																		S	K	2567.35	1490	3.142e-06		S	K	2729.84	1550	3.298e-06
																		Cl	K	6324.72	1500	2.827e-06		Cl	K	7753.51	1560	3.421e-06
																								SOURCE:	67493_AMB-14.4-cpx5bis_1.nxs
																								KEY:	1.0000.0044
																								Element	Group	Fit_Area	Sigma_Area	Mass_fraction
																								Si	K	10991960	9040	0.2454
																								S	K	1764.79	1550	2.12e-06
																								Cl	K	11401.5	1590	5.002e-06
																								SOURCE:	67493_AMB-14.4-cpx5bis_1.nxs
																								KEY:	1.0000.0045
																								Element	Group	Fit_Area	Sigma_Area	Mass_fraction
																								Si	K	9282866	17700	0.2454
																								S	K	12560.4	2110	1.787e-05
																								Cl	K	660.249	2180	3.43e-07
																								SOURCE:	67493_AMB-14.4-cpx5bis_1.nxs
																								KEY:	1.0000.0046
																								Element	Group	Fit_Area	Sigma_Area	Mass_fraction
																								Si	K	10632470	8850	0.2454
																								S	K	45.3516	1680	5.632e-08
																								Cl	K	15072.2	1590	6.836e-06
																								SOURCE:	67493_AMB-14.4-cpx5bis_1.nxs
																								KEY:	1.0000.0047
																								Element	Group	Fit_Area	Sigma_Area	Mass_fraction
																								Si	K	10004900	8480	0.2454
																								S	K	6104.08	1660	8.056e-06
																								Cl	K	16444.8	1620	7.926e-06
[truncated: 6 more columns]

## Sheet: AMB14-3
runs da 67490-1,8																				CPX2 (n=28+1)				CPX2 bis (n=36)
																				a-b 380 µm traverse rim to core, 14µm step				c-d 330 µm traverse rim to core, ca. 9 µm step
SOURCE:	67490_AMB-14.3-cpx2_1.nxs					SOURCE:	67491_AMB-14.3-cpx2bis_1.nxs					SOURCE:	67498_AMB-14.3-cpx2-spot_1.nxs							S	Cl	uncertainty on S		S	Cl	uncertainty on S
KEY:	1.0000.0000					KEY:	1.0000.0000					KEY:	1.0000.0000
Element	Group	Fit_Area	Sigma_Area	Mass_fraction		Element	Group	Fit_Area	Sigma_Area	Mass_fraction		Element	Group	Fit_Area	Sigma_Area	Mass_fraction			rim	2.21e-07	2.783e-06		rim	7.229e-06	2.41e-06	1.01206		0.221	2.783	380.7		7.229	2.41	329	1.01206
Si	K	8180972	7230	0.2456		Si	K	9767038	8300	0.2456		Si	K	23006320	14400	0.2456				8.398e-07	3.727e-06			7.111e-06	3.392e-06	0.99554		0.8398	3.727	366.6		7.111	3.392	319.6	0.99554
S	K	136.493	1250	2.21e-07		S	K	1777.07	1400	2.41e-06		S	K	7891.16	2240	4.543e-06				4.484e-09	2.429e-06			1.038e-06	6.76e-07	0.39444		0.004484	2.429	352.5		1.038	0.676	310.2	0.39444
Cl	K	4706.76	1200	2.783e-06		Cl	K	14598.3	1460	7.229e-06		Cl	K	16905.1	2260	3.554e-06				9.728e-07	1.481e-06	0.369664		1.54e-06	4.262e-06	0.5852		0.9728	1.481	338.4	0.369664	1.54	4.262	300.8	0.5852
																				3.92e-09	1.654e-06			3.983e-06	4.754e-06	1.03964		0.00392	1.654	324.3		3.983	4.754	291.4	1.03964
SOURCE:	67490_AMB-14.3-cpx2_1.nxs					SOURCE:	67491_AMB-14.3-cpx2bis_1.nxs													3.238e-07	5.408e-06			1.809e-06	1.457e-08	0.68742		0.3238	5.408	310.2		1.809	0.01457	282	0.68742
KEY:	1.0001.0000					KEY:	1.0000.0001													6.388e-06	6.528e-06	0.89432		1.306e-06	1.727e-08	0.49628		6.388	6.528	296.1	0.89432	1.306	0.01727	272.6	0.49628
Element	Group	Fit_Area	Sigma_Area	Mass_fraction		Element	Group	Fit_Area	Sigma_Area	Mass_fraction										2.53e-06	4.121e-06	0.880946		3.589e-06	3.648e-06	1.02164		2.53	4.121	282	0.880946	3.589	3.648	263.2	1.02164
Si	K	8463939	7340	0.2456		Si	K	9975765	8880	0.2456										1.893e-06	3.308e-06	0.71934		2.294e-07	1.658e-05			1.893	3.308	267.9	0.71934	0.2294	16.58	253.8
S	K	536.691	1250	8.398e-07		S	K	2555.13	1460	3.392e-06										2.237e-06	2.321e-06	0.85006		2.524e-06	4.322e-06	0.879765		2.237	2.321	253.8	0.85006	2.524	4.322	244.4	0.879765
Cl	K	6522.19	1210	3.727e-06		Cl	K	14666.5	1520	7.111e-06										8.964e-07	9.975e-07			1.959e-06	5.797e-06	0.74442		0.8964	0.9975	239.7		1.959	5.797	235	0.74442
																				4.079e-06	3.327e-06	1.04121		2.14e-06	4.405e-06	0.8132		4.079	3.327	225.6	1.04121	2.14	4.405	225.6	0.8132
SOURCE:	67490_AMB-14.3-cpx2_1.nxs					SOURCE:	67491_AMB-14.3-cpx2bis_1.nxs													2.257e-06	3.903e-06	0.85766		3.873e-06	5.343e-06	1.03649		2.257	3.903	211.5	0.85766	3.873	5.343	216.2	1.03649
KEY:	1.0002.0000					KEY:	1.0000.0002													4.2e-06	5.21e-06	1.0416		2.847e-06	4.092e-06	0.937175		4.2	5.21	197.4	1.0416	2.847	4.092	206.8	0.937175
Element	Group	Fit_Area	Sigma_Area	Mass_fraction		Element	Group	Fit_Area	Sigma_Area	Mass_fraction										2.027e-06	7.55e-06	0.77026		4.55e-06	5.476e-06	1.03285		2.027	7.55	183.3	0.77026	4.55	5.476	197.4	1.03285
Si	K	8715681	7760	0.2456		Si	K	10246060	10500	0.2456										3.868e-06	5.413e-06	1.03631		3.873e-06	7.241e-06	1.03649		3.868	5.413	169.2	1.03631	3.873	7.241	188	1.03649
S	K	2.95075	1260	4.484e-09		S	K	522.972	1440	6.76e-07										7.261e-10	2.944e-06			3.022e-06	4.626e-06	0.963051		0.0007261	2.944	155.1		3.022	4.626	178.6	0.963051
Cl	K	4376.25	1210	2.429e-06		Cl	K	2199.6	1420	1.038e-06										2.377e-07	3.015e-06			5.178e-06	4.548e-06	0.980299		0.2377	3.015	141		5.178	4.548	169.2	0.980299
																				6.764e-07	3.081e-06			3.938e-06	4.413e-06	1.03853		0.6764	3.081	126.9		3.938	4.413	159.8	1.03853
SOURCE:	67490_AMB-14.3-cpx2_1.nxs					SOURCE:	67491_AMB-14.3-cpx2bis_1.nxs													2.072e-08	4.728e-06			4.446e-06	4.405e-06	1.03699		0.02072	4.728	112.8		4.446	4.405	150.4	1.03699
KEY:	1.0003.0000					KEY:	1.0000.0003													3.603e-05	6.275e-07	5.0442		1.901e-06	4.771e-06	0.733672		36.03	0.6275	98.7	5.0442	1.901	4.771	141	0.733672
Element	Group	Fit_Area	Sigma_Area	Mass_fraction		Element	Group	Fit_Area	Sigma_Area	Mass_fraction										5.133e-07	4.541e-06			2.171e-06	1.866e-06	0.82498		0.5133	4.541	84.6		2.171	1.866	131.6	0.82498
Si	K	8860005	9670	0.2456		Si	K	10311200	8600	0.2456										2.378e-06	5.075e-06	0.849707		9.468e-06	5.079e-06	1.32552		2.378	5.075	70.5	0.849707	9.468	5.079	122.2	1.32552
S	K	650.775	1380	9.728e-07		S	K	3317.84	1440	4.262e-06										2.879e-06	4.742e-06	0.942182		7.861e-06	5.2e-06	1.10054		2.879	4.742	56.4	0.942182	7.861	5.2	112.8	1.10054
Cl	K	2713.69	1350	1.481e-06		Cl	K	3283.62	1420	1.54e-06										3.68e-06	1.92e-06	1.02746		3.902e-06	3.726e-06	1.03746		3.68	1.92	42.3	1.02746	3.902	3.726	103.4	1.03746
SOURCE:	67490_AMB-14.3-cpx2_1.nxs					SOURCE:	67491_AMB-14.3-cpx2bis_1.nxs													2.372e-06	8.259e-06	0.90136		4.394e-06	5.527e-06	1.03857		2.372	8.259	28.2	0.90136	4.394	5.527	94	1.03857
KEY:	1.0004.0000					KEY:	1.0000.0004													2.907e-06	5.933e-06	0.946461		2.808e-06	2.939e-06	0.930908		2.907	5.933	14.1	0.946461	2.808	2.939	84.6	0.930908
Element	Group	Fit_Area	Sigma_Area	Mass_fraction		Element	Group	Fit_Area	Sigma_Area	Mass_fraction									core	3.849e-06	4.458e-06	1.03561		3.83e-06	5.05e-06	1.03487		3.849	4.458	0	1.03561	3.83	5.05	75.2	1.03487
Si	K	8988592	7760	0.2456		Si	K	10318770	8520	0.2456									float spot	4.543e-06	3.554e-06			4.774e-06	4.788e-06	1.01954						4.774	4.788	65.8	1.01954
S	K	2.66019	1320	3.92e-09		S	K	3704.26	1440	4.754e-06														5.065e-06	4.17e-06	0.993247						5.065	4.17	56.4	0.993247
Cl	K	3073.52	1270	1.654e-06		Cl	K	8497.27	1450	3.983e-06														1.129e-05	2.625e-10	1.5806						11.29	0.0002625	47	1.5806
																								2.892e-05	4.27e-06	4.0488						28.92	4.27	37.6	4.0488
SOURCE:	67490_AMB-14.3-cpx2_1.nxs					SOURCE:	67491_AMB-14.3-cpx2bis_1.nxs																	6.45e-06	3.947e-06	0.903						6.45	3.947	28.2	0.903
KEY:	1.0005.0000					KEY:	1.0000.0005																	5.545e-06	6.367e-06	0.7763						5.545	6.367	18.8	0.7763
Element	Group	Fit_Area	Sigma_Area	Mass_fraction		Element	Group	Fit_Area	Sigma_Area	Mass_fraction														6.11e-06	4.328e-06	0.8554						6.11	4.328	9.4	0.8554
Si	K	9205691	7790	0.2456		Si	K	10324600	8350	0.2456													core	1.212e-05	1.156e-05	1.6968	total (n=65)					12.12	11.56	0	1.6968
S	K	225.065	1280	3.238e-07		S	K	11.3586	1690	1.457e-08																	S	Cl
Cl	K	10293.5	1270	5.408e-06		Cl	K	3861.53	1490	1.809e-06									min	7.261e-10	6.275e-07			2.294e-07	2.625e-10		7.261e-10	2.625e-10
																			MAX	3.603e-05	8.259e-06			2.892e-05	1.658e-05		3.603e-05	1.658e-05
SOURCE:	67490_AMB-14.3-cpx2_1.nxs					SOURCE:	67491_AMB-14.3-cpx2bis_1.nxs												avg	3.20097e-06	3.89786e-06			5.07759e-06	4.55584e-06		4.13928e-06	4.22685e-06
KEY:	1.0006.0000					KEY:	1.0000.0006												st dev	6.53469e-06	1.85395e-06			4.90602e-06	2.94997e-06		5.72091e-06	2.52418e-06
Element	Group	Fit_Area	Sigma_Area	Mass_fraction		Element	Group	Fit_Area	Sigma_Area	Mass_fraction
Si	K	9275924	8530	0.2456		Si	K	10546170	8550	0.2456									median	2.237e-06	3.727e-06			3.92e-06	4.405e-06		2.907e-06	4.322e-06
S	K	4473.84	1310	6.388e-06		S	K	13.7534	1500	1.727e-08
Cl	K	12518.6	1290	6.528e-06		Cl	K	2848.23	1470	1.306e-06
																					anomalous S with respect to the other data points. No concomitant anomalous Cl
SOURCE:	67490_AMB-14.3-cpx2_1.nxs					SOURCE:	67491_AMB-14.3-cpx2bis_1.nxs
KEY:	1.0007.0000					KEY:	1.0000.0007
Element	Group	Fit_Area	Sigma_Area	Mass_fraction		Element	Group	Fit_Area	Sigma_Area	Mass_fraction
Si	K	9360560	8430	0.2456		Si	K	10649710	8950	0.2456
S	K	1788.05	1290	2.53e-06		S	K	2933.05	1420	3.648e-06
Cl	K	7974.81	1290	4.121e-06		Cl	K	7901.84	1440	3.589e-06
SOURCE:	67490_AMB-14.3-cpx2_1.nxs					SOURCE:	67491_AMB-14.3-cpx2bis_1.nxs
KEY:	1.0008.0000					KEY:	1.0000.0008
Element	Group	Fit_Area	Sigma_Area	Mass_fraction		Element	Group	Fit_Area	Sigma_Area	Mass_fraction
Si	K	9520835	7900	0.2456		Si	K	8974081	13700	0.2456
S	K	1361.11	1320	1.893e-06		S	K	11235.4	1850	1.658e-05
Cl	K	6511.06	1310	3.308e-06		Cl	K	425.608	1870	2.294e-07
SOURCE:	67490_AMB-14.3-cpx2_1.nxs					SOURCE:	67491_AMB-14.3-cpx2bis_1.nxs
KEY:	1.0009.0000					KEY:	1.0000.0009
Element	Group	Fit_Area	Sigma_Area	Mass_fraction		Element	Group	Fit_Area	Sigma_Area	Mass_fraction
Si	K	9616763	8510	0.2456		Si	K	10652460	8560	0.2456
S	K	1624.52	1330	2.237e-06		S	K	3476.3	1450	4.322e-06
Cl	K	4615.56	1320	2.321e-06		Cl	K	5558.06	1440	2.524e-06
SOURCE:	67490_AMB-14.3-cpx2_1.nxs					SOURCE:	67491_AMB-14.3-cpx2bis_1.nxs
KEY:	1.0010.0000					KEY:	1.0000.0010
Element	Group	Fit_Area	Sigma_Area	Mass_fraction		Element	Group	Fit_Area	Sigma_Area	Mass_fraction
Si	K	9606556	8060	0.2456		Si	K	10504230	9420	0.2456
S	K	650.173	1310	8.964e-07		S	K	4597.71	1470	5.797e-06
Cl	K	1981.17	1320	9.975e-07		Cl	K	4254.34	1490	1.959e-06
SOURCE:	67490_AMB-14.3-cpx2_1.nxs					SOURCE:	67491_AMB-14.3-cpx2bis_1.nxs
KEY:	1.0011.0000					KEY:	1.0000.0011
Element	Group	Fit_Area	Sigma_Area	Mass_fraction		Element	Group	Fit_Area	Sigma_Area	Mass_fraction
Si	K	9556472	8010	0.2456		Si	K	10693420	9140	0.2456
S	K	2943.32	1320	4.079e-06		S	K	3556.67	1480	4.405e-06
Cl	K	6574.01	1320	3.327e-06		Cl	K	4731.98	1470	2.14e-06
SOURCE:	67490_AMB-14.3-cpx2_1.nxs					SOURCE:	67491_AMB-14.3-cpx2bis_1.nxs
KEY:	1.0012.0000					KEY:	1.0000.0012
Element	Group	Fit_Area	Sigma_Area	Mass_fraction		Element	Group	Fit_Area	Sigma_Area	Mass_fraction
Si	K	10039800	11100	0.2456		Si	K	10750330	8540	0.2456
S	K	1711.13	1490	2.257e-06		S	K	4337.19	1450	5.343e-06
Cl	K	8101.07	1540	3.903e-06		Cl	K	8607.31	1470	3.873e-06
SOURCE:	67490_AMB-14.3-cpx2_1.nxs					SOURCE:	67491_AMB-14.3-cpx2bis_1.nxs
KEY:	1.0013.0000					KEY:	1.0000.0013
Element	Group	Fit_Area	Sigma_Area	Mass_fraction		Element	Group	Fit_Area	Sigma_Area	Mass_fraction
Si	K	9821183	8080	0.2456		Si	K	10719780	9470	0.2456
S	K	3114.7	1350	4.2e-06		S	K	3311.72	1450	4.092e-06
Cl	K	10579.1	1370	5.21e-06		Cl	K	6310.37	1480	2.847e-06
SOURCE:	67490_AMB-14.3-cpx2_1.nxs					SOURCE:	67491_AMB-14.3-cpx2bis_1.nxs
KEY:	1.0014.0000					KEY:	1.0000.0014
Element	Group	Fit_Area	Sigma_Area	Mass_fraction		Element	Group	Fit_Area	Sigma_Area	Mass_fraction
Si	K	9830748	8500	0.2456		Si	K	10846140	9530	0.2456
S	K	1504.3	1360	2.027e-06		S	K	4484.59	1460	5.476e-06
Cl	K	15346.4	1440	7.55e-06		Cl	K	10203.6	1470	4.55e-06
SOURCE:	67490_AMB-14.3-cpx2_1.nxs					SOURCE:	67491_AMB-14.3-cpx2bis_1.nxs
KEY:	1.0015.0000					KEY:	1.0000.0015
Element	Group	Fit_Area	Sigma_Area	Mass_fraction		Element	Group	Fit_Area	Sigma_Area	Mass_fraction
Si	K	9903950	8270	0.2456		Si	K	10793150	9550	0.2456
S	K	2892.67	1380	3.868e-06		S	K	5900.65	1500	7.241e-06
Cl	K	11083.7	1420	5.413e-06		Cl	K	8642.43	1510	3.873e-06
SOURCE:	67490_AMB-14.3-cpx2_1.nxs					SOURCE:	67491_AMB-14.3-cpx2bis_1.nxs
KEY:	1.0016.0000					KEY:	1.0000.0016
Element	Group	Fit_Area	Sigma_Area	Mass_fraction		Element	Group	Fit_Area	Sigma_Area	Mass_fraction
Si	K	10071900	8940	0.2456		Si	K	10927090	9080	0.2456
S	K	0.55215	1370	7.261e-10		S	K	3816.91	1500	4.626e-06
Cl	K	6130.78	1390	2.944e-06		Cl	K	6827.12	1490	3.022e-06
SOURCE:	67490_AMB-14.3-cpx2_1.nxs					SOURCE:	67491_AMB-14.3-cpx2bis_1.nxs
KEY:	1.0017.0000					KEY:	1.0000.0017
Element	Group	Fit_Area	Sigma_Area	Mass_fraction		Element	Group	Fit_Area	Sigma_Area	Mass_fraction
Si	K	10053650	8220	0.2456		Si	K	10868640	9030	0.2456
S	K	180.455	1370	2.377e-07		S	K	3732.02	1530	4.548e-06
Cl	K	6266.34	1390	3.015e-06		Cl	K	11634.5	1550	5.178e-06
SOURCE:	67490_AMB-14.3-cpx2_1.nxs					SOURCE:	67491_AMB-14.3-cpx2bis_1.nxs
KEY:	1.0018.0000					KEY:	1.0000.0018
Element	Group	Fit_Area	Sigma_Area	Mass_fraction		Element	Group	Fit_Area	Sigma_Area	Mass_fraction
Si	K	10094420	8580	0.2456		Si	K	10724660	8800	0.2456
S	K	515.569	1450	6.764e-07		S	K	3573.14	1500	4.413e-06
Cl	K	6429.77	1470	3.081e-06		Cl	K	8732.12	1510	3.938e-06
SOURCE:	67490_AMB-14.3-cpx2_1.nxs					SOURCE:	67491_AMB-14.3-cpx2bis_1.nxs
KEY:	1.0019.0000					KEY:	1.0000.0019
Element	Group	Fit_Area	Sigma_Area	Mass_fraction		Element	Group	Fit_Area	Sigma_Area	Mass_fraction
Si	K	10290830	8440	0.2456		Si	K	10601510	8950	0.2456
S	K	16.0979	1440	2.072e-08		S	K	3526.18	1490	4.405e-06
Cl	K	10060.4	1470	4.728e-06		Cl	K	9744.77	1520	4.446e-06
SOURCE:	67490_AMB-14.3-cpx2_1.nxs					SOURCE:	67491_AMB-14.3-cpx2bis_1.nxs
KEY:	1.0020.0000					KEY:	1.0000.0020
Element	Group	Fit_Area	Sigma_Area	Mass_fraction		Element	Group	Fit_Area	Sigma_Area	Mass_fraction
Si	K	8559959	18400	0.2456		Si	K	10759060	9200	0.2456
S	K	23285.4	2160	3.603e-05		S	K	3875.98	1520	4.771e-06
Cl	K	1110.51	2170	6.275e-07		Cl	K	4229.49	1510	1.901e-06
SOURCE:	67490_AMB-14.3-cpx2_1.nxs					SOURCE:	67491_AMB-14.3-cpx2bis_1.nxs
KEY:	1.0021.0000					KEY:	1.0000.0021
Element	Group	Fit_Area	Sigma_Area	Mass_fraction		Element	Group	Fit_Area	Sigma_Area	Mass_fraction
Si	K	10248590	8580	0.2456		Si	K	10801810	9270	0.2456
S	K	397.228	1410	5.133e-07		S	K	1522.27	1510	1.866e-06
Cl	K	9621.05	1420	4.541e-06		Cl	K	4848.53	1510	2.171e-06
SOURCE:	67490_AMB-14.3-cpx2_1.nxs					SOURCE:	67491_AMB-14.3-cpx2bis_1.nxs
KEY:	1.0022.0000					KEY:	1.0000.0022
Element	Group	Fit_Area	Sigma_Area	Mass_fraction		Element	Group	Fit_Area	Sigma_Area	Mass_fraction
Si	K	10319930	8930	0.2456		Si	K	10689120	9440	0.2456
S	K	1853.01	1400	2.378e-06		S	K	4099.07	1510	5.079e-06
Cl	K	10828.6	1430	5.075e-06		Cl	K	20924.5	1600	9.468e-06
SOURCE:	67490_AMB-14.3-cpx2_1.nxs					SOURCE:	67491_AMB-14.3-cpx2bis_1.nxs
KEY:	1.0023.0000					KEY:	1.0000.0023
Element	Group	Fit_Area	Sigma_Area	Mass_fraction		Element	Group	Fit_Area	Sigma_Area	Mass_fraction
Si	K	10301610	8650	0.2456		Si	K	10867280	8770	0.2456
S	K	2239.1	1440	2.879e-06		S	K	4266.78	1530	5.2e-06
Cl	K	10099.2	1470	4.742e-06		Cl	K	17661.3	1600	7.861e-06
SOURCE:	67490_AMB-14.3-cpx2_1.nxs					SOURCE:	67491_AMB-14.3-cpx2bis_1.nxs
KEY:	1.0024.0000					KEY:	1.0000.0024
Element	Group	Fit_Area	Sigma_Area	Mass_fraction		Element	Group	Fit_Area	Sigma_Area	Mass_fraction
Si	K	10237730	8600	0.2456		Si	K	10804390	8810	0.2456
S	K	2844.6	1430	3.68e-06		S	K	3039.26	1480	3.726e-06
Cl	K	4063.53	1440	1.92e-06		Cl	K	8716	1510	3.902e-06
SOURCE:	67490_AMB-14.3-cpx2_1.nxs					SOURCE:	67491_AMB-14.3-cpx2bis_1.nxs
KEY:	1.0025.0000					KEY:	1.0000.0025
Element	Group	Fit_Area	Sigma_Area	Mass_fraction		Element	Group	Fit_Area	Sigma_Area	Mass_fraction
Si	K	10269230	8740	0.2456		Si	K	10952950	8830	0.2456
S	K	1839.48	1470	2.372e-06		S	K	4571.21	1520	5.527e-06
Cl	K	17535.6	1550	8.259e-06		Cl	K	9949.85	1530	4.394e-06
Au	M	61920.6	2280	0.0003282		Au	M	13005.4	2140	6.464e-05
SOURCE:	67490_AMB-14.3-cpx2_1.nxs					SOURCE:	67491_AMB-14.3-cpx2bis_1.nxs
KEY:	1.0026.0000					KEY:	1.0000.0026
Element	Group	Fit_Area	Sigma_Area	Mass_fraction		Element	Group	Fit_Area	Sigma_Area	Mass_fraction
Si	K	10265150	9030	0.2456		Si	K	10908030	9660	0.2456
S	K	2253.18	1470	2.907e-06		S	K	2420.54	1470	2.939e-06
Cl	K	12592.2	1500	5.933e-06		Cl	K	6333.26	1490	2.808e-06
SOURCE:	67490_AMB-14.3-cpx2_1.nxs					SOURCE:	67491_AMB-14.3-cpx2bis_1.nxs
KEY:	1.0027.0000					KEY:	1.0000.0027
Element	Group	Fit_Area	Sigma_Area	Mass_fraction		Element	Group	Fit_Area	Sigma_Area	Mass_fraction
Si	K	10367640	9370	0.2456		Si	K	10876040	8710	0.2456
S	K	3012.62	1490	3.849e-06		S	K	4146.62	1490	5.05e-06
Cl	K	9555.44	1490	4.458e-06		Cl	K	8611.11	1500	3.83e-06
						SOURCE:	67491_AMB-14.3-cpx2bis_1.nxs
						KEY:	1.0000.0028
						Element	Group	Fit_Area	Sigma_Area	Mass_fraction
						Si	K	10876220	9410	0.2456
						S	K	3931.77	1490	4.788e-06
						Cl	K	10735.9	1510	4.774e-06
						SOURCE:	67491_AMB-14.3-cpx2bis_1.nxs
						KEY:	1.0000.0029
						Element	Group	Fit_Area	Sigma_Area	Mass_fraction
						Si	K	10765200	9460	0.2456
						S	K	3389.62	1480	4.17e-06
						Cl	K	11272.2	1500	5.065e-06
						SOURCE:	67491_AMB-14.3-cpx2bis_1.nxs
						KEY:	1.0000.0030
						Element	Group	Fit_Area	Sigma_Area	Mass_fraction
						Si	K	10805510	9090	0.2456
						S	K	0.214201	1570	2.625e-10
						Cl	K	25214.7	1810	1.129e-05
						SOURCE:	67491_AMB-14.3-cpx2bis_1.nxs
						KEY:	1.0000.0031
						Element	Group	Fit_Area	Sigma_Area	Mass_fraction
						Si	K	10855690	9200	0.2456
						S	K	3500.2	1570	4.27e-06
						Cl	K	64914.4	1980	2.892e-05
						SOURCE:	67491_AMB-14.3-cpx2bis_1.nxs
						KEY:	1.0000.0032
						Element	Group	Fit_Area	Sigma_Area	Mass_fraction
						Si	K	10912330	8750	0.2456
						S	K	3252.45	1530	3.947e-06
						Cl	K	14551	1590	6.45e-06
						SOURCE:	67491_AMB-14.3-cpx2bis_1.nxs
						KEY:	1.0000.0033
						Element	Group	Fit_Area	Sigma_Area	Mass_fraction
						Si	K	10953460	9620	0.2456
						S	K	5265.87	1520	6.367e-06
						Cl	K	12558.1	1550	5.545e-06
						SOURCE:	67491_AMB-14.3-cpx2bis_1.nxs
						KEY:	1.0000.0034
						Element	Group	Fit_Area	Sigma_Area	Mass_fraction
						Si	K	10979540	9510	0.2456
						S	K	3588.08	1540	4.328e-06
						Cl	K	13870.1	1590	6.11e-06
						SOURCE:	67491_AMB-14.3-cpx2bis_1.nxs
						KEY:	1.0000.0035
						Element	Group	Fit_Area	Sigma_Area	Mass_fraction
						Si	K	9484299	13200	0.2456
						S	K	8275.77	1820	1.156e-05
						Cl	K	23757.9	1950	1.212e-05

## Sheet: KJA14-1
SOURCE:	67536_KJA14-1_cpx1_1.nxs					SOURCE:	67537_KJA14-1_cpx1b_1.nxs					SOURCE:	67538_KJA14-1_cpx1c_1.nxs
KEY:	1.0000.0000					KEY:	1.0000.0000					KEY:	1.0000.0000
Element	Group	Fit_Area	Sigma_Area	Mass_fraction		Element	Group	Fit_Area	Sigma_Area	Mass_fraction		Element	Group	Fit_Area	Sigma_Area	Mass_fraction
Si	K	19209380	13300	0.2466		Si	K	18359880	11700	0.2466		Si	K	19177860	13000	0.2466
S	K	17355.8	2020	1.206e-05		S	K	1659.05	1820	1.206e-06		S	K	25600.3	2010	1.781e-05
Cl	K	10128.5	1990	2.569e-06		Cl	K	1822.02	1830	4.836e-07		Cl	K	4546.48	1960	1.155e-06
												SOURCE:	67538_KJA14-1_cpx1c_1.nxs
												KEY:	1.0001.0000
												Element	Group	Fit_Area	Sigma_Area	Mass_fraction
	S	Cl										Si	K	19493190	11500	0.2466
cpx1	1.206e-05	2.569e-06										S	K	12886.4	1930	8.821e-06
cpx1b	1.206e-06	4.836e-07										Cl	K	12054.4	1910	3.013e-06
cpx1c	1.781e-05	1.155e-06
cpx1c	8.821e-06	3.013e-06
n=4
min	1.206e-06	4.836e-07
MAX	1.781e-05	3.013e-06
avg	9.97425e-06	1.80515e-06
st dev	6.92728e-06	1.18484e-06

## Sheet: AMB14-1
runs da 67514 a 67518
SOURCE:	67514_AMB14-1-cpx1b_1.nxs					SOURCE:	67515_AMB14-1-cpx2_1.nxs					SOURCE:	67516_AMB14-1-cpx1_1.nxs					SOURCE:	67517_AMB14-1-cpx1b_1.nxs					SOURCE:	67518_AMB14-1-cpx2_1.nxs
KEY:	1.0000.0000					KEY:	1.0000.0000					KEY:	1.0000.0000					KEY:	1.0000.0000					KEY:	1.0000.0000
Element	Group	Fit_Area	Sigma_Area	Mass_fraction		Element	Group	Fit_Area	Sigma_Area	Mass_fraction		Element	Group	Fit_Area	Sigma_Area	Mass_fraction		Element	Group	Fit_Area	Sigma_Area	Mass_fraction		Element	Group	Fit_Area	Sigma_Area	Mass_fraction
Si	K	17325850	11500	0.2437		Si	K	17754040	11000	0.2437		Si	K	18302850	11200	0.2437		Si	K	18797000	10900	0.2437		Si	K	18852110	12400	0.2437
S	K	46421.5	1790	3.468e-05		S	K	57005.7	1850	4.156e-05		S	K	64645.2	1950	4.571e-05		S	K	101652	1870	6.999e-05		S	K	104172	2020	7.152e-05
Cl	K	6580.45	1700	1.795e-06		Cl	K	3042.35	1760	8.101e-07		Cl	K	3358.02	1820	8.673e-07		Cl	K	8570.95	1840	2.156e-06		Cl	K	4591.77	1890	1.151e-06
SOURCE:	67514_AMB14-1-cpx1b_1.nxs					SOURCE:	67515_AMB14-1-cpx2_1.nxs					SOURCE:	67516_AMB14-1-cpx1_1.nxs					SOURCE:	67517_AMB14-1-cpx1b_1.nxs					SOURCE:	67518_AMB14-1-cpx2_1.nxs
KEY:	1.0000.0001					KEY:	1.0000.0001					KEY:	1.0000.0001					KEY:	1.0000.0001					KEY:	1.0000.0001
Element	Group	Fit_Area	Sigma_Area	Mass_fraction		Element	Group	Fit_Area	Sigma_Area	Mass_fraction		Element	Group	Fit_Area	Sigma_Area	Mass_fraction		Element	Group	Fit_Area	Sigma_Area	Mass_fraction		Element	Group	Fit_Area	Sigma_Area	Mass_fraction
Si	K	17375520	10600	0.2437		Si	K	17891550	10600	0.2437		Si	K	18156570	10900	0.2437		Si	K	18791370	11600	0.2437		Si	K	18986640	11100	0.2437
S	K	42417.4	1690	3.16e-05		S	K	34539	1810	2.498e-05		S	K	61029.7	1980	4.35e-05		S	K	52355	1970	3.606e-05		S	K	69578.8	2050	4.743e-05
Cl	K	17245.8	1710	4.692e-06		Cl	K	5520.93	1780	1.459e-06		Cl	K	5967.87	1850	1.554e-06		Cl	K	3751.03	1840	9.437e-07		Cl	K	5180.52	1880	1.29e-06
												SOURCE:	67516_AMB14-1-cpx1_1.nxs
												KEY:	1.0000.0002
												Element	Group	Fit_Area	Sigma_Area	Mass_fraction
												Si	K	18370570	11200	0.2437
												S	K	51451.1	1810	3.625e-05
												Cl	K	31198.7	1850	8.029e-06
	CPX 1b (n=4)		CPX1 (n=3)		CPX 2 (n=4)
	S	Cl	S	Cl	S	Cl
	3.468e-05	1.795e-06	4.571e-05	8.673e-07	4.156e-05	8.101e-07
	3.16e-05	4.692e-06	4.35e-05	1.554e-06	2.498e-05	1.459e-06
	6.999e-05	2.156e-06	3.625e-05	8.029e-06	7.152e-05	1.151e-06
	3.606e-05	9.437e-07			4.743e-05	1.29e-06		total (n=11)
								S	Cl
min	3.16e-05	9.437e-07	3.625e-05	8.673e-07	2.498e-05	8.101e-07		2.498e-05	8.101e-07
MAX	6.999e-05	4.692e-06	4.571e-05	8.029e-06	7.152e-05	1.459e-06		7.152e-05	8.029e-06
avg	4.30825e-05	2.39668e-06	4.182e-05	3.48343e-06	4.63725e-05	1.17753e-06		4.37583e-05	2.35254e-06
st dev	1.8035e-05	1.61241e-06	4.94871e-06	3.95152e-06	1.92727e-05	2.75429e-07		1.4762e-05	2.20243e-06

## Sheet: KAM14-1
																									a-b core to rim 160 micron
																									CPX1 (n=17)			CPX2 (n=4)			CPX4 (n=3)
SOURCE:	67523_KAN12-1_cpx1_1.nxs					SOURCE:	67524_KAN12-1_cpx1_ctrl_points_1.nxs					SOURCE:	67530_KAN12-1_cpx2_1.nxs					SOURCE:	67525_KAN12-1_cpx4_ctrl_points_1.nxs						S	Cl		S	Cl		S	Cl
KEY:	1.0000.0000					KEY:	1.0000.0000					KEY:	1.0000.0000					KEY:	1.0000.0000
Element	Group	Fit_Area	Sigma_Area	Mass_fraction		Element	Group	Fit_Area	Sigma_Area	Mass_fraction		Element	Group	Fit_Area	Sigma_Area	Mass_fraction		Element	Group	Fit_Area	Sigma_Area	Mass_fraction			1.27e-05	2.036e-06		1.203e-05	1.07e-06		6.741e-06	1.116e-06						12.7	2.036	14	1.778	160
Si	K	3603560	5830	0.2403		Si	K	12186990	9790	0.2403		Si	K	18061090	13500	0.2403		Si	K	15221170	9720	0.2403			1.059e-05	3.368e-06		5.695e-06	1.508e-06		1.013e-05	2.609e-06						10.59	3.368	14	1.4826	150
S	K	3573.17	857	1.27e-05		S	K	9250.83	1410	9.721e-06		S	K	16971.3	1780	1.203e-05		S	K	8012.19	1540	6.741e-06			1.158e-05	2.955e-06		6.749e-06	6.142e-07		1.808e-05	3.257e-06						11.58	2.955	14	1.6212	140
Cl	K	1568.88	939	2.036e-06		Cl	K	6833.85	1430	2.623e-06		Cl	K	4130.79	1770	1.07e-06		Cl	K	3632.98	1550	1.116e-06			2.617e-05	3.39e-06		1.885e-05	1.097e-06									26.17	3.39	14	3.6638	130
																									1.272e-05	2.967e-06												12.72	2.967	14	1.7808	120
SOURCE:	67523_KAN12-1_cpx1_1.nxs					SOURCE:	67524_KAN12-1_cpx1_ctrl_points_1.nxs					SOURCE:	67530_KAN12-1_cpx2_1.nxs					SOURCE:	67525_KAN12-1_cpx4_ctrl_points_1.nxs						1.331e-05	1.561e-06												13.31	1.561	14	1.8634	110
KEY:	1.0001.0000					KEY:	1.0000.0001					KEY:	1.0000.0001					KEY:	1.0000.0001						1.361e-05	3.433e-06												13.61	3.433	14	1.9054	100
Element	Group	Fit_Area	Sigma_Area	Mass_fraction		Element	Group	Fit_Area	Sigma_Area	Mass_fraction		Element	Group	Fit_Area	Sigma_Area	Mass_fraction		Element	Group	Fit_Area	Sigma_Area	Mass_fraction			5.832e-06	1.477e-06												5.832	1.477	15.008	0.875267	90
Si	K	3753401	4530	0.2403		Si	K	12941600	9330	0.2403		Si	K	17637040	12300	0.2403		Si	K	15931940	10300	0.2403			1.296e-05	3.289e-06												12.96	3.289	14	1.8144	80
S	K	3104.28	724	1.059e-05		S	K	11864.2	1420	1.174e-05		S	K	7842.57	1750	5.695e-06		S	K	12600.2	1540	1.013e-05			8.008e-06	2.129e-06												8.008	2.129	14	1.12112	70
Cl	K	2702.89	766	3.368e-06		Cl	K	7471.94	1460	2.7e-06		Cl	K	5685.01	1760	1.508e-06		Cl	K	8886.06	1590	2.609e-06			1.414e-05	3.119e-06												14.14	3.119	14	1.9796	60
																									2.76e-05	2.219e-06												27.6	2.219	14	3.864	50
SOURCE:	67523_KAN12-1_cpx1_1.nxs					SOURCE:	67524_KAN12-1_cpx1_ctrl_points_1.nxs					SOURCE:	67530_KAN12-1_cpx2_1.nxs					SOURCE:	67525_KAN12-1_cpx4_ctrl_points_1.nxs						1.228e-05	3.111e-06												12.28	3.111	14	1.7192	40
KEY:	1.0002.0000					KEY:	1.0001.0000					KEY:	1.0001.0000					KEY:	1.0000.0002						9.721e-06	2.623e-06												9.721	2.623	14	1.36094	30
Element	Group	Fit_Area	Sigma_Area	Mass_fraction		Element	Group	Fit_Area	Sigma_Area	Mass_fraction		Element	Group	Fit_Area	Sigma_Area	Mass_fraction		Element	Group	Fit_Area	Sigma_Area	Mass_fraction			1.174e-05	2.7e-06												11.74	2.7	14	1.6436	20
Si	K	3835735	5250	0.2403		Si	K	13190900	10600	0.2403		Si	K	18104570	16500	0.2403		Si	K	16208970	9970	0.2403			1.394e-05	8.067e-07												13.94	0.8067	14	1.9516	10
S	K	3468.99	822	1.158e-05		S	K	14357.6	1460	1.394e-05		S	K	9540.63	1770	6.749e-06		S	K	22879.4	1650	1.808e-05			1.081e-05	1.208e-06												10.81	1.208	14	1.5134	0
Cl	K	2423.62	873	2.955e-06		Cl	K	2275.05	1480	8.067e-07		Cl	K	2377.4	1780	6.142e-07		Cl	K	11287	1640	3.257e-06												total (n=24)
																								min	5.832e-06	8.067e-07		5.695e-06	6.142e-07		6.741e-06	1.116e-06		min	5.695e-06	6.142e-07
SOURCE:	67523_KAN12-1_cpx1_1.nxs					SOURCE:	67524_KAN12-1_cpx1_ctrl_points_1.nxs					SOURCE:	67530_KAN12-1_cpx2_1.nxs											MAX	2.76e-05	3.433e-06		1.885e-05	1.508e-06		1.808e-05	3.257e-06		MAX	2.76e-05	3.433e-06
KEY:	1.0003.0000					KEY:	1.0001.0001					KEY:	1.0001.0001											avg	1.33948e-05	2.49363e-06		1.0831e-05	1.0723e-06		1.16503e-05	2.32733e-06		avg	1.27494e-05	2.23595e-06
Element	Group	Fit_Area	Sigma_Area	Mass_fraction		Element	Group	Fit_Area	Sigma_Area	Mass_fraction		Element	Group	Fit_Area	Sigma_Area	Mass_fraction								st dev	5.52585e-06	8.35585e-07		6.02172e-06	3.65288e-07		5.82038e-06	1.09794e-06		st dev	5.4793e-06	9.45301e-07
Si	K	4012256	4680	0.2403		Si	K	13999460	9840	0.2403		Si	K	18140450	10700	0.2403
S	K	8200.57	780	2.617e-05		S	K	11812.8	1470	1.081e-05		S	K	26700.9	1750	1.885e-05
Cl	K	2908.31	790	3.39e-06		Cl	K	3616.47	1470	1.208e-06		Cl	K	4255.43	1780	1.097e-06
SOURCE:	67523_KAN12-1_cpx1_1.nxs
KEY:	1.0004.0000
Element	Group	Fit_Area	Sigma_Area	Mass_fraction
Si	K	4146323	5210	0.2403
S	K	4118.17	810	1.272e-05
Cl	K	2630.67	861	2.967e-06
SOURCE:	67523_KAN12-1_cpx1_1.nxs
KEY:	1.0005.0000
Element	Group	Fit_Area	Sigma_Area	Mass_fraction
Si	K	4433681	5280	0.2403
S	K	4609.68	804	1.331e-05
Cl	K	1480.19	853	1.561e-06
SOURCE:	67523_KAN12-1_cpx1_1.nxs
KEY:	1.0006.0000
Element	Group	Fit_Area	Sigma_Area	Mass_fraction
Si	K	4624325	5140	0.2403
S	K	4914.86	815	1.361e-05
Cl	K	3394.71	838	3.433e-06
SOURCE:	67523_KAN12-1_cpx1_1.nxs
KEY:	1.0007.0000
Element	Group	Fit_Area	Sigma_Area	Mass_fraction
Si	K	4658851	6130	0.2403
S	K	2121.68	875	5.832e-06
Cl	K	1470.99	916	1.477e-06
SOURCE:	67523_KAN12-1_cpx1_1.nxs
KEY:	1.0008.0000
Element	Group	Fit_Area	Sigma_Area	Mass_fraction
Si	K	4866248	5550	0.2403
S	K	4925.32	855	1.296e-05
Cl	K	3422.3	879	3.289e-06
SOURCE:	67523_KAN12-1_cpx1_1.nxs
KEY:	1.0009.0000
Element	Group	Fit_Area	Sigma_Area	Mass_fraction
Si	K	4963036	6020	0.2403
S	K	3103.4	825	8.008e-06
Cl	K	2259.48	875	2.129e-06
SOURCE:	67523_KAN12-1_cpx1_1.nxs
KEY:	1.0010.0000
Element	Group	Fit_Area	Sigma_Area	Mass_fraction
Si	K	5188045	5890	0.2403
S	K	5726.97	877	1.414e-05
Cl	K	3459.75	892	3.119e-06
SOURCE:	67523_KAN12-1_cpx1_1.nxs
KEY:	1.0011.0000
Element	Group	Fit_Area	Sigma_Area	Mass_fraction
Si	K	5323596	5500	0.2403
S	K	11471.8	922	2.76e-05
Cl	K	2525.7	909	2.219e-06
SOURCE:	67523_KAN12-1_cpx1_1.nxs
KEY:	1.0012.0000
Element	Group	Fit_Area	Sigma_Area	Mass_fraction
Si	K	5463471	7220	0.2403
S	K	5239.25	983	1.228e-05
Cl	K	3633.98	1040	3.111e-06

## Sheet: MSJ14-8
SOURCE:	67506_MSJ14-8-cpx1_1.nxs											SOURCE:	67504_MSJ14-8	cpx4_1.nxs										SOURCE:	67503_MSJ14-8	cpx5_1.nxs
KEY:	1.0000.0000											KEY:	1.0000.0000											KEY:	1.0000.0000
Element	Group	Fit_Area	Sigma_Area	Mass_fraction								Element	Group	Fit_Area	Sigma_Area	Mass_fraction								Element	Group	Fit_Area	Sigma_Area	Mass_fraction
Si	K	14663930	9380	0.2412								Si	K	14462780	10500	0.2412								Si	K	14174890	9720	0.2412
S	K	6529.46	1460	5.75e-06								S	K	11678.8	1500	1.043e-05								S	K	11279.7	1420	1.028e-05
Cl	K	9589	1490	3.084e-06								Cl	K	11882.7	1510	3.875e-06								Cl	K	10282.8	1460	3.421e-06
SOURCE:	67506_MSJ14-8-cpx1_1.nxs											SOURCE:	67504_MSJ14-8	cpx4_1.nxs										SOURCE:	67503_MSJ14-8	cpx5_1.nxs
KEY:	1.0000.0001											KEY:	1.0000.0001											KEY:	1.0000.0001
Element	Group	Fit_Area	Sigma_Area	Mass_fraction								Element	Group	Fit_Area	Sigma_Area	Mass_fraction								Element	Group	Fit_Area	Sigma_Area	Mass_fraction
Si	K	14803550	10400	0.2412								Si	K	14548770	9520	0.2412								Si	K	14067510	9800	0.2412
S	K	7802.22	1500	6.806e-06								S	K	7267.85	1460	6.451e-06								S	K	10623.8	1460	9.753e-06
Cl	K	6451.92	1520	2.055e-06								Cl	K	2493.25	1480	8.082e-07								Cl	K	7717.61	1470	2.587e-06
SOURCE:	67506_MSJ14-8-cpx1_1.nxs																							SOURCE:	67503_MSJ14-8	cpx5_1.nxs
KEY:	1.0001.0000											SOURCE:	67505_MSJ14-8-cpx4-baetta_1.nxs											KEY:	1.0001.0000
Element	Group	Fit_Area	Sigma_Area	Mass_fraction								KEY:	1.0000.0000											Element	Group	Fit_Area	Sigma_Area	Mass_fraction
Si	K	14827770	9720	0.2412								Al	K	89436.3	1030	0.0266								Si	K	13875940	9660	0.2412
S	K	11699	1490	1.019e-05								P	K	100410	2820	0.0004062								S	K	5042.8	1410	4.693e-06
Cl	K	8326.43	1530	2.648e-06								S	K	157014	1840	0.0001482								Cl	K	2718.29	1470	9.239e-07
SOURCE:	67506_MSJ14-8-cpx1_1.nxs																							SOURCE:	67503_MSJ14-8	cpx5_1.nxs
KEY:	1.0001.0001																							KEY:	1.0001.0001
Element	Group	Fit_Area	Sigma_Area	Mass_fraction																				Element	Group	Fit_Area	Sigma_Area	Mass_fraction
Si	K	14292420	12900	0.2412																				Si	K	11151080	16300	0.2412
S	K	7179.44	1480	6.487e-06																				S	K	62280.1	1970	7.213e-05
Cl	K	3193.03	1500	1.054e-06																				Cl	K	12910.7	2050	5.46e-06
SOURCE:	67507_MSJ14-8-cpx1-baetta_1.nxs
KEY:	1.0000.0000
Element	Group	Fit_Area	Sigma_Area	Mass_fraction
Si	K	14164620	10400	0.2412
S	K	48507.8	1760	4.423e-05
Cl	K	9069.05	1710	3.019e-06
	cpx1 n=4+1			cpx4 n=2+1			cpx5 n=4
	S	Cl		S	Cl		S	Cl
	5.75e-06	3.084e-06		1.043e-05	3.875e-06		1.028e-05	3.421e-06
	6.806e-06	2.055e-06		6.451e-06	8.082e-07		9.753e-06	2.587e-06
	1.019e-05	2.648e-06		0.0001482	0.000162		4.693e-06	9.239e-07
	6.487e-06	1.054e-06					7.213e-05	5.46e-06
	4.423e-05	3.019e-06
min	5.75e-06	1.054e-06		6.451e-06	8.082e-07		4.693e-06	9.239e-07
MAX	4.423e-05	3.084e-06		0.0001482	0.000162		7.213e-05	5.46e-06
avg	1.46926e-05	2.372e-06		5.5027e-05	5.55611e-05		2.4214e-05	3.09797e-06
st dev	1.65999e-05	8.42517e-07		8.07147e-05	9.21916e-05		3.20431e-05	1.88602e-06
total n=10
min	4.693e-06	8.082e-07
MAX	7.213e-05	5.46e-06		variable concentrations in all 3 crystals
avg	1.4297e-05	2.59161e-06
st dev	2.04321e-05	1.46902e-06
					anomalous concentration in S and Cl, fluid inclusion?

## Sheet: MAT14-6B
SOURCE:	67604_MAT14-6B-cpx2_1.nxs					SOURCE:	67606_MAT14-6B-cpx3_1.nxs							cpx2 (n=5)			cpx3 (n=3)
KEY:	1.0000.0000					KEY:	1.0000.0000							S	Cl		S	Cl			S	Cl
Element	Group	Fit_Area	Sigma_Area	Mass_fraction		Element	Group	Fit_Area	Sigma_Area	Mass_fraction				2.553e-06	2.52e-06		2.989e-05	3.717e-06			2.553e-06	2.52e-06
Si	K	11616630	6310	0.2471		Si	K	21679980	8800	0.2471				3.917e-06	1.264e-06		2.1e-05	6.618e-06			3.917e-06	1.264e-06
S	K	2217.17	1520	2.553e-06		S	K	48431.4	2480	2.989e-05				1.563e-05	1.34e-05		1.762e-05	1.96e-06			1.563e-05	1.34e-05
Cl	K	5991.8	1690	2.52e-06		Cl	K	16492.3	2700	3.717e-06				5.299e-05	3.031e-05						5.299e-05	3.031e-05
														5.681e-06	3.389e-06						5.681e-06	3.389e-06
SOURCE:	67604_MAT14-6B-cpx2_1.nxs					SOURCE:	67606_MAT14-6B-cpx3_1.nxs														2.989e-05	3.717e-06
KEY:	1.0001.0000					KEY:	1.0001.0000														2.1e-05	6.618e-06
Element	Group	Fit_Area	Sigma_Area	Mass_fraction		Element	Group	Fit_Area	Sigma_Area	Mass_fraction											1.762e-05	1.96e-06
Si	K	11813180	6640	0.2471		Si	K	21969940	9350	0.2471			n=5				n=3			total n=8
S	K	3458.63	1500	3.917e-06		S	K	34486.8	2300	2.1e-05			min	2.553e-06	1.264e-06		1.762e-05	1.96e-06		min	2.553e-06	1.264e-06
Cl	K	3055.92	1680	1.264e-06		Cl	K	29760.7	2690	6.618e-06			MAX	5.299e-05	3.031e-05		2.989e-05	6.618e-06		MAX	5.299e-05	3.031e-05
													avg	1.61542e-05	1.01766e-05		2.28367e-05	4.09833e-06		avg	1.86601e-05	7.89725e-06
SOURCE:	67604_MAT14-6B-cpx2_1.nxs					SOURCE:	67606_MAT14-6B-cpx3_1.nxs						st dev	2.12225e-05	1.22462e-05		6.33784e-06	2.3523e-06		st dev	1.67573e-05	9.85765e-06
KEY:	1.0002.0000					KEY:	1.0002.0000
Element	Group	Fit_Area	Sigma_Area	Mass_fraction		Element	Group	Fit_Area	Sigma_Area	Mass_fraction
Si	K	11810180	6540	0.2471		Si	K	23263740	8890	0.2471
S	K	13802.2	1490	1.563e-05		S	K	30640.1	2160	1.762e-05
Cl	K	32400.5	1750	1.34e-05		Cl	K	9332.77	2350	1.96e-06
SOURCE:	67604_MAT14-6B-cpx2_1.nxs
KEY:	1.0003.0000
Element	Group	Fit_Area	Sigma_Area	Mass_fraction
Si	K	11520080	6520	0.2471
S	K	45630	1670	5.299e-05
Cl	K	71457.9	2080	3.031e-05
SOURCE:	67604_MAT14-6B-cpx2_1.nxs
KEY:	1.0004.0000
Element	Group	Fit_Area	Sigma_Area	Mass_fraction
Si	K	11833590	6540	0.2471
S	K	5025.47	1550	5.681e-06
Cl	K	8208.13	1740	3.389e-06

## Sheet: MG8C
SOURCE:	67594_MG8C-cpx1b_1.nxs					SOURCE:	67596_MG8C-cpx3_1.nxs						cpx1b n=4			cpx3 n=4
KEY:	1.0000.0000					KEY:	1.0000.0000						S	Cl		S	Cl
Element	Group	Fit_Area	Sigma_Area	Mass_fraction		Element	Group	Fit_Area	Sigma_Area	Mass_fraction			1.034e-05	1.688e-06		1.473e-06	2.766e-06			1.034e-05	1.688e-06
Si	K	12813010	9150	0.2449		Si	K	18745390	11100	0.2449			1.949e-05	5.149e-07		2.431e-06	7.811e-06			1.949e-05	5.149e-07
S	K	10051.5	1420	1.034e-05		S	K	2095.1	1920	1.473e-06			1.332e-05	4.463e-06		4.038e-06	3.583e-06			1.332e-05	4.463e-06
Cl	K	4492.28	1470	1.688e-06		Cl	K	10770.7	1920	2.766e-06			7.606e-06	1.05e-06		5.092e-06	4.845e-06			7.606e-06	1.05e-06
																				1.473e-06	2.766e-06
																				2.431e-06	7.811e-06
													cpx1 shows up to 20ppm S, cpx3 uniform low concentrations 5ppm. Different generations of cpx?							4.038e-06	3.583e-06
																				5.092e-06	4.845e-06
SOURCE:	67594_MG8C-cpx1b_1.nxs					SOURCE:	67596_MG8C-cpx3_1.nxs												total n=8
KEY:	1.0000.0001					KEY:	1.0000.0001					min	7.606e-06	5.149e-07		1.473e-06	2.766e-06		min	1.473e-06	5.149e-07
Element	Group	Fit_Area	Sigma_Area	Mass_fraction		Element	Group	Fit_Area	Sigma_Area	Mass_fraction		MAX	1.949e-05	4.463e-06		5.092e-06	7.811e-06		MAX	1.949e-05	7.811e-06
Si	K	11452410	11800	0.2449		Si	K	19184200	11600	0.2449		avg	1.2689e-05	1.92898e-06		3.2585e-06	4.75125e-06		avg	7.97375e-06	3.34011e-06
S	K	16935.8	1990	1.949e-05		S	K	3538.55	2000	2.431e-06		st dev	5.09923e-06	1.75609e-06		1.6168e-06	2.21185e-06		st dev	6.13791e-06	2.38624e-06
Cl	K	1225.01	2100	5.149e-07		Cl	K	31129.9	2060	7.811e-06
SOURCE:	67594_MG8C-cpx1b_1.nxs					SOURCE:	67596_MG8C-cpx3_1.nxs
KEY:	1.0001.0000					KEY:	1.0001.0000
Element	Group	Fit_Area	Sigma_Area	Mass_fraction		Element	Group	Fit_Area	Sigma_Area	Mass_fraction
Si	K	14797080	8990	0.2449		Si	K	19647050	12100	0.2449
S	K	14954.3	1540	1.332e-05		S	K	6019.93	2010	4.038e-06
Cl	K	13721.2	1590	4.463e-06		Cl	K	14624.2	2020	3.583e-06
Sr	L	235.789	7830	3.315e-06
SOURCE:	67594_MG8C-cpx1b_1.nxs					SOURCE:	67596_MG8C-cpx3_1.nxs
KEY:	1.0001.0001					KEY:	1.0001.0001
Element	Group	Fit_Area	Sigma_Area	Mass_fraction		Element	Group	Fit_Area	Sigma_Area	Mass_fraction
Si	K	15842860	9500	0.2449		Si	K	20191710	14000	0.2449
S	K	9143.62	1580	7.606e-06		S	K	7800.53	2050	5.092e-06
Cl	K	3456.33	1640	1.05e-06		Cl	K	20322.9	2050	4.845e-06

[truncated: 3 more sheets: MAT14-1, MSJ14-6B, KAS14-1A]
